# Supplementary material for: Identification and single-base gene-editing functional validation of a cis-EPO variant as a genetic predictor for EPO-increasing therapies
Source: Am J Hum Genet. 2022 Sep 1;109(9):1638–52. doi: 10.1016/j.ajhg.2022.08.004 (PMC9502050; doi:10.1016/j.ajhg.2022.08.004)
Supplement: Table S10. Differentially expressed genes with consistent direction of effects in both knockouts and adjusted p value < 0.05 [file mmc2.xlsx]

## Sheet: Sheet1
Table S10. Differentially expressed genes with consistent direction of effects in both knockouts and adjusted p value < 0.05.
Geneid	GeneSymbol	Genomic_coordinates	Class	PC1_value	log2FoldChange	lfcSE	p value	p adj	PC1.WTvsKOA	log2FoldChange.WTvsKOA	lfcSE.WTvsKOA	p value.WTvsKOA	p adj.WTvsKOA	PC1.WTvsKOB	log2FoldChange.WTvsKOB	lfcSE.WTvsKOB	p value.WTvsKOB	p adj.WTvsKOB	meanPC
ENSG00000136167	LCP1	13:46125920-46211871	protein_coding	0.105453	-6.40448	0.70485	1.02e-19	1.02e-17	0.111309	-8.56432	0.254031	3.65e-249	1.95e-245	0.111309	-5.58353	0.122641	0	0	0.111309
ENSG00000198681	MAGEA1	X:153179284-153183880	protein_coding	0.114845	-12.1625	0.727282	8.88e-63	1.13e-59	0.0992273	-12.1516	1.02354	1.65e-32	2.64e-30	0.0992273	-12.1773	1.02411	1.32e-32	2.34e-30	0.0992273
ENSG00000221867	MAGEA3	X:152698767-152702347	protein_coding	0.109064	-11.8067	0.730306	8.65e-59	8.54e-56	0.0937477	-11.0798	0.994746	8.17e-29	9.72e-27	0.0937477	-12.5427	1.02599	2.29e-34	4.55e-32	0.0937477
ENSG00000197172	MAGEA6	X:152766136-152769747	protein_coding	0.107169	-11.3339	0.728999	1.66e-54	1.34e-51	0.092143	-10.9682	0.994477	2.76e-28	3.2e-26	0.092143	-11.7093	1.02569	3.48e-30	5.13e-28	0.092143
ENSG00000170627	GTSF1	12:54455950-54473602	protein_coding	0.1046	-11.5274	0.727669	1.61e-56	1.52e-53	0.0895785	-10.8001	0.992748	1.45e-27	1.6e-25	0.0895785	-12.2635	1.02452	5.1e-33	9.5e-31	0.0895785
ENSG00000130844	ZNF331	19:53519527-53580269	protein_coding	0.0779924	-5.73476	0.205697	4.71e-171	3.41e-167	0.0729877	-6.5455	0.323598	5.63e-91	8.62e-88	0.0729877	-5.22908	0.220626	3.51e-124	1.2e-120	0.0729877
ENSG00000133169	BEX1	X:103062651-103064171	protein_coding	0.0587434	4.91991	0.267664	1.87e-75	3.69e-72	0.069282	5.1472	0.230516	1.93e-110	4.59e-107	0.069282	4.66283	0.250101	1.42e-77	1.94e-74	0.069282
ENSG00000099399	MAGEB2	X:30215563-30220089	protein_coding	0.0497962	-3.28346	1.31921	0.0128116	0.0511405	0.0645174	-8.67041	0.843682	8.96e-25	8.1e-23	0.0645174	-2.3015	0.156187	3.81e-49	1.7e-46	0.0645174
ENSG00000249568	AC104793.1	4:161378953-161388417	lncRNA	0.0547064	5.51368	0.390862	3.46e-45	1.83e-42	0.0631963	5.84575	0.357955	5.94e-60	4.11e-57	0.0631963	5.07581	0.340986	4.08e-50	1.9e-47	0.0631963
ENSG00000082482	KCNK2	1:215005775-215237093	protein_coding	0.0456219	7.04135	0.858595	2.38e-16	1.82e-14	0.0611921	7.68808	0.657294	1.33e-31	2.02e-29	0.0611921	5.83535	0.69226	3.47e-17	1.64e-15	0.0611921
ENSG00000100979	PLTP	20:45898621-45912155	protein_coding	0.0313182	-1.75867	1.07765	0.102689	0.244192	0.0604601	-5.46666	0.601748	1.04e-19	6.33e-18	0.0604601	-0.826033	0.182563	6.05e-06	5.07e-05	0.0604601
ENSG00000168672	LRATD2	8:126552443-126558478	protein_coding	0.0508347	3.19602	0.0828437	0	0	0.0577414	3.22874	0.0800921	0	0	0.0577414	3.1585	0.0975691	6.82e-230	6.99e-226	0.0577414
ENSG00000137573	SULF1	8:69466624-69660915	protein_coding	0.0472693	-2.9426	0.408521	5.89e-13	2.93e-11	0.0577049	-3.55494	0.389714	7.38e-20	4.53e-18	0.0577049	-2.52682	0.181912	7.25e-44	2.43e-41	0.0577049
ENSG00000076242	MLH1	3:36993332-37050918	protein_coding	0.0547036	7.64528	0.738651	4.17e-25	7.02e-23	0.0559376	7.6717	0.739337	3.17e-25	2.98e-23	0.0559376	7.61458	0.748013	2.44e-24	2.38e-22	0.0559376
ENSG00000163584	RPL22L1	3:170864875-170870208	protein_coding	0.0486748	-2.85002	0.166561	1.23e-65	1.67e-62	0.0555047	-3.11302	0.0786463	0	0	0.0555047	-2.63388	0.141326	1.61e-77	2.07e-74	0.0555047
ENSG00000179915	NRXN1	2:49918503-51225575	protein_coding	0.0387388	8.01517	1.23256	7.88e-11	2.7e-09	0.0550536	8.68013	1.03323	4.43e-17	2.06e-15	0.0550536	6.75472	1.08507	4.81e-10	8.75e-09	0.0550536
ENSG00000170421	KRT8	12:52897187-52949954	protein_coding	0.0312478	-1.95832	1.02285	0.0555465	0.15713	0.0531448	-4.83807	0.699219	4.54e-12	1.15e-10	0.0531448	-1.07323	0.169184	2.25e-10	4.29e-09	0.0531448
ENSG00000183580	FBXL7	5:15500180-15939795	protein_coding	0.0457014	5.37861	0.441226	3.51e-34	1.09e-31	0.0525592	5.72902	0.397055	3.41e-47	1.2e-44	0.0525592	4.94306	0.417747	2.65e-32	4.48e-30	0.0525592
ENSG00000104267	CA2	8:85463968-85481493	protein_coding	0.0473703	-2.73032	0.127749	2.41e-101	8.7e-98	0.0524146	-2.92101	0.081098	4.32e-284	3.08e-280	0.0524146	-2.56454	0.111344	2.19e-117	6.42e-114	0.0524146
ENSG00000101986	ABCD1	X:153724856-153744755	protein_coding	0.0489842	3.66549	0.252422	8.88e-48	4.95e-45	0.0497167	3.63877	0.28075	2.04e-38	4.28e-36	0.0497167	3.68759	0.233944	5.62e-56	3.2e-53	0.0497167
ENSG00000113140	SPARC	5:151661096-151686975	protein_coding	0.0219015	-1.21017	0.644763	0.0605283	0.167001	0.0490158	-2.97052	0.195775	5.33e-52	2.33e-49	0.0490158	-0.448766	0.108912	3.78e-05	0.00026248	0.0490158
ENSG00000179455	MKRN3	15:23565674-23630075	protein_coding	0.0349791	-2.48071	1.27458	0.0516198	0.148873	0.0488978	-7.32903	0.73741	2.82e-23	2.34e-21	0.0488978	-1.52779	0.220157	3.93e-12	9.83e-11	0.0488978
ENSG00000011677	GABRA3	X:152166234-152451315	protein_coding	0.061039	-9.33982	0.738862	1.26e-36	4.63e-34	0.0485175	-8.96851	1.03194	3.6e-18	1.91e-16	0.0485175	-9.71552	1.03367	5.5e-21	3.85e-19	0.0485175
ENSG00000166415	WDR72	15:53513741-53762878	protein_coding	0.0471001	3.77206	0.197126	1.28e-81	2.79e-78	0.0479969	3.76037	0.22354	1.69e-63	1.29e-60	0.0479969	3.78132	0.207314	2.51e-74	2.44e-71	0.0479969
ENSG00000198131	ZNF544	19:58228594-58277495	protein_coding	0.0484882	-3.90347	0.350799	9.23e-29	1.98e-26	0.0477733	-5.03835	0.348557	2.34e-47	8.34e-45	0.0477733	-3.27136	0.225278	8.86e-48	3.86e-45	0.0477733
ENSG00000143320	CRABP2	1:156699606-156705816	protein_coding	0.060699	3.98854	0.491975	5.18e-16	3.8e-14	0.0472166	3.0447	0.421539	5.09e-13	1.46e-11	0.0472166	4.55028	0.147688	1.92e-208	1.31e-204	0.0472166
ENSG00000251381	LINC00958	11:12961541-12989597	lncRNA	0.0564631	-6.01852	0.365011	4.43e-61	5.34e-58	0.0470904	-6.66498	0.607736	5.51e-28	6.25e-26	0.0470904	-5.58526	0.431859	2.93e-38	7.59e-36	0.0470904
ENSG00000165973	NELL1	11:20669551-21575686	protein_coding	0.037643	3.04823	0.280627	1.74e-27	3.44e-25	0.0469568	3.44061	0.192225	1.2e-71	1.17e-68	0.0469568	2.5027	0.20166	2.29e-35	5.05e-33	0.0469568
ENSG00000101160	CTSZ	20:58995185-59007254	protein_coding	0.0577819	-7.03965	0.512676	6.6e-43	3.12e-40	0.0468627	-7.60558	0.85063	3.85e-19	2.22e-17	0.0468627	-6.64494	0.617355	5.11e-27	6.09e-25	0.0468627
ENSG00000100292	HMOX1	22:35380361-35394207	protein_coding	0.0382096	-2.27339	0.233329	1.97e-22	2.61e-20	0.0466853	-2.7687	0.121634	1.08e-114	2.89e-111	0.0466853	-1.90531	0.155883	2.35e-34	4.63e-32	0.0466853
ENSG00000149970	CNKSR2	X:21372801-21654695	protein_coding	0.0410875	5.54605	0.504871	4.51e-28	9.23e-26	0.0458669	5.8554	0.482923	7.79e-34	1.35e-31	0.0458669	5.16103	0.498635	4.17e-25	4.25e-23	0.0458669
ENSG00000172965	MIR4435-2HG	2:111036776-111523376	lncRNA	0.036657	-2.66281	0.586025	5.52e-06	6.98e-05	0.0455641	-4.24382	0.268011	1.8e-56	9.88e-54	0.0455641	-1.94749	0.177155	4.12e-28	5.31e-26	0.0455641
ENSG00000095261	PSMD5	9:120815496-120842951	protein_coding	0.0428939	3.46527	0.180973	1.01e-81	2.42e-78	0.0455184	3.51755	0.197415	5.12e-71	4.77e-68	0.0455184	3.40676	0.200295	7.07e-65	5.57e-62	0.0455184
ENSG00000222041	CYTOR	2:87454781-87636740	lncRNA	0.0413855	-3.54112	0.891108	7.07e-05	0.00066154	0.0442755	-6.11009	0.540681	1.3e-29	1.7e-27	0.0442755	-2.7221	0.260376	1.4e-25	1.48e-23	0.0442755
ENSG00000138744	NAAA	4:75913660-75941013	protein_coding	0.0450289	3.75113	0.211291	1.62e-70	2.52e-67	0.0442528	3.6979	0.229	1.17e-58	6.79e-56	0.0442528	3.79943	0.227048	7.41e-63	5.62e-60	0.0442528
ENSG00000272602	ZNF595	4:53286-88208	protein_coding	0.0368046	3.72005	0.328249	9e-30	2.06e-27	0.0437953	4.07463	0.276693	4.38e-49	1.62e-46	0.0437953	3.24821	0.290798	5.72e-29	7.56e-27	0.0437953
ENSG00000102265	TIMP1	X:47582408-47586789	protein_coding	0.0222909	-1.40441	0.568544	0.0135043	0.053259	0.0426262	-2.75298	0.259349	2.54e-26	2.59e-24	0.0426262	-0.729322	0.169228	1.63e-05	0.00012571	0.0426262
ENSG00000183837	PNMA3	X:153056409-153060467	protein_coding	0.0260652	-1.81831	1.21283	0.133814	0.291756	0.0426211	-6.63342	0.664946	1.94e-23	1.65e-21	0.0426211	-0.836888	0.175539	1.87e-06	1.75e-05	0.0426211
ENSG00000166501	PRKCB	16:23835983-24220611	protein_coding	0.0423665	2.74965	0.137002	1.35e-89	4.17e-86	0.0425449	2.6115	0.133689	5.63e-85	7.1e-82	0.0425449	2.87062	0.124996	1.03e-116	2.63e-113	0.0425449
ENSG00000177108	ZDHHC22	14:77131270-77142734	protein_coding	0.0301618	2.18076	0.253356	7.47e-18	6.33e-16	0.0425439	2.55325	0.12502	1.05e-92	1.73e-89	0.0425439	1.67547	0.188944	7.48e-19	4.29e-17	0.0425439
ENSG00000198185	ZNF334	20:46499630-46513559	protein_coding	0.0541718	-9.2989	0.741589	4.56e-36	1.62e-33	0.0423606	-9.28795	1.03398	2.64e-19	1.55e-17	0.0423606	-9.31385	1.03622	2.51e-19	1.51e-17	0.0423606
ENSG00000154162	CDH12	5:21750673-22853344	protein_coding	0.0457989	3.59181	0.232179	5.53e-54	4.14e-51	0.0421788	3.3299	0.205298	3.65e-59	2.3e-56	0.0421788	3.80378	0.218744	9.96e-68	8.5e-65	0.0421788
ENSG00000136160	EDNRB	13:77895481-77975529	protein_coding	0.0488166	4.86374	0.367485	5.5e-40	2.43e-37	0.0420982	4.52287	0.36081	4.78e-36	9.07e-34	0.0420982	5.1303	0.334457	4.19e-53	2.2e-50	0.0420982
ENSG00000165591	FAAH2	X:57286706-57489196	protein_coding	0.0386966	-3.37844	0.946303	0.00035679	0.0026702	0.0413207	-6.54939	0.666362	8.48e-23	6.78e-21	0.0413207	-2.4532	0.242551	4.78e-24	4.55e-22	0.0413207
ENSG00000145423	SFRP2	4:153780591-153789083	protein_coding	0.0452431	9.18264	1.03774	8.86e-19	8.22e-17	0.0412807	9.12964	1.05423	4.72e-18	2.46e-16	0.0412807	9.23251	1.03602	5.03e-19	2.93e-17	0.0412807
ENSG00000129682	FGF13	X:138614727-139222777	protein_coding	0.0374843	2.38419	0.100959	2.67e-123	1.45e-119	0.0409004	2.40743	0.116848	2.58e-94	4.6e-91	0.0409004	2.35693	0.109829	3.69e-102	7.55e-99	0.0409004
ENSG00000185404	SP140L	2:230327184-230403732	protein_coding	0.027304	-2.03588	1.2323	0.0985154	0.237253	0.0405825	-6.4983	0.671348	3.69e-22	2.79e-20	0.0405825	-1.06472	0.198547	8.21e-08	1.02e-06	0.0405825
ENSG00000137142	IGFBPL1	9:38406528-38424454	protein_coding	0.0390419	2.55433	0.13296	2.98e-82	8.1e-79	0.0401772	2.48831	0.137382	2.54e-73	2.72e-70	0.0401772	2.61384	0.14146	3.13e-76	3.56e-73	0.0401772
ENSG00000089327	FXYD5	19:35154730-35169881	protein_coding	0.0196393	-1.2537	0.633399	0.0477803	0.140297	0.0395406	-2.86939	0.246179	2.15e-31	3.13e-29	0.0395406	-0.52671	0.17991	0.00341561	0.0134138	0.0395406
ENSG00000188511	C22orf34	22:49414524-49657542	lncRNA	0.0508659	-9.12169	0.749981	4.92e-34	1.5e-31	0.039508	-9.11107	1.03991	1.93e-18	1.05e-16	0.039508	-9.13656	1.04159	1.76e-18	9.54e-17	0.039508
ENSG00000164683	HEY1	8:79764010-79767857	protein_coding	0.038663	-2.2148	0.0703506	1.52e-217	1.65e-213	0.0393614	-2.16377	0.0687622	2.43e-217	1.04e-213	0.0393614	-2.27127	0.0811679	2.66e-172	1.09e-168	0.0393614
ENSG00000224817	AC010789.1	10:101701994-101730037	lncRNA	0.0503607	-9.08682	0.748545	6.54e-34	1.97e-31	0.0390197	-9.07534	1.03897	2.44e-18	1.32e-16	0.0390197	-9.10126	1.04091	2.26e-18	1.22e-16	0.0390197
ENSG00000230006	ANKRD36BP2	2:88765807-88806612	transcribed_unprocessed_pseudogene	0.0267484	2.97003	0.462239	1.32e-10	4.36e-09	0.03857	3.58654	0.267646	6.02e-41	1.48e-38	0.03857	1.84417	0.339889	5.77e-08	7.38e-07	0.03857
ENSG00000151012	SLC7A11	4:138164097-138242349	protein_coding	0.0394709	-2.0485	0.629993	0.00114748	0.0071261	0.0385477	-1.83087	0.696159	0.00853959	0.031236	0.0385477	-2.30626	0.612093	0.00016467	0.00096376	0.0385477
ENSG00000181007	ZFP82	19:36383120-36418644	protein_coding	0.0499103	-8.36007	0.748722	6e-29	1.31e-26	0.0384402	-7.63305	1.00853	3.78e-14	1.26e-12	0.0384402	-9.09641	1.04144	2.45e-18	1.31e-16	0.0384402
ENSG00000116711	PLA2G4A	1:186828949-186988981	protein_coding	0.033094	2.12093	0.0957444	9.97e-109	4.33e-105	0.0380591	2.20397	0.0901427	5.05e-132	1.8e-128	0.0380591	2.02865	0.107198	7.2e-80	1.05e-76	0.0380591
ENSG00000102287	GABRE	X:151953124-151974680	protein_coding	0.0474004	-4.4901	0.297766	2.22e-51	1.5e-48	0.0375396	-4.06407	0.316631	1.04e-37	2.1e-35	0.0375396	-5.08869	0.415492	1.74e-34	3.55e-32	0.0375396
ENSG00000158296	SLC13A3	20:46557823-46684467	protein_coding	0.0396848	-3.1279	0.193357	7.35e-59	7.6e-56	0.0368341	-3.20789	0.233209	4.72e-43	1.25e-40	0.0368341	-3.06098	0.221368	1.74e-43	5.65e-41	0.0368341
ENSG00000171451	DSEL	18:67506587-67516720	protein_coding	0.0251781	3.56345	0.529162	1.65e-11	6.34e-10	0.0367869	4.21948	0.338876	1.37e-35	2.56e-33	0.0367869	2.33549	0.427452	4.66e-08	6.04e-07	0.0367869
ENSG00000147041	SYTL5	X:38006553-38128819	protein_coding	0.0345254	-2.54045	0.285508	5.69e-19	5.39e-17	0.0365439	-3.00263	0.244098	8.95e-35	1.59e-32	0.0365439	-2.20218	0.219786	1.25e-23	1.15e-21	0.0365439
ENSG00000270885	RASL10B	17:35731639-35743521	protein_coding	0.0366033	2.4472	0.135427	5.47e-73	9.89e-70	0.0363023	2.32279	0.133393	6.56e-68	5.62e-65	0.0363023	2.55799	0.140149	2e-74	2.05e-71	0.0363023
ENSG00000178538	CA8	8:60185412-60281400	protein_coding	0.0286436	-1.7069	0.193154	9.83e-19	9.08e-17	0.0360422	-2.09445	0.12129	8.18e-67	6.74e-64	0.0360422	-1.40186	0.113013	2.47e-35	5.39e-33	0.0360422
ENSG00000054983	GALC	14:87837820-87993665	protein_coding	0.0322469	3.35658	0.31689	3.24e-26	5.96e-24	0.0357698	3.64125	0.289461	2.74e-36	5.24e-34	0.0357698	2.98627	0.315964	3.35e-21	2.36e-19	0.0357698
ENSG00000111057	KRT18	12:52948871-52952906	protein_coding	0.0167548	-0.996341	0.448508	0.02632	0.0893702	0.0352317	-2.08856	0.126595	3.8e-61	2.71e-58	0.0352317	-0.385391	0.104812	0.00023603	0.0013319	0.0352317
ENSG00000287905	AC136431.2	16:16612378-16633991	lncRNA	0.0460892	-8.82936	0.747127	3.16e-32	8.58e-30	0.0352312	-8.81821	1.03817	2e-17	9.81e-16	0.0352312	-8.84418	1.04104	1.97e-17	9.52e-16	0.0352312
ENSG00000268916	CSAG3	X:152753921-152760222	protein_coding	0.0458489	-8.82073	0.749669	5.83e-32	1.56e-29	0.035086	-8.80936	1.03995	2.43e-17	1.17e-15	0.035086	-8.83532	1.04253	2.35e-17	1.13e-15	0.035086
ENSG00000188641	DPYD	1:97077743-97995000	protein_coding	0.0271998	2.23798	0.267448	5.86e-17	4.65e-15	0.0348123	2.60793	0.184146	1.57e-45	4.94e-43	0.0348123	1.74198	0.215044	5.47e-16	2.31e-14	0.0348123
ENSG00000072657	TRHDE	12:72087266-72670758	protein_coding	0.0310107	2.42713	0.209586	5.17e-31	1.32e-28	0.0345987	2.61357	0.181617	5.93e-47	2.05e-44	0.0345987	2.20859	0.222347	2.99e-23	2.66e-21	0.0345987
ENSG00000118596	SLC16A7	12:59596029-59789855	protein_coding	0.0292227	2.06518	0.172606	5.44e-33	1.53e-30	0.0345516	2.25752	0.149562	1.77e-51	7.42e-49	0.0345516	1.83966	0.16394	3.2e-29	4.34e-27	0.0345516
ENSG00000170962	PDGFD	11:103907189-104164379	protein_coding	0.0288232	4.58151	0.574733	1.57e-15	1.12e-13	0.034411	5.08106	0.506639	1.14e-23	9.7e-22	0.034411	3.79654	0.540203	2.1e-12	5.43e-11	0.034411
ENSG00000106278	PTPRZ1	7:121873089-122062036	protein_coding	0.0239332	2.44138	0.382177	1.68e-10	5.44e-09	0.0339718	2.9676	0.229591	3.23e-38	6.71e-36	0.0339718	1.61732	0.302716	9.16e-08	1.13e-06	0.0339718
ENSG00000179855	GIPC3	19:3585478-3593541	protein_coding	0.0214392	-1.5508	0.551359	0.004913	0.023651	0.0339231	-2.85739	0.252731	1.22e-29	1.61e-27	0.0339231	-0.898493	0.197109	5.16e-06	4.39e-05	0.0339231
ENSG00000149573	MPZL2	11:118253416-118264536	protein_coding	0.0380263	-3.29751	0.213741	1.07e-53	7.73e-51	0.0338591	-3.46843	0.272	3.05e-37	6.12e-35	0.0338591	-3.15026	0.264044	8.18e-33	1.5e-30	0.0338591
ENSG00000283498	MIR1244-2	5:118974586-118974670	miRNA	0.0371577	-2.25923	0.144337	3.2e-55	2.67e-52	0.0337835	-2.05754	0.131889	7.22e-55	3.68e-52	0.0337835	-2.50004	0.135938	1.55e-75	1.67e-72	0.0337835
ENSG00000125285	SOX21	13:94709622-94712545	protein_coding	0.0373915	2.53942	0.206094	6.92e-35	2.31e-32	0.0335565	2.22461	0.154676	6.67e-47	2.27e-44	0.0335565	2.79353	0.175369	3.96e-57	2.53e-54	0.0335565
ENSG00000232677	LINC00665	19:36313067-36331770	lncRNA	0.0229879	-1.39412	0.295348	2.36e-06	3.26e-05	0.0335008	-2.09835	0.124255	5.57e-64	4.42e-61	0.0335008	-0.923738	0.175802	1.48e-07	1.75e-06	0.0335008
ENSG00000115129	TP53I3	2:24077433-24085861	protein_coding	0.035293	2.72665	0.173092	6.59e-56	5.97e-53	0.0332411	2.59942	0.183233	1.11e-45	3.56e-43	0.0332411	2.83925	0.189141	6.19e-51	3.17e-48	0.0332411
ENSG00000204604	ZNF468	19:52838010-52890375	protein_coding	0.0212136	-1.23977	0.42475	0.00351366	0.0180087	0.0328273	-2.13766	0.167801	3.58e-37	7.03e-35	0.0328273	-0.683411	0.188432	0.00028693	0.00157486	0.0328273
ENSG00000188707	ZBED6CL	7:150322639-150332721	protein_coding	0.0258435	-1.59797	0.182072	1.69e-18	1.54e-16	0.0327878	-1.97304	0.109989	5.9e-72	6.01e-69	0.0327878	-1.30477	0.110097	2.12e-32	3.66e-30	0.0327878
ENSG00000100767	PAPLN	14:73237497-73274640	protein_coding	0.020305	-1.51713	0.664115	0.0223455	0.0788337	0.0327762	-3.44689	0.279111	4.9e-35	8.82e-33	0.0327762	-0.73522	0.177398	3.41e-05	0.00023893	0.0327762
ENSG00000196104	SPOCK3	4:166733384-167234796	protein_coding	0.0200085	1.54926	0.322133	1.51e-06	2.19e-05	0.0327175	2.05722	0.177317	4.03e-31	5.72e-29	0.0327175	0.753638	0.157428	1.69e-06	1.61e-05	0.0327175
ENSG00000112139	MDGA1	6:37630679-37699306	protein_coding	0.0328633	2.64067	0.200493	1.29e-39	5.5e-37	0.0326135	2.67859	0.227337	4.81e-32	7.57e-30	0.0326135	2.59815	0.218382	1.22e-32	2.18e-30	0.0326135
ENSG00000125931	CITED1	X:72301638-72307187	protein_coding	0.0293281	2.17819	0.277982	4.66e-15	3.17e-13	0.0324801	2.40892	0.295132	3.29e-16	1.42e-14	0.0324801	1.89925	0.204551	1.62e-20	1.08e-18	0.0324801
ENSG00000184515	BEX5	X:102153708-102155977	protein_coding	0.0296263	2.04671	0.135978	3.36e-51	2.21e-48	0.0324617	2.10631	0.136926	2.13e-53	1.01e-50	0.0324617	1.9803	0.161702	1.75e-34	3.55e-32	0.0324617
ENSG00000155966	AFF2	X:148500617-149000663	protein_coding	0.0279784	1.75758	0.132887	6.2e-40	2.69e-37	0.0322046	1.85936	0.112008	6.95e-62	5.13e-59	0.0322046	1.64245	0.141025	2.39e-31	3.82e-29	0.0322046
ENSG00000105699	LSR	19:35248330-35267964	protein_coding	0.0247053	-1.79095	0.317218	1.64e-08	3.66e-07	0.0316794	-2.55846	0.220032	2.98e-31	4.26e-29	0.0316794	-1.29946	0.19759	4.82e-11	1.02e-09	0.0316794
ENSG00000185567	AHNAK2	14:104937244-104978374	protein_coding	0.03267	2.5433	0.220388	8.28e-31	2.04e-28	0.0311759	2.53672	0.264502	8.76e-22	6.5e-20	0.0311759	2.54913	0.207407	1.02e-34	2.13e-32	0.0311759
ENSG00000174460	ZCCHC12	X:118823824-118826968	protein_coding	0.0260096	1.69506	0.188436	2.35e-19	2.28e-17	0.0311727	1.77558	0.0843245	1.99e-98	3.88e-95	0.0311727	1.60897	0.294281	4.57e-08	5.93e-07	0.0311727
ENSG00000165092	ALDH1A1	9:72900671-73080442	protein_coding	0.037234	3.88083	0.426759	9.57e-20	9.64e-18	0.031108	3.76321	0.478628	3.77e-15	1.46e-13	0.031108	3.97892	0.37311	1.5e-26	1.7e-24	0.031108
ENSG00000250337	PURPL	5:27217714-27496994	lncRNA	0.0331479	2.08343	0.172904	1.95e-33	5.64e-31	0.0310943	1.8426	0.113377	2.16e-59	1.4e-56	0.0310943	2.28351	0.15931	1.35e-46	5.52e-44	0.0310943
ENSG00000240184	PCDHGC3	5:141475947-141512977	protein_coding	0.0255058	1.8552	0.183899	6.24e-24	9.75e-22	0.0310569	2.06319	0.142164	1.01e-47	3.65e-45	0.0310569	1.60812	0.179573	3.39e-19	2.01e-17	0.0310569
ENSG00000081138	CDH7	18:65750252-65890337	protein_coding	0.0262702	2.01373	0.197856	2.49e-24	4.01e-22	0.0310483	2.25053	0.162309	1.02e-43	2.77e-41	0.0310483	1.72427	0.189637	9.68e-20	6.01e-18	0.0310483
ENSG00000250208	FZD10-AS1	12:130144315-130162256	lncRNA	0.0326338	2.8726	0.23428	1.46e-34	4.73e-32	0.0307106	2.86472	0.270633	3.49e-26	3.54e-24	0.0307106	2.87988	0.255452	1.77e-29	2.5e-27	0.0307106
ENSG00000185201	IFITM2	11:307631-315272	protein_coding	0.0347873	-3.26967	0.257053	4.59e-37	1.75e-34	0.0306464	-3.42288	0.324464	5.12e-26	5.12e-24	0.0306464	-3.13648	0.31122	6.91e-24	6.48e-22	0.0306464
ENSG00000198963	RORB	9:74497335-74693177	protein_coding	0.0291771	1.91447	0.116544	1.23e-60	1.4e-57	0.030634	1.90232	0.117513	6.11e-59	3.74e-56	0.030634	1.92316	0.140956	2.2e-42	6.73e-40	0.030634
ENSG00000248837	AC097512.1	4:22989147-23193740	lncRNA	0.0405262	-7.80092	0.754564	4.73e-25	7.9e-23	0.0306016	-7.79028	1.04394	8.5e-14	2.7e-12	0.0306016	-7.81582	1.04698	8.32e-14	2.63e-12	0.0306016
ENSG00000145864	GABRB2	5:161288429-161549044	protein_coding	0.0275771	4.85282	0.629421	1.26e-14	7.9e-13	0.0304669	5.26736	0.605702	3.43e-18	1.84e-16	0.0304669	4.26968	0.623851	7.7e-12	1.84e-10	0.0304669
ENSG00000242474	AC093627.5	7:135853-149527	lncRNA	0.025286	-1.58003	0.26218	1.68e-09	4.52e-08	0.0303573	-2.03869	0.133809	2.05e-52	9.13e-50	0.0303573	-1.2325	0.225701	4.74e-08	6.14e-07	0.0303573
ENSG00000139292	LGR5	12:71439798-71586310	protein_coding	0.0302509	2.03812	0.171366	1.28e-32	3.56e-30	0.0300922	1.93014	0.136442	1.97e-45	6.11e-43	0.0300922	2.13388	0.196164	1.47e-27	1.83e-25	0.0300922
ENSG00000134330	IAH1	2:9473658-9496543	protein_coding	0.0294833	1.80085	0.13502	1.4e-40	6.32e-38	0.0300207	1.75244	0.127308	4.12e-43	1.1e-40	0.0300207	1.84216	0.143979	1.76e-37	4.33e-35	0.0300207
ENSG00000145246	ATP10D	4:47485275-47593486	protein_coding	0.0188624	1.45858	0.250914	6.13e-09	1.51e-07	0.0298793	1.83972	0.138431	2.65e-40	6.31e-38	0.0298793	0.944655	0.168974	2.26e-08	3.11e-07	0.0298793
ENSG00000156521	TYSND1	10:70137981-70146700	protein_coding	0.0260483	1.69891	0.157933	5.48e-27	1.06e-24	0.0296494	1.8385	0.167687	5.7e-28	6.42e-26	0.0296494	1.53851	0.130494	4.4e-32	7.33e-30	0.0296494
ENSG00000158089	GALNT14	2:30910467-31155202	protein_coding	0.0211569	1.51156	0.206032	2.19e-13	1.16e-11	0.0288146	1.8259	0.129913	7.2e-45	2.14e-42	0.0288146	1.09846	0.139302	3.13e-15	1.21e-13	0.0288146
ENSG00000198346	ZNF813	19:53467733-53496255	protein_coding	0.0359277	-3.91325	0.343411	4.42e-30	1.07e-27	0.0286969	-3.88154	0.390869	3.07e-23	2.52e-21	0.0286969	-3.9498	0.411346	7.83e-22	5.85e-20	0.0286969
ENSG00000170775	GPR37	7:124743885-124765792	protein_coding	0.0332479	2.60927	0.212138	9.07e-35	2.98e-32	0.0284763	2.3658	0.207825	5.05e-30	6.8e-28	0.0284763	2.81007	0.205442	1.37e-42	4.32e-40	0.0284763
ENSG00000111432	FZD10	12:130162459-130165740	protein_coding	0.0238443	2.03923	0.31105	5.53e-11	1.93e-09	0.0284691	2.39472	0.292246	2.52e-16	1.1e-14	0.0284691	1.55485	0.239421	8.35e-11	1.72e-09	0.0284691
ENSG00000118946	PCDH17	13:57631744-57729311	protein_coding	0.0167439	1.40541	0.305473	4.21e-06	5.49e-05	0.0284057	1.87149	0.141427	5.66e-40	1.32e-37	0.0284057	0.724226	0.216204	0.0008089	0.00388891	0.0284057
ENSG00000276672	AL161891.1	13:33846190-33850825	lncRNA	0.0266483	-1.72081	0.131632	4.71e-39	1.93e-36	0.0281806	-1.85876	0.132839	1.73e-44	5.01e-42	0.0281806	-1.59978	0.149887	1.36e-26	1.55e-24	0.0281806
ENSG00000079335	CDC14A	1:100345001-100520277	protein_coding	0.0297506	1.93538	0.152732	8.48e-37	3.17e-34	0.0281517	1.72911	0.124106	4.02e-44	1.13e-41	0.0281517	2.11356	0.135791	1.26e-54	6.99e-52	0.0281517
ENSG00000261115	TMEM178B	7:141074064-141480380	protein_coding	0.0338255	2.15728	0.211078	1.61e-24	2.65e-22	0.0279568	1.72143	0.115902	6.7e-50	2.61e-47	0.0279568	2.48896	0.123151	7.88e-91	1.35e-87	0.0279568
ENSG00000135842	NIBAN1	1:184790724-184974508	protein_coding	0.0448767	3.16151	0.515796	8.82e-10	2.51e-08	0.0279428	2.11059	0.298347	1.5e-12	4.04e-11	0.0279428	3.75916	0.210296	1.83e-71	1.63e-68	0.0279428
ENSG00000071575	TRIB2	2:12716889-12742734	protein_coding	0.0222348	1.46956	0.164827	4.84e-19	4.63e-17	0.0279086	1.68447	0.13308	1.02e-36	1.98e-34	0.0279086	1.21219	0.134959	2.66e-19	1.59e-17	0.0279086
ENSG00000169255	B3GALNT1	3:161083883-161105411	protein_coding	0.0327696	3.25561	0.286692	6.94e-30	1.62e-27	0.0278488	3.07042	0.303189	4.19e-24	3.71e-22	0.0278488	3.41552	0.308319	1.61e-28	2.1e-26	0.0278488
ENSG00000065621	GSTO2	10:104268873-104304950	protein_coding	0.0252616	-1.76722	0.194213	9.09e-20	9.22e-18	0.027809	-1.90182	0.224406	2.35e-17	1.14e-15	0.027809	-1.65302	0.157308	7.92e-26	8.45e-24	0.027809
ENSG00000178695	KCTD12	13:76880175-76886405	protein_coding	0.0217282	1.37065	0.14012	1.35e-22	1.81e-20	0.027651	1.5128	0.0773317	3.23e-85	4.32e-82	0.027651	1.20955	0.138352	2.28e-18	1.23e-16	0.027651
ENSG00000198054	DSCR8	21:38121451-38156511	lncRNA	0.0325837	-4.66531	0.465098	1.12e-23	1.69e-21	0.0276196	-8.26891	1.04701	2.84e-15	1.12e-13	0.0276196	-3.68288	0.418817	1.45e-18	8.05e-17	0.0276196
ENSG00000254202	AC015522.1	8:83912713-84142463	lncRNA	0.0370587	-7.22906	0.754755	9.89e-22	1.21e-19	0.0273093	-6.2847	0.863161	3.31e-13	9.76e-12	0.0273093	-8.32606	1.04928	2.1e-15	8.26e-14	0.0273093
ENSG00000170468	RIOX1	14:73490933-73493394	protein_coding	0.0277739	6.58461	1.03334	1.86e-10	6.01e-09	0.0272871	6.76504	1.02571	4.24e-11	9.2e-10	0.0272871	6.37542	1.06744	2.33e-09	3.77e-08	0.0272871
ENSG00000205559	CHKB-DT	22:50583026-50595634	lncRNA	0.0151001	1.36628	0.327423	3.01e-05	0.00031354	0.0271865	1.87292	0.144388	1.78e-38	3.77e-36	0.0271865	0.573368	0.209488	0.00620042	0.0223372	0.0271865
ENSG00000225178	RPSAP58	19:23827162-23828049	processed_pseudogene	0.0248543	-1.64872	0.168517	1.32e-22	1.79e-20	0.027083	-1.75966	0.162865	3.28e-27	3.53e-25	0.027083	-1.5515	0.189751	2.92e-16	1.26e-14	0.027083
ENSG00000286051	AC244102.3	X:152769764-152792268	lncRNA	0.0357769	-7.16603	0.760503	4.39e-21	5.07e-19	0.0269521	-7.51508	1.0494	7.99e-13	2.24e-11	0.0269521	-6.82908	1.01841	2.01e-11	4.48e-10	0.0269521
ENSG00000138669	PRKG2	4:81087370-81215117	protein_coding	0.0188866	1.65519	0.291142	1.31e-08	3.01e-07	0.0269483	2.0751	0.192749	4.99e-27	5.27e-25	0.0269483	1.05446	0.220407	1.72e-06	1.63e-05	0.0269483
ENSG00000236975	LINC02814	1:229087114-229205428	lncRNA	0.0363422	-8.23143	0.771957	1.52e-26	2.81e-24	0.0268987	-8.22107	1.0555	6.77e-15	2.55e-13	0.0268987	-8.24692	1.05841	6.61e-15	2.42e-13	0.0268987
ENSG00000214078	CPNE1	20:35626031-35664956	protein_coding	0.0189825	-1.20587	0.188085	1.44e-10	4.74e-09	0.0263282	-1.53062	0.112793	6.01e-42	1.52e-39	0.0263282	-0.949771	0.14581	7.33e-11	1.51e-09	0.0263282
ENSG00000068650	ATP11A	13:112690329-112887168	protein_coding	0.0254541	-1.53923	0.0991056	2.13e-54	1.65e-51	0.026298	-1.55238	0.116504	1.66e-40	4e-38	0.026298	-1.5291	0.106283	6.24e-47	2.66e-44	0.026298
ENSG00000134207	SYT6	1:114089291-114153919	protein_coding	0.0238763	1.87395	0.211147	6.99e-19	6.51e-17	0.0261925	2.05946	0.214215	6.98e-22	5.21e-20	0.0261925	1.65613	0.217194	2.44e-14	8.3e-13	0.0261925
ENSG00000198915	RASGEF1A	10:43194535-43266919	protein_coding	0.0402388	-2.36402	0.507129	3.14e-06	4.22e-05	0.0260584	-1.69921	0.137332	3.66e-35	6.65e-33	0.0260584	-3.67641	0.20406	1.45e-72	1.35e-69	0.0260584
ENSG00000250742	LINC02381	12:54126082-54147485	lncRNA	0.0262743	1.67233	0.114259	1.65e-48	9.41e-46	0.0260044	1.59771	0.121323	1.32e-39	3.05e-37	0.0260044	1.73908	0.130277	1.2e-40	3.56e-38	0.0260044
ENSG00000163840	DTX3L	3:122564338-122575203	protein_coding	0.0400573	8.80084	1.08014	3.7e-16	2.76e-14	0.0259069	8.0365	1.0496	1.91e-14	6.71e-13	0.0259069	9.29693	1.04524	5.87e-19	3.41e-17	0.0259069
ENSG00000116396	KCNC4	1:110211343-110283100	protein_coding	0.0232998	-1.38331	0.0996189	7.69e-44	3.8e-41	0.0259017	-1.46648	0.0984132	3.23e-50	1.31e-47	0.0259017	-1.30837	0.10363	1.53e-36	3.6e-34	0.0259017
ENSG00000204103	MAFB	20:40685848-40689236	protein_coding	0.0157768	1.43195	0.307469	3.21e-06	4.31e-05	0.0258105	1.91831	0.162192	2.82e-32	4.47e-30	0.0258105	0.702023	0.20115	0.00048294	0.0024982	0.0258105
ENSG00000091483	FH	1:241497603-241519761	protein_coding	0.0204742	1.27906	0.101785	3.23e-36	1.17e-33	0.0256249	1.41285	0.0732508	6.8e-83	7.67e-80	0.0256249	1.12853	0.0862559	4.09e-39	1.09e-36	0.0256249
ENSG00000186310	NAP1L3	X:93670930-93673578	protein_coding	0.0147214	1.10839	0.24	3.87e-06	5.1e-05	0.0255455	1.4866	0.0934252	5.22e-57	2.94e-54	0.0255455	0.589278	0.157082	0.00017585	0.00102186	0.0255455
ENSG00000154118	JPH3	16:87601835-87698156	protein_coding	0.022194	1.85969	0.235464	2.83e-15	1.97e-13	0.0255115	2.11431	0.215332	9.34e-23	7.44e-21	0.0255115	1.54094	0.235349	5.85e-11	1.23e-09	0.0255115
ENSG00000196482	ESRRG	1:216503246-217137755	protein_coding	0.0248222	1.66676	0.126742	1.68e-39	7.03e-37	0.0252342	1.60689	0.136823	7.55e-32	1.16e-29	0.0252342	1.72112	0.144828	1.44e-32	2.51e-30	0.0252342
ENSG00000143469	SYT14	1:209900923-210171389	protein_coding	0.020597	1.59712	0.191999	8.92e-17	6.94e-15	0.0250251	1.77015	0.179338	5.59e-23	4.5e-21	0.0250251	1.40085	0.191591	2.64e-13	7.86e-12	0.0250251
ENSG00000286058	AC018865.3	2:130026845-130051131	lncRNA	0.033911	-8.06592	0.761779	3.38e-26	6.16e-24	0.0249677	-8.05485	1.04903	1.61e-14	5.77e-13	0.0249677	-8.08078	1.05352	1.72e-14	5.96e-13	0.0249677
ENSG00000135046	ANXA1	9:73151865-73170393	protein_coding	0.0184672	-1.4887	0.361744	3.87e-05	0.0003924	0.0249658	-2.5149	0.243857	6.16e-25	5.59e-23	0.0249658	-0.89788	0.201991	8.78e-06	7.13e-05	0.0249658
ENSG00000124785	NRN1	6:5997999-6007605	protein_coding	0.0288436	1.74972	0.305234	9.9e-09	2.34e-07	0.024919	1.4224	0.141714	1.05e-23	8.98e-22	0.024919	2.00876	0.456813	1.1e-05	8.72e-05	0.024919
ENSG00000230699	AL645608.2	1:911435-914948	lncRNA	0.0188501	2.1042	0.354828	3.03e-09	7.83e-08	0.0248977	2.56636	0.270841	2.65e-21	1.86e-19	0.0248977	1.42924	0.311747	4.55e-06	3.94e-05	0.0248977
ENSG00000198914	POU3F3	2:104854115-104858574	protein_coding	0.0236848	1.4885	0.091348	1.07e-59	1.17e-56	0.0248009	1.44446	0.106933	1.4e-41	3.49e-39	0.0248009	1.52792	0.108103	2.35e-45	8.74e-43	0.0248009
ENSG00000231607	DLEU2	13:49956670-50125720	lncRNA	0.0177993	-1.05445	0.227567	3.59e-06	4.77e-05	0.0247546	-1.49296	0.139428	9.37e-27	9.74e-25	0.0247546	-0.715401	0.152014	2.52e-06	2.3e-05	0.0247546
ENSG00000120885	CLU	8:27596917-27614700	protein_coding	0.0139876	-1.00386	0.328377	0.00223548	0.0123939	0.0247394	-1.84042	0.197167	1.02e-20	6.78e-19	0.0247394	-0.48575	0.155602	0.00179779	0.00773815	0.0247394
ENSG00000121486	TRMT1L	1:185118101-185157072	protein_coding	0.0183459	1.20792	0.143197	3.3e-17	2.68e-15	0.024709	1.38932	0.0859292	8.45e-59	5.03e-56	0.024709	0.997602	0.130985	2.61e-14	8.83e-13	0.024709
ENSG00000226950	DANCR	4:52712404-52720351	lncRNA	0.0145805	1.01986	0.210387	1.25e-06	1.84e-05	0.0247015	1.3719	0.0893154	3.03e-53	1.41e-50	0.0247015	0.550926	0.108367	3.7e-07	4.03e-06	0.0247015
ENSG00000071967	CYBRD1	2:171522247-171558129	protein_coding	0.0231195	1.64363	0.212123	9.3e-15	5.99e-13	0.0246442	1.7783	0.217389	2.83e-16	1.23e-14	0.0246442	1.48663	0.207178	7.2e-13	2e-11	0.0246442
ENSG00000113532	ST8SIA4	5:100806933-100903282	protein_coding	0.0209501	1.89102	0.259412	3.11e-13	1.61e-11	0.0246235	2.17096	0.237563	6.33e-20	3.91e-18	0.0246235	1.54375	0.257508	2.04e-09	3.33e-08	0.0246235
ENSG00000259834	AL365361.1	1:110653560-110657040	lncRNA	0.0226087	2.80583	0.389981	6.26e-13	3.09e-11	0.0245338	3.14027	0.380083	1.43e-16	6.34e-15	0.0245338	2.35733	0.390121	1.52e-09	2.54e-08	0.0245338
ENSG00000164251	F2RL1	5:76818933-76835315	protein_coding	0.0206074	-1.29841	0.112334	6.69e-31	1.69e-28	0.0242113	-1.48165	0.105259	5.31e-45	1.6e-42	0.0242113	-1.13933	0.10616	7.19e-27	8.47e-25	0.0242113
ENSG00000205544	TMEM256	17:7402975-7404097	protein_coding	0.023645	1.46389	0.167219	2.05e-18	1.85e-16	0.0241672	1.48045	0.19497	3.12e-14	1.06e-12	0.0241672	1.4418	0.164173	1.6e-18	8.83e-17	0.0241672
ENSG00000185904	LINC00839	10:42475480-42495337	lncRNA	0.0178382	-1.14941	0.191888	2.1e-09	5.54e-08	0.0241197	-1.53415	0.121217	1.03e-36	1.99e-34	0.0241197	-0.84927	0.132655	1.53e-10	3.03e-09	0.0241197
ENSG00000229676	ZNF492	19:22634324-22667671	protein_coding	0.0322261	-6.2929	0.692493	1.02e-19	1.02e-17	0.0241134	-6.59173	1.02195	1.12e-10	2.26e-09	0.0241134	-6.04982	0.877027	5.27e-12	1.29e-10	0.0241134
ENSG00000130766	SESN2	1:28259518-28282491	protein_coding	0.0205131	-1.1963	0.404404	0.00309461	0.0162288	0.0240073	-1.23247	0.456233	0.00690482	0.0260965	0.0240073	-1.16353	0.395422	0.00325573	0.012892	0.0240073
ENSG00000176463	SLCO3A1	15:91853708-92172435	protein_coding	0.0247616	2.64348	0.269915	1.2e-22	1.64e-20	0.0239471	2.76329	0.301333	4.72e-20	2.96e-18	0.0239471	2.51769	0.321668	5e-15	1.86e-13	0.0239471
ENSG00000227051	C14orf132	14:96039324-96093889	protein_coding	0.0205541	1.29929	0.115462	2.24e-29	5.07e-27	0.023899	1.3919	0.112451	3.45e-35	6.31e-33	0.023899	1.19586	0.122709	1.93e-22	1.52e-20	0.023899
ENSG00000072571	HMMR	5:163460203-163491941	protein_coding	0.0166438	1.07079	0.166354	1.22e-10	4.06e-09	0.0238948	1.30669	0.0883735	1.8e-49	6.9e-47	0.0238948	0.784743	0.127406	7.3e-10	1.29e-08	0.0238948
ENSG00000198919	DZIP3	3:108589705-108694840	protein_coding	0.0134426	0.948771	0.217293	1.26e-05	0.00014577	0.0237922	1.31188	0.0866364	8.51e-52	3.65e-49	0.0237922	0.455727	0.11047	3.7e-05	0.0002576	0.0237922
ENSG00000163714	U2SURP	3:142964497-143060725	protein_coding	0.0190844	-1.09448	0.124148	1.19e-18	1.09e-16	0.023743	-1.27824	0.0935252	1.59e-42	4.15e-40	0.023743	-0.934412	0.102707	9.22e-20	5.76e-18	0.023743
ENSG00000036448	MYOM2	8:2045046-2165552	protein_coding	0.0369765	2.5013	0.354062	1.61e-12	7.47e-11	0.0237164	1.72643	0.278612	5.77e-10	1.03e-08	0.0237164	2.99447	0.175647	3.6e-65	2.95e-62	0.0237164
ENSG00000170629	DPY19L2P2	7:103175133-103280410	transcribed_unprocessed_pseudogene	0.027061	2.85942	0.293154	1.77e-22	2.36e-20	0.0236968	2.7873	0.308173	1.5e-19	9.04e-18	0.0236968	2.92411	0.33448	2.28e-18	1.23e-16	0.0236968
ENSG00000124749	COL21A1	6:56056590-56394094	protein_coding	0.0246448	2.5395	0.351994	5.41e-13	2.72e-11	0.0236714	2.70547	0.39439	6.89e-12	1.69e-10	0.0236714	2.35146	0.331264	1.26e-12	3.4e-11	0.0236714
ENSG00000167600	CYP2S1	19:41193210-41207539	protein_coding	0.0154822	-1.30908	0.410914	0.00144367	0.00862744	0.0236628	-2.49163	0.272138	5.4e-20	3.36e-18	0.0236628	-0.683649	0.220168	0.00190202	0.00812889	0.0236628
ENSG00000256235	SMIM3	5:150777946-150796734	protein_coding	0.0266292	2.08013	0.186775	8.27e-29	1.8e-26	0.0235373	1.95834	0.205481	1.57e-21	1.13e-19	0.0235373	2.18816	0.210149	2.18e-25	2.26e-23	0.0235373
ENSG00000168772	CXXC4	4:104468308-104494901	protein_coding	0.0144289	1.15846	0.286702	5.33e-05	0.0005176	0.0234953	1.57833	0.188413	5.43e-17	2.48e-15	0.0234953	0.558068	0.197243	0.0046644	0.0175056	0.0234953
ENSG00000226752	CUTALP	9:120824828-120854385	transcribed_unitary_pseudogene	0.0216015	4.73142	0.757004	4.1e-10	1.25e-08	0.023385	5.16564	0.735312	2.14e-12	5.66e-11	0.023385	4.09977	0.770575	1.04e-07	1.26e-06	0.023385
ENSG00000139842	CUL4A	13:113208193-113267108	protein_coding	0.0253353	-1.41874	0.1211	1.06e-31	2.78e-29	0.0233704	-1.3003	0.11045	5.39e-32	8.37e-30	0.0233704	-1.54825	0.111069	3.64e-44	1.27e-41	0.0233704
ENSG00000280789	PAGR1	16:29816152-29822489	protein_coding	0.0171858	1.1877	0.163428	3.66e-13	1.88e-11	0.0233061	1.43397	0.109325	2.64e-39	5.9e-37	0.0233061	0.886121	0.122576	4.86e-13	1.39e-11	0.0233061
ENSG00000139835	GRTP1	13:113324163-113364148	protein_coding	0.0190419	-1.34993	0.197641	8.48e-12	3.45e-10	0.0232344	-1.72577	0.182363	2.98e-21	2.06e-19	0.0232344	-1.05608	0.159022	3.11e-11	6.79e-10	0.0232344
ENSG00000048540	LMO3	12:16548372-16610594	protein_coding	0.0187812	1.93721	0.34774	2.53e-08	5.44e-07	0.0232019	2.33579	0.311628	6.61e-14	2.13e-12	0.0232019	1.37814	0.302265	5.13e-06	4.37e-05	0.0232019
ENSG00000013523	ANGEL1	14:76786168-76826246	protein_coding	0.0179218	1.14199	0.11562	5.23e-23	7.47e-21	0.0229993	1.29568	0.0870029	3.7e-50	1.47e-47	0.0229993	0.965186	0.100569	8.21e-22	6.12e-20	0.0229993
ENSG00000176046	NUPR1	16:28532708-28539174	protein_coding	0.0280777	-3.48766	0.51797	1.66e-11	6.36e-10	0.022979	-3.68145	0.495181	1.05e-13	3.3e-12	0.022979	-3.35302	0.488526	6.72e-12	1.61e-10	0.022979
ENSG00000152137	HSPB8	12:119178642-119221131	protein_coding	0.0206856	-2.24517	0.523976	1.83e-05	0.00020203	0.0229052	-4.10597	0.481099	1.41e-17	7.06e-16	0.0229052	-1.46	0.295237	7.61e-07	7.82e-06	0.0229052
ENSG00000134884	ARGLU1	13:106541673-106568137	protein_coding	0.0198575	-1.17876	0.141029	6.36e-17	4.99e-15	0.0228952	-1.26355	0.0777274	2.02e-59	1.35e-56	0.0228952	-1.10391	0.156588	1.79e-12	4.69e-11	0.0228952
ENSG00000155090	KLF10	8:102648784-102655725	protein_coding	0.0178961	-1.14483	0.170321	1.8e-11	6.85e-10	0.0228809	-1.35207	0.125984	7.2e-27	7.56e-25	0.0228809	-0.972127	0.152708	1.94e-10	3.78e-09	0.0228809
ENSG00000210140	MT-TC	MT:5761-5826	Mt_tRNA	0.0145205	0.977801	0.206794	2.26e-06	3.15e-05	0.0228222	1.30047	0.107613	1.27e-33	2.18e-31	0.0228222	0.550813	0.127996	1.68e-05	0.00012838	0.0228222
ENSG00000143341	HMCN1	1:185734391-186190949	protein_coding	0.0207467	1.49215	0.217394	6.7e-12	2.8e-10	0.0227202	1.65058	0.232243	1.18e-12	3.23e-11	0.0227202	1.30954	0.195933	2.33e-11	5.16e-10	0.0227202
ENSG00000103034	NDRG4	16:58462846-58513628	protein_coding	0.0133552	-0.987935	0.298525	0.00093503	0.00598654	0.0227066	-1.64022	0.215445	2.67e-14	9.14e-13	0.0227066	-0.557993	0.163234	0.00063	0.00313914	0.0227066
ENSG00000148219	ASTN2	9:116425225-117415070	protein_coding	0.0148388	1.27579	0.284521	7.33e-06	8.99e-05	0.0226975	1.69597	0.192789	1.41e-18	7.76e-17	0.0226975	0.676543	0.202089	0.00081473	0.00391298	0.0226975
ENSG00000198205	ZXDA	X:57906708-57910820	protein_coding	0.0230336	2.27328	0.235809	5.4e-22	6.82e-20	0.0226578	2.38639	0.260218	4.7e-20	2.95e-18	0.0226578	2.1487	0.278114	1.11e-14	3.91e-13	0.0226578
ENSG00000286388	AC026748.3	5:1345197-1350786	lncRNA	0.0230781	1.68523	0.174641	4.93e-22	6.33e-20	0.0225044	1.67778	0.203369	1.58e-16	6.99e-15	0.0225044	1.69064	0.189445	4.49e-19	2.63e-17	0.0225044
ENSG00000263753	LINC00667	18:5237826-5290608	lncRNA	0.0211285	2.1529	0.317346	1.17e-11	4.6e-10	0.0225037	2.35228	0.301294	5.85e-15	2.23e-13	0.0225037	1.91753	0.364989	1.49e-07	1.76e-06	0.0225037
ENSG00000154556	SORBS2	4:185585444-185956652	protein_coding	0.0279152	3.15157	0.346025	8.4e-20	8.6e-18	0.0224992	2.97382	0.385528	1.22e-14	4.42e-13	0.0224992	3.30731	0.38318	6.07e-18	3.07e-16	0.0224992
ENSG00000134533	RERG	12:15107783-15348675	protein_coding	0.0284415	2.07712	0.22209	8.55e-21	9.43e-19	0.0224035	1.74074	0.19483	4.08e-19	2.35e-17	0.0224035	2.3504	0.185691	1.02e-36	2.45e-34	0.0224035
ENSG00000108576	SLC6A4	17:30194319-30236002	protein_coding	0.0305246	-4.90628	0.469827	1.58e-25	2.79e-23	0.0223681	-4.41728	0.539369	2.62e-16	1.14e-14	0.0223681	-5.63303	0.771621	2.87e-13	8.47e-12	0.0223681
ENSG00000253368	TRNP1	1:26993692-27000886	protein_coding	0.0253617	1.83455	0.168891	1.74e-27	3.44e-25	0.0222833	1.65455	0.163469	4.44e-24	3.91e-22	0.0222833	1.99069	0.17861	7.54e-29	9.89e-27	0.0222833
ENSG00000107890	ANKRD26	10:26991914-27100498	protein_coding	0.0166354	1.15772	0.160934	6.3e-13	3.11e-11	0.0222308	1.3162	0.141151	1.11e-20	7.4e-19	0.0222308	0.977743	0.141502	4.86e-12	1.19e-10	0.0222308
ENSG00000030419	IKZF2	2:212999691-213152427	protein_coding	0.0192591	1.63556	0.262849	4.89e-10	1.46e-08	0.0221731	1.89664	0.260324	3.2e-13	9.44e-12	0.0221731	1.30719	0.244857	9.37e-08	1.15e-06	0.0221731
ENSG00000198176	TFDP1	13:113584721-113641473	protein_coding	0.0208024	-1.20713	0.0887661	4.06e-42	1.87e-39	0.0220544	-1.20171	0.0863912	5.5e-44	1.53e-41	0.0220544	-1.21564	0.103351	6.11e-32	1e-29	0.0220544
ENSG00000077274	CAPN6	X:111245099-111270483	protein_coding	0.0242099	-2.93174	0.450662	7.75e-11	2.66e-09	0.022046	-4.03076	0.498015	5.79e-16	2.45e-14	0.022046	-2.3056	0.382157	1.61e-09	2.68e-08	0.022046
ENSG00000250722	SELENOP	5:42799880-42887392	protein_coding	0.0253551	1.56402	0.163293	9.89e-22	1.21e-19	0.021982	1.34906	0.161944	8.06e-17	3.66e-15	0.021982	1.74531	0.117126	3.24e-50	1.54e-47	0.021982
ENSG00000180801	ARSJ	4:113900284-113979727	protein_coding	0.0203779	1.58716	0.160016	3.45e-23	5.03e-21	0.0219589	1.68705	0.179777	6.35e-21	4.3e-19	0.0219589	1.47593	0.187276	3.25e-15	1.25e-13	0.0219589
ENSG00000116717	GADD45A	1:67685201-67688334	protein_coding	0.0156963	-1.01366	0.177044	1.03e-08	2.43e-07	0.0219474	-1.34199	0.120066	5.28e-29	6.5e-27	0.0219474	-0.753991	0.125773	2.04e-09	3.33e-08	0.0219474
ENSG00000101928	MOSPD1	X:134887632-134915257	protein_coding	0.0200274	1.23257	0.0811169	3.82e-52	2.67e-49	0.0218584	1.24149	0.0931653	1.64e-40	3.99e-38	0.0218584	1.22021	0.0994607	1.34e-34	2.77e-32	0.0218584
ENSG00000244879	GABPB1-AS1	15:50354959-50372202	lncRNA	0.0207629	1.31546	0.169816	9.45e-15	6.07e-13	0.0217262	1.32972	0.117218	7.95e-30	1.05e-27	0.0217262	1.2946	0.196906	4.87e-11	1.03e-09	0.0217262
ENSG00000135269	TES	7:116210506-116258783	protein_coding	0.0133268	-0.829127	0.197144	2.6e-05	0.00027742	0.0216757	-1.22525	0.102407	5.45e-33	8.98e-31	0.0216757	-0.522892	0.121185	1.6e-05	0.00012334	0.0216757
ENSG00000197122	SRC	20:37344685-37406050	protein_coding	0.0170063	-1.17214	0.187215	3.83e-10	1.17e-08	0.0216625	-1.39688	0.18323	2.47e-14	8.49e-13	0.0216625	-0.988519	0.148187	2.55e-11	5.61e-10	0.0216625
ENSG00000212232	SNORD17	20:17962710-17962946	snoRNA	0.0219224	-1.39022	0.237723	4.97e-09	1.25e-07	0.0216357	-1.49244	0.274988	5.72e-08	7.3e-07	0.0216357	-1.29218	0.192159	1.76e-11	3.96e-10	0.0216357
ENSG00000162722	TRIM58	1:247857187-247880138	protein_coding	0.0234406	1.71573	0.173982	6.11e-23	8.62e-21	0.021597	1.57503	0.156054	5.94e-24	5.22e-22	0.021597	1.84006	0.196074	6.32e-21	4.37e-19	0.021597
ENSG00000254635	WAC-AS1	10:28522652-28533066	lncRNA	0.0204254	1.34981	0.180911	8.57e-14	4.77e-12	0.0215928	1.36818	0.175366	6.1e-15	2.32e-13	0.0215928	1.32856	0.192063	4.6e-12	1.14e-10	0.0215928
ENSG00000213995	NAXD	13:110615460-110639993	protein_coding	0.0226336	-1.4392	0.128225	3.11e-29	6.96e-27	0.0214436	-1.34794	0.123301	8.09e-28	9.03e-26	0.0214436	-1.54234	0.144691	1.57e-26	1.78e-24	0.0214436
ENSG00000117593	DARS2	1:173824653-173858808	protein_coding	0.0174416	1.05861	0.098983	1.08e-26	2.07e-24	0.0214297	1.1578	0.065269	2.1e-70	1.88e-67	0.0214297	0.948211	0.101351	8.31e-21	5.69e-19	0.0214297
ENSG00000084453	SLCO1A2	12:21264600-21419594	protein_coding	0.0263152	-2.49954	0.239735	1.88e-25	3.27e-23	0.0214289	-2.40012	0.283085	2.28e-17	1.11e-15	0.0214289	-2.60857	0.30419	9.87e-18	4.88e-16	0.0214289
ENSG00000138061	CYP1B1	2:38066973-38109902	protein_coding	0.019935	1.74933	0.229398	2.43e-14	1.48e-12	0.0214133	1.87658	0.252309	1.03e-13	3.24e-12	0.0214133	1.60736	0.268955	2.28e-09	3.7e-08	0.0214133
ENSG00000101463	SYNDIG1	20:24469629-24666616	protein_coding	0.0197524	-2.03614	0.405155	5.02e-07	8.11e-06	0.0213424	-2.92648	0.382772	2.08e-14	7.27e-13	0.0213424	-1.49629	0.268054	2.38e-08	3.26e-07	0.0213424
ENSG00000071246	VASH1	14:76761468-76783015	protein_coding	0.0199433	1.25211	0.117227	1.25e-26	2.38e-24	0.0213099	1.29903	0.138085	5.08e-21	3.47e-19	0.0213099	1.1992	0.115313	2.49e-25	2.58e-23	0.0213099
ENSG00000172086	KRCC1	2:88027205-88064252	protein_coding	0.0209293	1.46678	0.299596	9.79e-07	1.49e-05	0.0212021	1.54066	0.303906	3.99e-07	4.38e-06	0.0212021	1.38691	0.264617	1.6e-07	1.87e-06	0.0212021
ENSG00000186462	NAP1L2	X:73212299-73214851	protein_coding	0.0279605	-2.69753	0.262648	9.57e-25	1.59e-22	0.0211211	-2.41446	0.286583	3.61e-17	1.69e-15	0.0211211	-3.04451	0.336861	1.6e-19	9.77e-18	0.0211211
ENSG00000184083	FAM120C	X:54068324-54183281	protein_coding	0.0134259	1.04184	0.214978	1.26e-06	1.85e-05	0.0211156	1.37041	0.140685	2.02e-22	1.57e-20	0.0211156	0.609559	0.145651	2.85e-05	0.00020477	0.0211156
ENSG00000273654	AC020904.2	19:18022403-18032099	transcribed_processed_pseudogene	0.0235051	2.28197	0.342171	2.57e-11	9.52e-10	0.0211111	2.3743	0.371991	1.74e-10	3.4e-09	0.0211111	2.17713	0.347195	3.6e-10	6.68e-09	0.0211111
ENSG00000102606	ARHGEF7	13:111114559-111305737	protein_coding	0.0190333	-1.13812	0.0984824	6.83e-31	1.71e-28	0.0210647	-1.21114	0.116166	1.89e-25	1.81e-23	0.0210647	-1.07269	0.100761	1.82e-26	2.02e-24	0.0210647
ENSG00000113657	DPYSL3	5:147390808-147510068	protein_coding	0.0115979	0.846432	0.19429	1.32e-05	0.00015154	0.0210338	1.16492	0.0750533	2.49e-54	1.21e-51	0.0210338	0.43495	0.109583	7.21e-05	0.00046216	0.0210338
ENSG00000178498	DTX3	12:57604622-57609804	protein_coding	0.0254158	1.7005	0.184816	3.55e-20	3.75e-18	0.0210259	1.47342	0.166495	8.78e-19	4.96e-17	0.0210259	1.89072	0.174478	2.31e-27	2.84e-25	0.0210259
ENSG00000105048	TNNT1	19:55132698-55149206	protein_coding	0.0127769	-1.0142	0.333575	0.00236272	0.0129636	0.0209649	-1.48134	0.454098	0.00110569	0.00546465	0.0209649	-0.670181	0.209207	0.00135796	0.0060761	0.0209649
ENSG00000101017	CD40	20:46118278-46129863	protein_coding	0.0305779	-3.43698	0.442905	8.49e-15	5.53e-13	0.0209248	-2.67891	0.332916	8.5e-16	3.55e-14	0.0209248	-5.16056	0.59928	7.23e-18	3.65e-16	0.0209248
ENSG00000126226	PCID2	13:113177536-113208715	protein_coding	0.0190493	-1.15928	0.0841486	3.52e-43	1.7e-40	0.0208597	-1.21065	0.0888708	2.94e-42	7.59e-40	0.0208597	-1.11292	0.104442	1.64e-26	1.84e-24	0.0208597
ENSG00000180336	MEIOC	17:44656404-44690308	protein_coding	0.0170542	1.28242	0.172847	1.18e-13	6.45e-12	0.0208584	1.48059	0.155733	1.96e-21	1.39e-19	0.0208584	1.04772	0.175733	2.49e-09	4.02e-08	0.0208584
ENSG00000125772	GPCPD1	20:5544399-5611006	protein_coding	0.017673	-1.06986	0.106795	1.27e-23	1.92e-21	0.0208505	-1.20644	0.0860719	1.23e-44	3.62e-42	0.0208505	-0.948701	0.10738	1e-18	5.68e-17	0.0208505
ENSG00000183648	NDUFB1	14:92116122-92121917	protein_coding	0.0155523	1.01309	0.131199	1.15e-14	7.24e-13	0.0207793	1.19312	0.0952473	5.34e-36	1e-33	0.0207793	0.804816	0.108393	1.13e-13	3.5e-12	0.0207793
ENSG00000154188	ANGPT1	8:107249482-107498055	protein_coding	0.0229224	-2.63058	0.36765	8.36e-13	4.03e-11	0.020747	-3.2739	0.426966	1.75e-14	6.21e-13	0.020747	-2.19665	0.36127	1.2e-09	2.04e-08	0.020747
ENSG00000171033	PKIA	8:78516340-78605267	protein_coding	0.0175818	-1.08261	0.0954456	8.06e-30	1.86e-27	0.0206726	-1.20931	0.0921046	2.22e-39	5.01e-37	0.0206726	-0.969834	0.0985338	7.37e-23	6.27e-21	0.0206726
ENSG00000125266	EFNB2	13:106489745-106535662	protein_coding	0.0198004	-1.13493	0.164275	4.89e-12	2.11e-10	0.0206574	-1.19582	0.185936	1.26e-10	2.54e-09	0.0206574	-1.07678	0.134026	9.42e-16	3.88e-14	0.0206574
ENSG00000198712	MT-CO2	MT:7586-8269	protein_coding	0.0128538	0.921077	0.190334	1.3e-06	1.91e-05	0.0206079	1.12856	0.0949474	1.4e-32	2.25e-30	0.0206079	0.675787	0.176001	0.0001232	0.00074684	0.0206079
ENSG00000177283	FZD8	10:35638249-35642278	protein_coding	0.0160834	1.25874	0.193858	8.41e-11	2.87e-09	0.0205827	1.496	0.163677	6.25e-20	3.87e-18	0.0205827	0.974969	0.194956	5.7e-07	6.01e-06	0.0205827
ENSG00000184481	FOXO4	X:71095851-71103532	protein_coding	0.0171979	-1.07262	0.13826	8.63e-15	5.61e-13	0.0205443	-1.24062	0.113329	6.86e-28	7.69e-26	0.0205443	-0.92604	0.131129	1.64e-12	4.34e-11	0.0205443
ENSG00000179348	GATA2	3:128479427-128493185	protein_coding	0.0131602	-0.769908	0.238094	0.00122226	0.00751528	0.0205333	-1.21987	0.149658	3.61e-16	1.55e-14	0.0205333	-0.426188	0.163389	0.00909586	0.0308221	0.0205333
ENSG00000148677	ANKRD1	10:90912096-90921276	protein_coding	0.028677	-3.5494	0.394409	2.27e-19	2.21e-17	0.0204906	-3.01259	0.399478	4.65e-14	1.52e-12	0.0204906	-4.40374	0.530386	1.02e-16	4.56e-15	0.0204906
ENSG00000253706	AC011632.1	8:74798784-74866939	lncRNA	0.0277816	-5.97145	0.698198	1.2e-17	1e-15	0.0204744	-6.26863	1.02542	9.76e-10	1.67e-08	0.0204744	-5.72957	0.884198	9.17e-11	1.88e-09	0.0204744
ENSG00000060642	PIGV	1:26787472-26798398	protein_coding	0.0199832	1.35317	0.225526	1.97e-09	5.23e-08	0.020449	1.43956	0.244822	4.1e-09	6.3e-08	0.020449	1.25559	0.217356	7.62e-09	1.14e-07	0.020449
ENSG00000079102	RUNX1T1	8:91954967-92103286	protein_coding	0.0209544	-1.2935	0.186457	4e-12	1.76e-10	0.0203781	-1.32239	0.192652	6.69e-12	1.65e-10	0.0203781	-1.26494	0.188745	2.06e-11	4.58e-10	0.0203781
ENSG00000088305	DNMT3B	20:32762385-32809356	protein_coding	0.0179527	-1.07703	0.111003	2.94e-22	3.84e-20	0.0203297	-1.16484	0.0906735	8.99e-38	1.83e-35	0.0203297	-0.99841	0.12019	9.82e-17	4.42e-15	0.0203297
ENSG00000184613	NELL2	12:44508275-44921848	protein_coding	0.0139366	0.92244	0.138523	2.75e-11	1.01e-09	0.0202798	1.13835	0.073042	9.23e-55	4.6e-52	0.0202798	0.664797	0.0923285	6.01e-13	1.69e-11	0.0202798
ENSG00000234224	TMEM229A	7:124030921-124033067	protein_coding	0.0241018	3.55842	0.420192	2.48e-17	2.03e-15	0.0202337	3.51681	0.452527	7.76e-15	2.9e-13	0.0202337	3.59026	0.470193	2.25e-14	7.68e-13	0.0202337
ENSG00000167522	ANKRD11	16:89267630-89490561	protein_coding	0.0219462	-1.21914	0.130028	6.85e-21	7.71e-19	0.0202251	-1.1128	0.107151	2.89e-25	2.74e-23	0.0202251	-1.33594	0.13632	1.13e-22	9.37e-21	0.0202251
ENSG00000049239	H6PD	1:9234775-9271337	protein_coding	0.0207964	1.28078	0.221417	7.27e-09	1.77e-07	0.0201784	1.30345	0.249113	1.67e-07	1.98e-06	0.0201784	1.25121	0.162776	1.51e-14	5.28e-13	0.0201784
ENSG00000145882	PCYOX1L	5:149358037-149369653	protein_coding	0.0190363	1.18598	0.196952	1.73e-09	4.64e-08	0.0201632	1.26769	0.210417	1.69e-09	2.8e-08	0.0201632	1.09322	0.165397	3.85e-11	8.33e-10	0.0201632
ENSG00000173334	TRIB1	8:125430358-125438403	protein_coding	0.0159028	1.01558	0.105972	9.38e-22	1.16e-19	0.0201528	1.14823	0.0805493	4.17e-46	1.37e-43	0.0201528	0.865101	0.0992211	2.81e-18	1.48e-16	0.0201528
ENSG00000184743	ATL3	11:63624087-63671921	protein_coding	0.0138601	0.928203	0.14971	5.65e-10	1.67e-08	0.0201301	1.14664	0.099365	8.32e-31	1.17e-28	0.0201301	0.664678	0.114838	7.12e-09	1.07e-07	0.0201301
ENSG00000162522	KIAA1522	1:32741830-32774970	protein_coding	0.0102595	-0.680396	0.229719	0.00305789	0.0160711	0.0201234	-1.22363	0.108605	1.91e-29	2.47e-27	0.0201234	-0.293292	0.104253	0.00490404	0.0182545	0.0201234
ENSG00000162976	SLC66A3	2:11155198-11178870	protein_coding	0.0229618	1.43284	0.224545	1.76e-10	5.68e-09	0.0200522	1.3396	0.241906	3.06e-08	4.1e-07	0.0200522	1.51278	0.192574	3.98e-15	1.5e-13	0.0200522
ENSG00000160949	TONSL	8:144428775-144444440	protein_coding	0.0168493	-1.10048	0.156855	2.28e-12	1.04e-10	0.0200479	-1.23405	0.11747	8.17e-26	7.95e-24	0.0200479	-0.985363	0.171011	8.31e-09	1.23e-07	0.0200479
ENSG00000051523	CYBA	16:88643289-88651054	protein_coding	0.0216508	1.44159	0.181786	2.19e-15	1.54e-13	0.0200169	1.39055	0.206202	1.54e-11	3.58e-10	0.0200169	1.48638	0.190086	5.3e-15	1.97e-13	0.0200169
ENSG00000260032	NORAD	20:36045618-36051018	lncRNA	0.0195357	-1.13096	0.0906519	1.01e-35	3.54e-33	0.0200089	-1.09508	0.0957127	2.6e-30	3.52e-28	0.0200089	-1.17156	0.1082	2.55e-27	3.1e-25	0.0200089
ENSG00000250284	AC109439.2	5:136734830-136763409	lncRNA	0.0306642	5.14358	0.647157	1.9e-15	1.35e-13	0.0199799	4.64345	0.647132	7.21e-13	2.03e-11	0.0199799	5.50944	0.631221	2.59e-18	1.38e-16	0.0199799
ENSG00000154930	ACSS1	20:25006230-25058980	protein_coding	0.019892	1.23893	0.13315	1.34e-20	1.47e-18	0.0199629	1.24119	0.160675	1.12e-14	4.08e-13	0.0199629	1.23243	0.122292	6.93e-24	6.48e-22	0.0199629
ENSG00000173905	GOLIM4	3:168008689-168095924	protein_coding	0.0150634	-0.847194	0.152347	2.68e-08	5.73e-07	0.0199311	-1.07542	0.101232	2.32e-26	2.39e-24	0.0199311	-0.651858	0.121968	9.07e-08	1.12e-06	0.0199311
ENSG00000116406	EDEM3	1:184690237-184754907	protein_coding	0.0152787	1.01166	0.133249	3.14e-14	1.87e-12	0.0199184	1.12555	0.112959	2.18e-23	1.84e-21	0.0199184	0.885076	0.132183	2.14e-11	4.76e-10	0.0199184
ENSG00000162999	DUSP19	2:183078559-183100008	protein_coding	0.0156935	1.18933	0.182679	7.49e-11	2.58e-09	0.0198923	1.41292	0.157031	2.3e-19	1.36e-17	0.0198923	0.918966	0.17789	2.39e-07	2.71e-06	0.0198923
ENSG00000247735	AC120114.1	16:29926836-29928933	lncRNA	0.0161881	1.76523	0.412387	1.86e-05	0.0002057	0.0198916	2.16615	0.343822	2.97e-10	5.58e-09	0.0198916	1.19829	0.440679	0.00654403	0.0234268	0.0198916
ENSG00000080823	MOK	14:102224500-102305190	protein_coding	0.018468	1.18178	0.101258	1.79e-31	4.64e-29	0.0198676	1.21751	0.119577	2.39e-24	2.14e-22	0.0198676	1.14096	0.121763	7.23e-21	4.97e-19	0.0198676
ENSG00000158006	PAFAH2	1:25959767-25998117	protein_coding	0.01749	1.22793	0.14131	3.64e-18	3.18e-16	0.0198181	1.32209	0.151505	2.63e-18	1.42e-16	0.0198181	1.12407	0.160747	2.69e-12	6.9e-11	0.0198181
ENSG00000259156	CHEK2P2	15:20282744-20291586	transcribed_unprocessed_pseudogene	0.0275201	-7.27416	0.773348	5.15e-21	5.92e-19	0.0197982	-6.90233	1.05789	6.82e-11	1.43e-09	0.0197982	-7.64961	1.06423	6.58e-13	1.84e-11	0.0197982
ENSG00000180592	SKIDA1	10:21513475-21526368	protein_coding	0.0115577	0.918289	0.228458	5.83e-05	0.000559	0.0197857	1.27855	0.125763	2.8e-24	2.5e-22	0.0197857	0.429942	0.154476	0.00538196	0.0197535	0.0197857
ENSG00000153317	ASAP1	8:130052104-130443674	protein_coding	0.0183406	-1.05999	0.0755417	9.95e-45	5.14e-42	0.0197845	-1.09431	0.0771285	1.09e-45	3.52e-43	0.0197845	-1.03021	0.0960394	7.61e-27	8.9e-25	0.0197845
ENSG00000118007	STAG1	3:136336236-136752403	protein_coding	0.0182064	-0.965853	0.174372	3.04e-08	6.41e-07	0.0197737	-1.05315	0.154415	9.09e-12	2.17e-10	0.0197737	-0.884362	0.159322	2.84e-08	3.84e-07	0.0197737
ENSG00000104331	IMPAD1	8:56957931-56993867	protein_coding	0.0197879	-1.11698	0.0796251	1.05e-44	5.3e-42	0.0197694	-1.07281	0.0935446	1.9e-30	2.59e-28	0.0197694	-1.16625	0.0826368	3.16e-45	1.16e-42	0.0197694
ENSG00000088992	TESC	12:117038923-117099479	protein_coding	0.0153523	-1.15017	0.214807	8.58e-08	1.63e-06	0.019758	-1.54237	0.19228	1.04e-15	4.33e-14	0.019758	-0.846405	0.179648	2.46e-06	2.25e-05	0.019758
ENSG00000166145	SPINT1	15:40844018-40858207	protein_coding	0.0140269	-1.56566	0.576235	0.00658669	0.0300775	0.0197426	-3.49125	0.45196	1.12e-14	4.08e-13	0.0197426	-0.800125	0.303641	0.00841117	0.0289036	0.0197426
ENSG00000266074	BAHCC1	17:81395475-81466332	protein_coding	0.0151354	1.06576	0.155883	8.09e-12	3.32e-10	0.0197133	1.26221	0.129726	2.25e-22	1.73e-20	0.0197133	0.832533	0.15007	2.9e-08	3.9e-07	0.0197133
ENSG00000180758	GPR157	1:9100305-9129102	protein_coding	0.0165137	1.16623	0.1561	7.95e-14	4.46e-12	0.0196849	1.31884	0.149119	9.22e-19	5.17e-17	0.0196849	0.991773	0.170759	6.32e-09	9.57e-08	0.0196849
ENSG00000182912	TSPEAR-AS2	21:44517216-44525952	lncRNA	0.0257998	-4.58436	0.480354	1.38e-21	1.64e-19	0.0196755	-4.94465	0.703667	2.11e-12	5.6e-11	0.0196755	-4.30523	0.588709	2.61e-13	7.79e-12	0.0196755
ENSG00000120685	PROSER1	13:39009865-39038089	protein_coding	0.01915	-1.07124	0.0941032	5.04e-30	1.2e-27	0.0196481	-1.06081	0.0953205	9.08e-29	1.07e-26	0.0196481	-1.08466	0.10007	2.25e-27	2.77e-25	0.0196481
ENSG00000126216	TUBGCP3	13:112485011-112588205	protein_coding	0.018497	-1.08839	0.0996852	9.43e-28	1.91e-25	0.0196481	-1.12905	0.115966	2.12e-22	1.64e-20	0.0196481	-1.05188	0.10455	8.21e-24	7.65e-22	0.0196481
ENSG00000135838	NPL	1:182789293-182830384	protein_coding	0.013302	0.947929	0.188725	5.09e-07	8.2e-06	0.0195561	1.18758	0.123759	8.32e-22	6.19e-20	0.0195561	0.655058	0.165562	7.6e-05	0.00048502	0.0195561
ENSG00000175756	AURKAIP1	1:1373730-1375495	protein_coding	0.0185457	1.11701	0.181	6.77e-10	1.98e-08	0.0195358	1.14055	0.188758	1.52e-09	2.53e-08	0.0195358	1.08873	0.191063	1.21e-08	1.73e-07	0.0195358
ENSG00000197291	RAMP2-AS1	17:42753914-42761257	lncRNA	0.0195032	1.61061	0.188123	1.11e-17	9.34e-16	0.0195292	1.68208	0.22035	2.28e-14	7.92e-13	0.0195292	1.53349	0.217323	1.71e-12	4.5e-11	0.0195292
ENSG00000123892	RAB38	11:88113251-88175443	protein_coding	0.0349935	2.93539	0.40687	5.41e-13	2.72e-11	0.0194512	2.06019	0.327884	3.31e-10	6.2e-09	0.0194512	3.46789	0.241642	1.05e-46	4.37e-44	0.0194512
ENSG00000104325	DECR1	8:90001405-90053633	protein_coding	0.0144218	0.928434	0.152062	1.02e-09	2.88e-08	0.0194059	1.13754	0.120759	4.52e-21	3.1e-19	0.0194059	0.67714	0.109756	6.85e-10	1.21e-08	0.0194059
ENSG00000100577	GSTZ1	14:77320996-77331597	protein_coding	0.0198158	1.22181	0.17747	5.8e-12	2.45e-10	0.0194037	1.23024	0.205364	2.09e-09	3.39e-08	0.0194037	1.20801	0.155688	8.55e-15	3.05e-13	0.0194037
ENSG00000163382	NAXE	1:156591762-156594299	protein_coding	0.0165065	0.993008	0.0944259	7.27e-26	1.32e-23	0.0193476	1.05627	0.102115	4.46e-25	4.13e-23	0.0193476	0.923208	0.105878	2.79e-18	1.47e-16	0.0193476
ENSG00000147231	RADX	X:106611930-106679439	protein_coding	0.0189685	-1.076	0.0597794	1.97e-72	3.29e-69	0.0193456	-1.0448	0.0682423	6.53e-53	2.98e-50	0.0193456	-1.11142	0.0744563	2.19e-50	1.07e-47	0.0193456
ENSG00000185053	SGCZ	8:14084845-15238431	protein_coding	0.0236082	2.58097	0.290488	6.4e-19	5.98e-17	0.0193239	2.48877	0.325167	1.95e-14	6.84e-13	0.0193239	2.66401	0.332742	1.18e-15	4.83e-14	0.0193239
ENSG00000198538	ZNF28	19:52797408-52857600	protein_coding	0.0179406	-1.07803	0.176103	9.26e-10	2.62e-08	0.0192631	-1.21618	0.137597	9.68e-19	5.4e-17	0.0192631	-0.950307	0.183929	2.38e-07	2.7e-06	0.0192631
ENSG00000172167	MTBP	8:120445400-120542133	protein_coding	0.0206678	-1.1974	0.097722	1.62e-34	5.16e-32	0.0192575	-1.09948	0.0978898	2.85e-29	3.56e-27	0.0192575	-1.30487	0.106867	2.74e-34	5.24e-32	0.0192575
ENSG00000162402	USP24	1:55066359-55215364	protein_coding	0.0175919	-0.987715	0.0982941	9.32e-24	1.43e-21	0.0192454	-1.02977	0.106285	3.36e-22	2.56e-20	0.0192454	-0.949939	0.0957672	3.43e-23	3.03e-21	0.0192454
ENSG00000146006	LRRTM2	5:138868921-138875368	protein_coding	0.0150867	1.97063	0.388157	3.84e-07	6.35e-06	0.0192304	2.39284	0.323954	1.51e-13	4.63e-12	0.0192304	1.34552	0.399281	0.00075206	0.0036531	0.0192304
ENSG00000259431	THTPA	14:23555988-23560271	protein_coding	0.0141635	1.0966	0.221349	7.26e-07	1.14e-05	0.0191603	1.36914	0.201953	1.21e-11	2.83e-10	0.0191603	0.760908	0.187715	5.05e-05	0.00033829	0.0191603
ENSG00000249069	LINC01033	5:54313564-54415238	lncRNA	0.0158136	-1.18127	0.221923	1.02e-07	1.91e-06	0.0191373	-1.40054	0.224382	4.33e-10	7.93e-09	0.0191373	-0.999167	0.197848	4.41e-07	4.74e-06	0.0191373
ENSG00000213889	PPM1N	19:45488777-45502510	protein_coding	0.0165144	1.26612	0.224045	1.59e-08	3.57e-07	0.0191287	1.47631	0.197506	7.73e-14	2.47e-12	0.0191287	1.01049	0.232331	1.37e-05	0.00010672	0.0191287
ENSG00000178947	SMIM10L2A	X:135421944-135428075	protein_coding	0.0231176	1.53482	0.233325	4.77e-11	1.68e-09	0.0191054	1.4032	0.2615	8.05e-08	1e-06	0.0191054	1.64978	0.189141	2.72e-18	1.44e-16	0.0191054
ENSG00000150760	DOCK1	10:126905409-127452517	protein_coding	0.0109149	-0.707961	0.187068	0.00015401	0.00128556	0.0190774	-1.08806	0.117899	2.74e-20	1.76e-18	0.0190774	-0.413662	0.093573	9.84e-06	7.92e-05	0.0190774
ENSG00000100360	IFT27	22:36758202-36776256	protein_coding	0.018747	1.12039	0.129306	4.53e-18	3.93e-16	0.0190076	1.10114	0.105707	2.08e-25	1.99e-23	0.0190076	1.13357	0.146065	8.44e-15	3.02e-13	0.0190076
ENSG00000134901	POGLUT2	13:102784281-102798976	protein_coding	0.0222015	-1.31912	0.136715	4.98e-22	6.36e-20	0.0190029	-1.15649	0.136136	1.98e-17	9.74e-16	0.0190029	-1.50041	0.12548	5.94e-33	1.1e-30	0.0190029
ENSG00000163923	RPL39L	3:187120948-187180908	protein_coding	0.0237805	1.47158	0.201695	2.96e-13	1.54e-11	0.0189925	1.21138	0.198719	1.09e-09	1.85e-08	0.0189925	1.68875	0.176552	1.12e-21	8.14e-20	0.0189925
ENSG00000042317	SPATA7	14:88384924-88470350	protein_coding	0.0196424	1.36056	0.187255	3.71e-13	1.89e-11	0.0189854	1.37751	0.21466	1.39e-10	2.76e-09	0.0189854	1.33876	0.195828	8.12e-12	1.93e-10	0.0189854
ENSG00000223764	LINC02593	1:916865-921016	lncRNA	0.016408	1.16434	0.172457	1.46e-11	5.69e-10	0.0189668	1.32033	0.167988	3.85e-15	1.49e-13	0.0189668	0.981177	0.18628	1.39e-07	1.64e-06	0.0189668
ENSG00000119865	CNRIP1	2:68284171-68320051	protein_coding	0.0137448	0.978609	0.177267	3.38e-08	7.01e-07	0.0189557	1.22493	0.134255	7.25e-20	4.46e-18	0.0189557	0.673986	0.1474	4.82e-06	4.13e-05	0.0189557
ENSG00000101361	NOP56	20:2652593-2658393	protein_coding	0.0172871	-0.948998	0.11082	1.1e-17	9.22e-16	0.0189467	-0.997455	0.114202	2.46e-18	1.32e-16	0.0189467	-0.905166	0.0994418	8.83e-20	5.53e-18	0.0189467
ENSG00000142657	PGD	1:10398592-10420511	protein_coding	0.0174891	1.04423	0.0665708	1.89e-55	1.64e-52	0.0189177	1.03338	0.0810715	3.26e-37	6.46e-35	0.0189177	1.05101	0.0889106	3.04e-32	5.11e-30	0.0189177
ENSG00000143376	SNX27	1:151612006-151699091	protein_coding	0.0112982	0.812285	0.180216	6.57e-06	8.15e-05	0.0189109	1.08287	0.128379	3.31e-17	1.56e-15	0.0189109	0.474761	0.111503	2.06e-05	0.00015347	0.0189109
ENSG00000134709	HOOK1	1:59814786-59876370	protein_coding	0.01742	-0.998251	0.08778	5.75e-30	1.36e-27	0.0188943	-1.03455	0.10402	2.63e-23	2.2e-21	0.0188943	-0.966265	0.0975227	3.84e-23	3.37e-21	0.0188943
ENSG00000164129	NPY5R	4:163343892-163351934	protein_coding	0.0157867	2.59725	0.482312	7.24e-08	1.4e-06	0.0188921	3.06031	0.433807	1.73e-12	4.64e-11	0.0188921	1.91633	0.500443	0.00012852	0.00077497	0.0188921
ENSG00000203877	RIPPLY2	6:83853266-83857515	protein_coding	0.022564	6.65061	1.06088	3.64e-10	1.12e-08	0.0188346	6.72312	1.05927	2.2e-10	4.22e-09	0.0188346	6.57414	1.10917	3.08e-09	4.88e-08	0.0188346
ENSG00000196604	POTEF	2:130073535-130129222	protein_coding	0.0262256	-7.51239	0.78812	1.54e-21	1.83e-19	0.0187748	-7.50166	1.06763	2.12e-12	5.62e-11	0.0187748	-7.52762	1.07326	2.32e-12	5.99e-11	0.0187748
ENSG00000139514	SLC7A1	13:29509414-29595688	protein_coding	0.0186117	-1.08755	0.174065	4.16e-10	1.26e-08	0.0187019	-1.01393	0.165663	9.33e-10	1.61e-08	0.0187019	-1.16832	0.147785	2.67e-15	1.03e-13	0.0187019
ENSG00000143653	SCCPDH	1:246724409-246768137	protein_coding	0.0179883	1.10283	0.0736182	9.87e-51	6.3e-48	0.0186941	1.07889	0.0893151	1.35e-33	2.3e-31	0.0186941	1.1242	0.097009	4.71e-31	7.25e-29	0.0186941
ENSG00000021645	NRXN3	14:78170373-79868290	protein_coding	0.017637	1.18026	0.12267	6.49e-22	8.15e-20	0.0186939	1.16996	0.130404	2.92e-19	1.7e-17	0.0186939	1.1864	0.153404	1.04e-14	3.69e-13	0.0186939
ENSG00000157216	SSBP3	1:54225432-54413479	protein_coding	0.0160992	-0.915845	0.118122	8.95e-15	5.78e-13	0.0186807	-1.03351	0.0940851	4.52e-28	5.18e-26	0.0186807	-0.808155	0.116004	3.25e-12	8.25e-11	0.0186807
ENSG00000198160	MIER1	1:66924895-66988619	protein_coding	0.018377	-1.03588	0.0834718	2.31e-35	7.83e-33	0.0186567	-1.01948	0.092514	3.07e-28	3.53e-26	0.0186567	-1.05553	0.092142	2.21e-30	3.3e-28	0.0186567
ENSG00000177551	NHLH2	1:115836377-115843917	protein_coding	0.0338733	3.82873	0.484528	2.75e-15	1.92e-13	0.0186499	2.99344	0.441655	1.22e-11	2.86e-10	0.0186499	4.33886	0.370916	1.31e-31	2.11e-29	0.0186499
ENSG00000169169	CPT1C	19:49690898-49713731	protein_coding	0.0196679	1.4469	0.25538	1.46e-08	3.31e-07	0.0186392	1.49552	0.259022	7.75e-09	1.14e-07	0.0186392	1.38848	0.260555	9.88e-08	1.21e-06	0.0186392
ENSG00000132164	SLC6A11	3:10816201-10940714	protein_coding	0.0218058	1.41073	0.146968	8.08e-22	1.01e-19	0.0186098	1.18581	0.122364	3.3e-22	2.52e-20	0.0186098	1.60482	0.122303	2.47e-39	6.75e-37	0.0186098
ENSG00000134900	TPP2	13:102596986-102679958	protein_coding	0.0190828	-1.05664	0.112934	8.26e-21	9.2e-19	0.0186027	-1.00961	0.119529	3e-17	1.43e-15	0.0186027	-1.10771	0.106845	3.48e-25	3.57e-23	0.0186027
ENSG00000111331	OAS3	12:112938444-112973251	protein_coding	0.0319254	3.31456	0.436008	2.91e-14	1.76e-12	0.0185788	2.58299	0.395907	6.84e-11	1.43e-09	0.0185788	3.80343	0.336585	1.31e-29	1.87e-27	0.0185788
ENSG00000137463	MGARP	4:139266165-139280225	protein_coding	0.0179342	1.19608	0.132363	1.62e-19	1.58e-17	0.0185353	1.24232	0.15486	1.04e-15	4.31e-14	0.0185353	1.14547	0.149038	1.52e-14	5.31e-13	0.0185353
ENSG00000166813	KIF7	15:89608789-89655467	protein_coding	0.0134364	-0.849583	0.155569	4.73e-08	9.54e-07	0.018524	-1.12837	0.112311	9.49e-24	8.23e-22	0.018524	-0.618852	0.118847	1.92e-07	2.22e-06	0.018524
ENSG00000187634	SAMD11	1:923928-944581	protein_coding	0.0216499	1.44263	0.189236	2.47e-14	1.5e-12	0.018523	1.29526	0.207609	4.41e-10	8.07e-09	0.018523	1.57154	0.189107	9.55e-17	4.31e-15	0.018523
ENSG00000169071	ROR2	9:91563091-91950228	protein_coding	0.0239432	2.02193	0.266384	3.19e-14	1.9e-12	0.0185172	1.85298	0.299147	5.86e-10	1.05e-08	0.0185172	2.16586	0.25679	3.33e-17	1.58e-15	0.0185172
ENSG00000225138	SLC9A3-AS1	5:473236-480884	lncRNA	0.0200266	1.63178	0.262274	4.92e-10	1.47e-08	0.0184906	1.63466	0.234933	3.45e-12	8.9e-11	0.0184906	1.62303	0.309178	1.53e-07	1.79e-06	0.0184906
ENSG00000187955	COL14A1	8:120059780-120373573	protein_coding	0.0144579	-1.11624	0.228419	1.02e-06	1.55e-05	0.0184863	-1.49584	0.186418	1.02e-15	4.25e-14	0.0184863	-0.827294	0.200563	3.71e-05	0.00025793	0.0184863
ENSG00000196659	TTC30B	2:177548998-177552796	protein_coding	0.0140147	0.974592	0.211493	4.06e-06	5.32e-05	0.0184771	1.22227	0.199091	8.29e-10	1.44e-08	0.0184771	0.671141	0.160411	2.87e-05	0.00020569	0.0184771
ENSG00000124098	FAM210B	20:56358974-56368663	protein_coding	0.0166231	0.98336	0.0893193	3.44e-28	7.11e-26	0.0184674	1.02232	0.102578	2.14e-23	1.81e-21	0.0184674	0.939742	0.0834726	2.11e-29	2.94e-27	0.0184674
ENSG00000116641	DOCK7	1:62454298-62688386	protein_coding	0.0180128	-1.02066	0.0783137	7.94e-39	3.19e-36	0.0184671	-1.00302	0.0943519	2.15e-26	2.22e-24	0.0184671	-1.04209	0.0853243	2.64e-34	5.1e-32	0.0184671
ENSG00000139219	COL2A1	12:47972967-48004554	protein_coding	0.0398058	2.7788	0.565106	8.77e-07	1.35e-05	0.0184662	1.42318	0.267561	1.04e-07	1.27e-06	0.0184662	3.46384	0.154147	7.98e-112	1.82e-108	0.0184662
ENSG00000177706	FAM20C	7:192571-260772	protein_coding	0.0205974	-3.31006	0.535418	6.32e-10	1.85e-08	0.018459	-6.08313	1.03708	4.47e-09	6.83e-08	0.018459	-2.42901	0.415483	5.03e-09	7.72e-08	0.018459
ENSG00000134871	COL4A2	13:110305812-110513209	protein_coding	0.017136	-1.04803	0.117362	4.27e-19	4.1e-17	0.0184221	-1.06062	0.111399	1.72e-21	1.23e-19	0.0184221	-1.04075	0.12278	2.32e-17	1.12e-15	0.0184221
ENSG00000272512	AL645608.7	1:995966-998051	lncRNA	0.022545	2.56456	0.317597	6.75e-16	4.89e-14	0.018417	2.51765	0.345488	3.16e-13	9.36e-12	0.018417	2.61015	0.368923	1.49e-12	3.98e-11	0.018417
ENSG00000114554	PLXNA1	3:126988594-127037392	protein_coding	0.0131698	-0.85905	0.15044	1.13e-08	2.63e-07	0.0183948	-1.08444	0.137164	2.65e-15	1.05e-13	0.0183948	-0.669641	0.113655	3.82e-09	5.95e-08	0.0183948
ENSG00000164176	EDIL3	5:83940554-84384880	protein_coding	0.0244833	-1.60885	0.214469	6.31e-14	3.58e-12	0.0183935	-1.27701	0.163933	6.71e-15	2.53e-13	0.0183935	-2.04931	0.167497	2.02e-34	4.06e-32	0.0183935
ENSG00000287394	AC244102.4	X:152574677-152698700	lncRNA	0.0255617	-7.47293	0.796389	6.38e-21	7.22e-19	0.018387	-7.46102	1.07361	3.67e-12	9.4e-11	0.018387	-7.48744	1.07857	3.87e-12	9.67e-11	0.018387
ENSG00000173221	GLRX	5:95751319-95822726	protein_coding	0.0164618	1.02655	0.135457	3.5e-14	2.07e-12	0.0183789	1.11233	0.142064	4.89e-15	1.88e-13	0.0183789	0.929667	0.136463	9.58e-12	2.25e-10	0.0183789
ENSG00000101452	DHX35	20:38962299-39039723	protein_coding	0.0211909	-1.27896	0.119907	1.46e-26	2.74e-24	0.0183105	-1.11114	0.107063	3.11e-25	2.94e-23	0.0183105	-1.47138	0.118126	1.3e-35	2.89e-33	0.0183105
ENSG00000116754	SRSF11	1:70205682-70253052	protein_coding	0.0174956	-0.954499	0.110462	5.57e-18	4.78e-16	0.0182913	-0.951679	0.131608	4.79e-13	1.38e-11	0.0182913	-0.961094	0.0762082	1.83e-36	4.25e-34	0.0182913
ENSG00000168792	ABHD15	17:29560547-29567037	protein_coding	0.0158638	1.1088	0.141829	5.37e-15	3.59e-13	0.0182908	1.17435	0.123966	2.72e-21	1.9e-19	0.0182908	1.03589	0.173493	2.36e-09	3.81e-08	0.0182908
ENSG00000076770	MBNL3	X:132369317-132489968	protein_coding	0.0113384	0.769395	0.166953	4.06e-06	5.32e-05	0.0182906	1.01474	0.0924433	4.94e-28	5.63e-26	0.0182906	0.46904	0.120958	0.00010544	0.00065117	0.0182906
ENSG00000157214	STEAP2	7:90167590-90238137	protein_coding	0.0158823	1.00892	0.132128	2.24e-14	1.38e-12	0.0182719	1.11848	0.142123	3.55e-15	1.39e-13	0.0182719	0.884898	0.124116	1.01e-12	2.75e-11	0.0182719
ENSG00000171456	ASXL1	20:32358330-32439319	protein_coding	0.0154996	-0.912885	0.0747331	2.58e-34	8.11e-32	0.0182364	-1.00127	0.0708898	2.69e-45	8.23e-43	0.0182364	-0.833169	0.0743872	4.06e-29	5.47e-27	0.0182364
ENSG00000099246	RAB18	10:27504174-27542237	protein_coding	0.0131901	0.879832	0.123719	1.15e-12	5.46e-11	0.0181872	1.02904	0.0982675	1.16e-25	1.13e-23	0.0181872	0.711801	0.104547	9.87e-12	2.31e-10	0.0181872
ENSG00000164898	FMC1	7:139339457-139346328	protein_coding	0.0192668	1.34487	0.223611	1.81e-09	4.82e-08	0.018183	1.35853	0.270642	5.18e-07	5.55e-06	0.018183	1.33391	0.185667	6.75e-13	1.88e-11	0.018183
ENSG00000172766	NAA16	13:41311267-41377030	protein_coding	0.0179341	-0.991509	0.134194	1.48e-13	8.03e-12	0.0181598	-0.987206	0.156487	2.82e-10	5.31e-09	0.0181598	-0.998035	0.101317	6.81e-23	5.84e-21	0.0181598
ENSG00000133687	TMTC1	12:29500840-29784759	protein_coding	0.0193631	1.19038	0.118259	7.82e-24	1.2e-21	0.0181531	1.0826	0.122339	8.81e-19	4.97e-17	0.0181531	1.28631	0.119335	4.33e-27	5.18e-25	0.0181531
ENSG00000038210	PI4K2B	4:25160663-25279204	protein_coding	0.0128857	0.808875	0.150606	7.84e-08	1.5e-06	0.0181311	1.00442	0.11666	7.32e-18	3.76e-16	0.0181311	0.578091	0.107717	8.02e-08	1e-06	0.0181311
ENSG00000164120	HPGD	4:174490175-174523154	protein_coding	0.0208571	1.5008	0.201781	1.02e-13	5.64e-12	0.0181292	1.3741	0.22162	5.64e-10	1.01e-08	0.0181292	1.61524	0.195187	1.28e-16	5.7e-15	0.0181292
ENSG00000162607	USP1	1:62436297-62451804	protein_coding	0.0174066	-0.952929	0.109451	3.14e-18	2.77e-16	0.0181073	-0.962577	0.111087	4.51e-18	2.36e-16	0.0181073	-0.946172	0.11091	1.45e-17	7.08e-16	0.0181073
ENSG00000198695	MT-ND6	MT:14149-14673	protein_coding	0.0120808	0.806768	0.177439	5.45e-06	6.91e-05	0.0181034	0.977675	0.127705	1.92e-14	6.75e-13	0.0181034	0.609984	0.17028	0.00034066	0.0018344	0.0181034
ENSG00000160075	SSU72	1:1541673-1574863	protein_coding	0.0151848	0.943057	0.0883454	1.34e-26	2.53e-24	0.0180685	1.0023	0.0882806	7.12e-30	9.48e-28	0.0180685	0.877854	0.09664	1.05e-19	6.49e-18	0.0180685
ENSG00000263002	ZNF234	19:44141554-44160313	protein_coding	0.0122875	-0.779672	0.191095	4.5e-05	0.00044716	0.0180546	-1.14984	0.133999	9.41e-18	4.78e-16	0.0180546	-0.485161	0.13439	0.00030607	0.00166786	0.0180546
ENSG00000053371	AKR7A2	1:19303965-19312146	protein_coding	0.0158239	0.93199	0.172505	6.57e-08	1.28e-06	0.0179976	1.03189	0.183102	1.74e-08	2.42e-07	0.0179976	0.819831	0.153453	9.16e-08	1.13e-06	0.0179976
ENSG00000256628	ZBTB11-AS1	3:101676475-101679217	lncRNA	0.0114629	1.08093	0.253356	1.99e-05	0.00021777	0.0179825	1.38824	0.18015	1.3e-14	4.68e-13	0.0179825	0.694587	0.245185	0.00461262	0.0173598	0.0179825
ENSG00000117148	ACTL8	1:17755333-17827063	protein_coding	0.0122601	2.58948	0.583153	8.98e-06	0.00010766	0.0179649	3.18092	0.484996	5.43e-11	1.16e-09	0.0179649	1.6086	0.581362	0.00565825	0.0206308	0.0179649
ENSG00000171219	CDC42BPG	11:64823052-64844653	protein_coding	0.0129629	-1.44551	0.50488	0.00419554	0.0207046	0.0179596	-3.02323	0.40794	1.25e-13	3.9e-12	0.0179596	-0.737313	0.290876	0.0112511	0.0368984	0.0179596
ENSG00000155858	LSM11	5:157743712-157760709	protein_coding	0.0117397	0.752638	0.17017	9.74e-06	0.00011531	0.0179414	0.996869	0.0894801	7.95e-29	9.52e-27	0.0179414	0.449467	0.125906	0.00035717	0.00191141	0.0179414
ENSG00000246705	H2AFJ	12:14774383-14778002	protein_coding	0.0272054	2.51734	0.410099	8.34e-10	2.38e-08	0.0179341	2.13918	0.43594	9.25e-07	9.41e-06	0.0179341	2.80156	0.367593	2.51e-14	8.51e-13	0.0179341
ENSG00000164619	BMPER	7:33904308-34156427	protein_coding	0.0203117	-1.82585	0.260964	2.62e-12	1.19e-10	0.0179049	-1.87618	0.299469	3.73e-10	6.89e-09	0.0179049	-1.78234	0.307788	7.01e-09	1.05e-07	0.0179049
ENSG00000170745	KCNS3	2:17877847-18361616	protein_coding	0.0181981	1.85364	0.236996	5.22e-15	3.51e-13	0.017881	1.96972	0.264925	1.05e-13	3.29e-12	0.017881	1.72637	0.286041	1.59e-09	2.65e-08	0.017881
ENSG00000150401	DCUN1D2	13:113455819-113490951	protein_coding	0.0194947	-1.23222	0.101769	9.58e-34	2.85e-31	0.017854	-1.13884	0.114579	2.8e-23	2.34e-21	0.017854	-1.33501	0.124876	1.13e-26	1.29e-24	0.017854
ENSG00000176022	B3GALT6	1:1232237-1235041	protein_coding	0.0123803	0.959467	0.191455	5.4e-07	8.66e-06	0.0178482	1.18711	0.129074	3.68e-20	2.32e-18	0.0178482	0.68984	0.19436	0.00038628	0.00205576	0.0178482
ENSG00000243970	PPIEL	1:39522280-39559671	transcribed_unprocessed_pseudogene	0.0134953	-1.02575	0.253062	5.05e-05	0.00049464	0.0178145	-1.45985	0.212321	6.17e-12	1.53e-10	0.0178145	-0.695164	0.213548	0.00113269	0.00520107	0.0178145
ENSG00000186615	KTN1-AS1	14:55496786-55580888	lncRNA	0.0161	1.15524	0.141529	3.28e-16	2.47e-14	0.017809	1.24092	0.157706	3.59e-15	1.4e-13	0.017809	1.06089	0.16667	1.95e-10	3.79e-09	0.017809
ENSG00000112246	SIM1	6:100385015-100464929	protein_coding	0.0169788	1.26521	0.13881	7.89e-20	8.12e-18	0.0178063	1.30952	0.161286	4.69e-16	1.99e-14	0.0178063	1.21478	0.171841	1.56e-12	4.14e-11	0.0178063
ENSG00000145022	TCTA	3:49412206-49416475	protein_coding	0.01274	0.906359	0.172931	1.6e-07	2.86e-06	0.0177944	1.04591	0.0969774	4.05e-27	4.31e-25	0.0177944	0.75312	0.189858	7.29e-05	0.00046651	0.0177944
ENSG00000103485	QPRT	16:29663279-29698699	protein_coding	0.0172156	0.985793	0.17311	1.24e-08	2.87e-07	0.0177518	1.02215	0.191456	9.35e-08	1.15e-06	0.0177518	0.94302	0.12599	7.16e-14	2.29e-12	0.0177518
ENSG00000169964	TMEM42	3:44861904-44865670	protein_coding	0.0191315	1.16567	0.173627	1.9e-11	7.2e-10	0.0177342	1.11125	0.188524	3.76e-09	5.83e-08	0.0177342	1.21248	0.164038	1.45e-13	4.45e-12	0.0177342
ENSG00000130177	CDC16	13:114234887-114272723	protein_coding	0.018978	-1.0552	0.103541	2.17e-24	3.55e-22	0.0176986	-0.966606	0.111527	4.44e-18	2.34e-16	0.0176986	-1.15167	0.0874122	1.22e-39	3.42e-37	0.0176986
ENSG00000185989	RASA3	13:113977783-114132623	protein_coding	0.0138595	-1.05392	0.212548	7.1e-07	1.11e-05	0.0176951	-1.35429	0.185182	2.61e-13	7.78e-12	0.0176951	-0.819737	0.192576	2.07e-05	0.00015405	0.0176951
ENSG00000188177	ZC3H6	2:112275597-112340063	protein_coding	0.0241512	1.71636	0.32621	1.43e-07	2.59e-06	0.0176876	1.47086	0.321437	4.74e-06	4.18e-05	0.0176876	1.91665	0.29178	5.07e-11	1.07e-09	0.0176876
ENSG00000156298	TSPAN7	X:38561370-38688920	protein_coding	0.0124028	0.789488	0.199677	7.69e-05	0.00071029	0.0176795	1.03545	0.166685	5.23e-10	9.44e-09	0.0176795	0.483144	0.138802	0.00049991	0.00257975	0.0176795
ENSG00000197635	DPP4	2:161992245-162074215	protein_coding	0.0203413	1.62704	0.237569	7.45e-12	3.08e-10	0.017648	1.59049	0.284895	2.37e-08	3.24e-07	0.017648	1.66009	0.240506	5.11e-12	1.25e-10	0.017648
ENSG00000105486	LIG1	19:48115445-48170603	protein_coding	0.0121789	-0.802251	0.152428	1.42e-07	2.57e-06	0.0176435	-1.01341	0.132702	2.23e-14	7.75e-13	0.0176435	-0.625399	0.110566	1.55e-08	2.18e-07	0.0176435
ENSG00000073111	MCM2	3:127598410-127622436	protein_coding	0.0108119	-0.709669	0.161008	1.04e-05	0.0001229	0.0176409	-0.979691	0.129709	4.25e-14	1.4e-12	0.0176409	-0.487456	0.0899116	5.91e-08	7.53e-07	0.0176409
ENSG00000087842	PIR	X:15384799-15493564	protein_coding	0.0193663	-1.17289	0.104892	5e-29	1.11e-26	0.0176253	-1.05566	0.105177	1.05e-23	8.98e-22	0.0176253	-1.30391	0.113127	9.75e-31	1.49e-28	0.0176253
ENSG00000185896	LAMP1	13:113297239-113323672	protein_coding	0.0186128	-1.03904	0.114262	9.59e-20	9.64e-18	0.0176122	-0.977154	0.10243	1.43e-21	1.04e-19	0.0176122	-1.10466	0.120156	3.8e-20	2.44e-18	0.0176122
ENSG00000197557	TTC30A	2:177612999-177618742	protein_coding	0.0138523	0.9603	0.193102	6.59e-07	1.04e-05	0.017537	1.14361	0.180626	2.43e-10	4.63e-09	0.017537	0.743572	0.183425	5.04e-05	0.00033818	0.017537
ENSG00000160957	RECQL4	8:144511288-144517845	protein_coding	0.0115619	-0.813739	0.226326	0.00032386	0.00244995	0.0175171	-1.10363	0.170157	8.82e-11	1.82e-09	0.0175171	-0.580576	0.213818	0.00662205	0.0236441	0.0175171
ENSG00000214654	B3GNT10	9:120792403-120799918	protein_coding	0.0130805	1.05502	0.206916	3.42e-07	5.73e-06	0.0175091	1.27949	0.169164	3.92e-14	1.3e-12	0.0175091	0.784952	0.216454	0.00028738	0.00157652	0.0175091
ENSG00000173436	MICOS10	1:19484403-19629821	protein_coding	0.0146	0.969303	0.115936	6.24e-17	4.91e-15	0.0174969	1.05612	0.119426	9.29e-19	5.2e-17	0.0174969	0.874206	0.116432	5.99e-14	1.93e-12	0.0174969
ENSG00000101224	CDC25B	20:3786772-3806121	protein_coding	0.014342	-0.867515	0.0947845	5.56e-20	5.81e-18	0.0174813	-0.997962	0.0802423	1.65e-35	3.04e-33	0.0174813	-0.751306	0.0947719	2.24e-15	8.74e-14	0.0174813
ENSG00000120694	HSPH1	13:31134973-31162388	protein_coding	0.0184432	-0.927878	0.173935	9.57e-08	1.8e-06	0.0174702	-0.877919	0.169299	2.15e-07	2.47e-06	0.0174702	-0.982124	0.145452	1.46e-11	3.31e-10	0.0174702
ENSG00000103855	CD276	15:73683966-73714514	protein_coding	0.0100505	-0.647748	0.167495	0.00011006	0.00096344	0.0174572	-0.995791	0.0893638	7.74e-29	9.31e-27	0.0174572	-0.372653	0.0882445	2.41e-05	0.00017671	0.0174572
ENSG00000185513	L3MBTL1	20:43489442-43550950	protein_coding	0.0154837	-1.1812	0.195658	1.57e-09	4.27e-08	0.0174426	-1.4184	0.195189	3.68e-13	1.07e-11	0.0174426	-0.981851	0.214026	4.49e-06	3.89e-05	0.0174426
ENSG00000163288	GABRB1	4:46993723-47426447	protein_coding	0.0141972	5.9441	1.13492	1.63e-07	2.92e-06	0.0174342	6.57634	1.06629	6.94e-10	1.23e-08	0.0174342	4.78237	1.18699	5.6e-05	0.00037169	0.0174342
ENSG00000106236	NPTX2	7:98617285-98629869	protein_coding	0.0287594	1.93607	0.300265	1.13e-10	3.8e-09	0.0173968	1.26716	0.185335	8.08e-12	1.94e-10	0.0173968	2.38299	0.179808	4.34e-40	1.27e-37	0.0173968
ENSG00000136159	NUDT15	13:48037726-48047221	protein_coding	0.019618	-1.06004	0.133189	1.74e-15	1.24e-13	0.0173861	-0.939333	0.12322	2.47e-14	8.51e-13	0.0173861	-1.19208	0.110536	4.07e-27	4.91e-25	0.0173861
ENSG00000150990	DHX37	12:124946825-124989131	protein_coding	0.0172032	-0.932101	0.162969	1.07e-08	2.5e-07	0.0173831	-0.925974	0.182136	3.7e-07	4.08e-06	0.0173831	-0.940351	0.128256	2.27e-13	6.82e-12	0.0173831
ENSG00000116251	RPL22	1:6185020-6209389	protein_coding	0.0107767	0.702202	0.150069	2.88e-06	3.91e-05	0.017354	0.944346	0.0640833	3.77e-49	1.42e-46	0.017354	0.405752	0.0837854	1.28e-06	1.26e-05	0.017354
ENSG00000111344	RASAL1	12:113098819-113136239	protein_coding	0.0238932	2.33832	0.309683	4.33e-14	2.53e-12	0.0173431	2.08861	0.347744	1.9e-09	3.1e-08	0.0173431	2.54564	0.318351	1.28e-15	5.19e-14	0.0173431
ENSG00000171161	ZNF672	1:248838210-248849517	protein_coding	0.0192886	1.33642	0.146109	5.87e-20	6.1e-18	0.0173412	1.2491	0.164728	3.38e-14	1.14e-12	0.0173412	1.41457	0.17398	4.27e-16	1.81e-14	0.0173412
ENSG00000174007	CEP19	3:196706277-196712250	protein_coding	0.0197368	1.39417	0.166069	4.65e-17	3.76e-15	0.017314	1.24224	0.177434	2.54e-12	6.67e-11	0.017314	1.52799	0.185069	1.5e-16	6.6e-15	0.017314
ENSG00000213468	FIRRE	X:131688779-131830862	lncRNA	0.0152962	-0.927288	0.0745693	1.68e-35	5.8e-33	0.0172941	-0.989343	0.0807354	1.6e-34	2.8e-32	0.0172941	-0.871985	0.0892712	1.55e-22	1.24e-20	0.0172941
ENSG00000169855	ROBO1	3:78597239-79767998	protein_coding	0.0160548	-0.908285	0.0976925	1.44e-20	1.57e-18	0.0172768	-0.941287	0.0891305	4.53e-26	4.55e-24	0.0172768	-0.878814	0.114665	1.8e-14	6.23e-13	0.0172768
ENSG00000198053	SIRPA	20:1894167-1940592	protein_coding	0.0141373	-0.990583	0.146666	1.44e-11	5.6e-10	0.0172736	-1.18088	0.156945	5.31e-14	1.72e-12	0.0172736	-0.827672	0.133978	6.51e-10	1.15e-08	0.0172736
ENSG00000211445	GPX3	5:151020438-151028992	protein_coding	0.0121812	-0.798293	0.163514	1.05e-06	1.58e-05	0.0172493	-1.09992	0.132843	1.23e-16	5.48e-15	0.0172493	-0.549787	0.12579	1.24e-05	9.75e-05	0.0172493
ENSG00000122966	CIT	12:119685791-119877320	protein_coding	0.0144869	-0.888075	0.101456	2.07e-18	1.86e-16	0.0172401	-0.973643	0.0941068	4.36e-25	4.06e-23	0.0172401	-0.811991	0.104048	6e-15	2.21e-13	0.0172401
ENSG00000112304	ACOT13	6:24667035-24705065	protein_coding	0.0130055	0.840919	0.121617	4.69e-12	2.03e-10	0.0172215	1.00097	0.0992911	6.69e-24	5.83e-22	0.0172215	0.658073	0.103943	2.43e-10	4.62e-09	0.0172215
ENSG00000261754	AC008555.1	19:34811589-34814345	lncRNA	0.0203839	-3.03409	0.391717	9.51e-15	6.07e-13	0.0171969	-3.71857	0.539866	5.66e-12	1.41e-10	0.0171969	-2.58382	0.430427	1.94e-09	3.18e-08	0.0171969
ENSG00000186314	PRELID2	5:145471799-145835369	protein_coding	0.0162805	1.12378	0.168742	2.74e-11	1.01e-09	0.0171702	1.20457	0.173691	4.06e-12	1.03e-10	0.0171702	1.03205	0.187288	3.58e-08	4.73e-07	0.0171702
ENSG00000164754	RAD21	8:116845935-116874866	protein_coding	0.0166146	-0.945362	0.0632416	1.6e-50	9.89e-48	0.0171657	-0.928825	0.0646677	8.83e-47	2.95e-44	0.0171657	-0.96563	0.0825128	1.23e-31	2e-29	0.0171657
ENSG00000147050	KDM6A	X:44873177-45112602	protein_coding	0.00989212	-0.579138	0.179788	0.00127644	0.00777796	0.0171408	-0.941492	0.108623	4.42e-18	2.34e-16	0.0171408	-0.290649	0.0866284	0.00079329	0.00382619	0.0171408
ENSG00000125968	ID1	20:31605283-31606515	protein_coding	0.0206186	-1.4207	0.157015	1.45e-19	1.43e-17	0.0171385	-1.2674	0.164558	1.34e-14	4.82e-13	0.0171385	-1.59419	0.189295	3.71e-17	1.75e-15	0.0171385
ENSG00000158828	PINK1	1:20633458-20651511	protein_coding	0.0167512	1.18842	0.193534	8.22e-10	2.36e-08	0.0171293	1.26702	0.212052	2.3e-09	3.72e-08	0.0171293	1.09979	0.192907	1.19e-08	1.71e-07	0.0171293
ENSG00000104313	EYA1	8:71197433-71592025	protein_coding	0.0144884	-1.06243	0.180884	4.27e-09	1.08e-07	0.0171269	-1.27663	0.183715	3.68e-12	9.42e-11	0.0171269	-0.882448	0.173469	3.64e-07	3.97e-06	0.0171269
ENSG00000273748	AL592183.1	GL000219.1:54224-83311	protein_coding	0.0241322	-7.00285	0.788019	6.3e-19	5.94e-17	0.0171151	-6.63189	1.06849	5.41e-10	9.73e-09	0.0171151	-7.37859	1.0758	6.95e-12	1.67e-10	0.0171151
ENSG00000014824	SLC30A9	4:41990502-42090461	protein_coding	0.0124121	0.773779	0.110864	2.96e-12	1.33e-10	0.0170812	0.926271	0.0756563	1.83e-34	3.18e-32	0.0170812	0.599024	0.0868166	5.2e-12	1.27e-10	0.0170812
ENSG00000242485	MRPL20	1:1401909-1407293	protein_coding	0.0141176	0.90647	0.110528	2.38e-16	1.82e-14	0.0170556	0.957898	0.105819	1.4e-19	8.48e-18	0.0170556	0.850404	0.116067	2.36e-13	7.04e-12	0.0170556
ENSG00000006025	OSBPL7	17:47807372-47821834	protein_coding	0.0228121	2.18703	0.328507	2.79e-11	1.02e-09	0.0170554	1.99218	0.306528	8.08e-11	1.68e-09	0.0170554	2.3517	0.36281	9.06e-11	1.85e-09	0.0170554
ENSG00000236333	TRHDE-AS1	12:72249964-72276954	lncRNA	0.0127019	0.887649	0.210433	2.46e-05	0.00026402	0.0170472	1.12942	0.170849	3.83e-11	8.37e-10	0.0170472	0.588447	0.191612	0.00213312	0.00899627	0.0170472
ENSG00000169047	IRS1	2:226731317-226799759	protein_coding	0.0129751	1.20495	0.286948	2.68e-05	0.00028425	0.017047	1.53055	0.256633	2.46e-09	3.95e-08	0.017047	0.784612	0.273695	0.0041473	0.0158524	0.017047
ENSG00000275183	LENG9	19:54461732-54463778	protein_coding	0.0176741	2.8503	0.456989	4.46e-10	1.35e-08	0.0170435	3.12855	0.487656	1.4e-10	2.79e-09	0.0170435	2.50254	0.506715	7.86e-07	8.06e-06	0.0170435
ENSG00000198860	TSEN15	1:184051651-184123978	protein_coding	0.0126193	0.779104	0.144782	7.4e-08	1.43e-06	0.017039	0.940723	0.119	2.67e-15	1.06e-13	0.017039	0.592923	0.116095	3.27e-07	3.61e-06	0.017039
ENSG00000129596	CDO1	5:115804733-115816659	protein_coding	0.0112613	0.856527	0.18763	5e-06	6.39e-05	0.0170344	1.12364	0.135413	1.06e-16	4.75e-15	0.0170344	0.527769	0.15968	0.00094921	0.00446664	0.0170344
ENSG00000235173	HGH1	8:144137774-144140851	protein_coding	0.0141896	-0.927489	0.190103	1.07e-06	1.6e-05	0.0170267	-1.06381	0.176551	1.69e-09	2.79e-08	0.0170267	-0.807499	0.200964	5.87e-05	0.00038702	0.0170267
ENSG00000158748	HTR6	1:19664875-19680966	protein_coding	0.0217529	2.56267	0.386557	3.37e-11	1.22e-09	0.0170065	2.5342	0.436602	6.46e-09	9.6e-08	0.0170065	2.58485	0.39605	6.73e-11	1.4e-09	0.0170065
ENSG00000165588	OTX2	14:56799905-56816693	protein_coding	0.0271444	1.98721	0.295466	1.75e-11	6.68e-10	0.0170002	1.34637	0.19364	3.58e-12	9.21e-11	0.0170002	2.4224	0.185116	3.97e-39	1.07e-36	0.0170002
ENSG00000135749	PCNX2	1:232983435-233295725	protein_coding	0.00896735	-0.58417	0.193891	0.00258788	0.0139661	0.0169717	-1.00722	0.0930571	2.66e-27	2.88e-25	0.0169717	-0.264172	0.106068	0.012753	0.0408367	0.0169717
ENSG00000151892	GFRA1	10:116056925-116273467	protein_coding	0.0270262	1.8253	0.29382	5.22e-10	1.56e-08	0.0169692	1.25462	0.244145	2.76e-07	3.13e-06	0.0169692	2.22143	0.17157	2.42e-38	6.36e-36	0.0169692
ENSG00000102452	NALCN	13:101053776-101416508	protein_coding	0.0263391	3.62161	0.487376	1.08e-13	5.93e-12	0.0169469	3.2084	0.53509	2.02e-09	3.29e-08	0.0169469	3.93645	0.445856	1.06e-18	5.96e-17	0.0169469
ENSG00000116478	HDAC1	1:32292083-32333635	protein_coding	0.0168544	-0.92648	0.0887846	1.71e-25	3e-23	0.0169224	-0.899732	0.0943631	1.5e-21	1.09e-19	0.0169224	-0.957042	0.0867122	2.53e-28	3.29e-26	0.0169224
ENSG00000117600	PLPPR4	1:99263953-99309590	protein_coding	0.0139548	1.36125	0.32262	2.45e-05	0.0002628	0.016905	1.60321	0.287611	2.49e-08	3.38e-07	0.016905	1.07122	0.340698	0.00166546	0.00724623	0.016905
ENSG00000165194	PCDH19	X:100291644-100410273	protein_coding	0.0158295	1.47572	0.219942	1.95e-11	7.4e-10	0.0168835	1.65158	0.236868	3.11e-12	8.07e-11	0.0168835	1.27275	0.260022	9.84e-07	9.92e-06	0.0168835
ENSG00000197457	STMN3	20:63639705-63657682	protein_coding	0.0135452	0.868345	0.166425	1.81e-07	3.22e-06	0.0168782	0.994089	0.160755	6.25e-10	1.11e-08	0.0168782	0.727317	0.185971	9.19e-05	0.00057664	0.0168782
ENSG00000205758	CRYZL1	21:33589341-33643926	protein_coding	0.0128802	-0.820233	0.120162	8.73e-12	3.55e-10	0.0168449	-0.97774	0.100026	1.44e-22	1.14e-20	0.0168449	-0.68558	0.10837	2.51e-10	4.76e-09	0.0168449
ENSG00000166257	SCN3B	11:123629187-123655244	protein_coding	0.0145297	1.4665	0.258118	1.34e-08	3.06e-07	0.0168397	1.65424	0.287369	8.59e-09	1.25e-07	0.0168397	1.24765	0.24923	5.56e-07	5.86e-06	0.0168397
ENSG00000177084	POLE	12:132623753-132687376	protein_coding	0.0156802	-0.898863	0.0758038	1.96e-32	5.39e-30	0.0168175	-0.903698	0.0895628	6.11e-24	5.34e-22	0.0168175	-0.898176	0.0745235	1.89e-33	3.58e-31	0.0168175
ENSG00000166340	TPP1	11:6612768-6619448	protein_coding	0.0109254	-0.675365	0.150816	7.53e-06	9.23e-05	0.0168082	-0.938806	0.0814287	9.4e-31	1.32e-28	0.0168082	-0.457429	0.111091	3.83e-05	0.00026511	0.0168082
ENSG00000137817	PARP6	15:72241181-72272999	protein_coding	0.0111099	-0.671913	0.150541	8.07e-06	9.79e-05	0.0168006	-0.92845	0.0973776	1.51e-21	1.09e-19	0.0168006	-0.458455	0.104188	1.08e-05	8.62e-05	0.0168006
ENSG00000132205	EMILIN2	18:2847006-2916003	protein_coding	0.0119534	-0.673236	0.204288	0.0009824	0.00625482	0.0167817	-0.983313	0.147681	2.77e-11	6.18e-10	0.0167817	-0.414843	0.159072	0.00911029	0.0308566	0.0167817
ENSG00000156804	FBXO32	8:123497889-123541206	protein_coding	0.0207122	1.35068	0.176967	2.31e-14	1.41e-12	0.0167726	1.06999	0.134694	1.96e-15	7.88e-14	0.0167726	1.58348	0.139112	5.1e-30	7.4e-28	0.0167726
ENSG00000075223	SEMA3C	7:80742538-80922359	protein_coding	0.014091	-0.849659	0.139813	1.22e-09	3.39e-08	0.0167665	-1.01359	0.136328	1.05e-13	3.29e-12	0.0167665	-0.701304	0.124011	1.56e-08	2.2e-07	0.0167665
ENSG00000023697	DERA	12:15911302-16037381	protein_coding	0.0140413	0.864496	0.115653	7.73e-14	4.35e-12	0.0167468	0.963756	0.103084	8.83e-21	5.91e-19	0.0167468	0.753343	0.121115	4.97e-10	9e-09	0.0167468
ENSG00000110042	DTX4	11:59171430-59208588	protein_coding	0.0148685	1.45366	0.258498	1.87e-08	4.1e-07	0.0167314	1.6973	0.272186	4.5e-10	8.22e-09	0.0167314	1.15979	0.279537	3.34e-05	0.00023517	0.0167314
ENSG00000169019	COMMD8	4:47450787-47463702	protein_coding	0.0100851	0.717194	0.159667	7.06e-06	8.69e-05	0.0167309	0.964316	0.0853713	1.38e-29	1.79e-27	0.0167309	0.419436	0.115208	0.00027192	0.00150217	0.0167309
ENSG00000071894	CPSF1	8:144393229-144409335	protein_coding	0.0133912	-0.886356	0.193	4.38e-06	5.69e-05	0.016723	-0.957916	0.191956	6.03e-07	6.38e-06	0.016723	-0.825028	0.174918	2.4e-06	2.2e-05	0.016723
ENSG00000227640	SOX21-AS1	13:94703454-94803430	lncRNA	0.0183628	1.14974	0.119191	5.1e-22	6.48e-20	0.0167219	1.02268	0.117955	4.32e-18	2.29e-16	0.0167219	1.2622	0.122416	6.3e-25	6.39e-23	0.0167219
ENSG00000119705	SLIRP	14:77708071-77761104	protein_coding	0.0124175	0.790742	0.108588	3.29e-13	1.69e-11	0.0167172	0.921724	0.089359	6.04e-25	5.5e-23	0.0167172	0.643583	0.0975105	4.11e-11	8.84e-10	0.0167172
ENSG00000166900	STX3	11:59713456-59805882	protein_coding	0.00994268	-0.59558	0.16947	0.00044079	0.00319963	0.0167146	-0.93268	0.0831888	3.58e-29	4.43e-27	0.0167146	-0.323509	0.0993492	0.00112882	0.00518564	0.0167146
ENSG00000111877	MCM9	6:118813442-118935162	protein_coding	0.0172808	-0.96779	0.100082	4.04e-22	5.26e-20	0.0167144	-0.919454	0.110761	1.03e-16	4.63e-15	0.0167144	-1.02009	0.0964258	3.73e-26	4.08e-24	0.0167144
ENSG00000169252	ADRB2	5:148825245-148828687	protein_coding	0.0166652	1.4708	0.20392	5.49e-13	2.75e-11	0.0167125	1.57929	0.228246	4.54e-12	1.15e-10	0.0167125	1.35133	0.241186	2.11e-08	2.91e-07	0.0167125
ENSG00000167378	IRGQ	19:43584369-43596135	protein_coding	0.0155358	0.99299	0.105753	6.02e-21	6.84e-19	0.0167076	1.01427	0.124706	4.18e-16	1.79e-14	0.0167076	0.968101	0.124014	5.88e-15	2.17e-13	0.0167076
ENSG00000116288	PARK7	1:7954291-7985505	protein_coding	0.0138613	0.841648	0.0716564	7.44e-32	1.97e-29	0.0166862	0.90565	0.068225	3.26e-40	7.67e-38	0.0166862	0.771156	0.0824893	8.88e-21	6.07e-19	0.0166862
ENSG00000228889	UBAC2-AS1	13:99181223-99200757	lncRNA	0.0125061	1.5128	0.37185	4.74e-05	0.00046736	0.0166848	1.94116	0.331303	4.65e-09	7.07e-08	0.0166848	0.908443	0.360713	0.0117868	0.038324	0.0166848
ENSG00000259820	AC083843.3	8:134792020-134798272	lncRNA	0.0117729	-0.740795	0.179851	3.81e-05	0.00038761	0.0166803	-0.955477	0.104893	8.31e-20	5.09e-18	0.0166803	-0.559011	0.177018	0.00158895	0.00696066	0.0166803
ENSG00000179743	AL450998.2	1:15834474-15848147	lncRNA	0.023446	1.60346	0.260742	7.77e-10	2.24e-08	0.0166796	1.29562	0.241532	8.13e-08	1.01e-06	0.0166796	1.848	0.228507	6.1e-16	2.55e-14	0.0166796
ENSG00000088543	C3orf18	3:50558025-50571027	protein_coding	0.0188528	-2.24785	0.319508	1.99e-12	9.12e-11	0.0166789	-2.49339	0.379506	5.03e-11	1.08e-09	0.0166789	-2.0462	0.368584	2.83e-08	3.83e-07	0.0166789
ENSG00000140534	TICRR	15:89575469-89631056	protein_coding	0.0119657	-0.693761	0.149795	3.63e-06	4.82e-05	0.0166781	-0.894834	0.115669	1.02e-14	3.76e-13	0.0166781	-0.521153	0.114336	5.16e-06	4.39e-05	0.0166781
ENSG00000179818	PCBP1-AS1	2:69962263-70103220	lncRNA	0.0196983	-1.1781	0.124676	3.41e-21	3.98e-19	0.0166704	-1.00301	0.102199	9.77e-23	7.75e-21	0.0166704	-1.38305	0.111716	3.35e-35	7.23e-33	0.0166704
ENSG00000131398	KCNC3	19:50311937-50333515	protein_coding	0.0115103	0.992874	0.211978	2.82e-06	3.83e-05	0.0166668	1.28042	0.180426	1.28e-12	3.48e-11	0.0166668	0.633593	0.186075	0.00066152	0.00327231	0.0166668
ENSG00000127952	STYXL1	7:75996338-76048004	protein_coding	0.0166817	1.02638	0.101743	6.24e-24	9.75e-22	0.0166665	0.993899	0.119664	9.92e-17	4.47e-15	0.0166665	1.05348	0.125043	3.61e-17	1.7e-15	0.0166665
ENSG00000167525	PROCA1	17:28703197-28711854	protein_coding	0.0192957	1.55425	0.28998	8.33e-08	1.59e-06	0.0166515	1.53994	0.302486	3.56e-07	3.94e-06	0.0166515	1.55972	0.304834	3.11e-07	3.45e-06	0.0166515
ENSG00000152402	GUCY1A2	11:106674012-107018524	protein_coding	0.0118481	0.921391	0.19745	3.06e-06	4.13e-05	0.016643	1.1606	0.151283	1.7e-14	6.05e-13	0.016643	0.626037	0.194964	0.00132255	0.00594756	0.016643
ENSG00000134824	FADS2	11:61792980-61867354	protein_coding	0.0360401	2.25569	0.522669	1.59e-05	0.00017777	0.0166161	1.044	0.239384	1.29e-05	0.00010337	0.0166161	2.90055	0.140437	9.04e-95	1.68e-91	0.0166161
ENSG00000217236	SP9	2:174334954-174338500	protein_coding	0.013214	1.10203	0.213859	2.56e-07	4.4e-06	0.0166145	1.24479	0.203721	9.95e-10	1.7e-08	0.0166145	0.940465	0.23654	7.01e-05	0.00045019	0.0166145
ENSG00000047597	XK	X:37685791-37732130	protein_coding	0.0277734	1.89452	0.295491	1.44e-10	4.74e-09	0.0166088	1.18391	0.15856	8.23e-14	2.62e-12	0.0166088	2.36655	0.149448	1.78e-56	1.1e-53	0.0166088
ENSG00000120451	SNX19	11:130875436-130916509	protein_coding	0.0137185	0.906408	0.149933	1.49e-09	4.07e-08	0.0166033	0.96335	0.097349	4.34e-23	3.53e-21	0.0166033	0.84254	0.175642	1.61e-06	1.55e-05	0.0166033
ENSG00000280916	FOXCUT	6:1601654-1607354	lncRNA	0.0182301	1.42572	0.18712	2.55e-14	1.55e-12	0.0165707	1.41943	0.224961	2.8e-10	5.28e-09	0.0165707	1.43155	0.216389	3.7e-11	8.01e-10	0.0165707
ENSG00000168843	FSTL5	4:161383897-162164004	protein_coding	0.0149415	3.21364	0.567676	1.5e-08	3.39e-07	0.0165643	3.66023	0.534999	7.83e-12	1.89e-10	0.0165643	2.56602	0.626977	4.26e-05	0.00029173	0.0165643
ENSG00000198363	ASPH	8:61500556-61714640	protein_coding	0.017376	-0.985556	0.0760496	2.08e-38	8.21e-36	0.0165553	-0.906421	0.0755781	3.86e-33	6.41e-31	0.0165553	-1.07263	0.083006	3.37e-38	8.52e-36	0.0165553
ENSG00000163344	PMVK	1:154924740-154936719	protein_coding	0.0123308	0.854812	0.144873	3.63e-09	9.24e-08	0.0165364	1.03006	0.120608	1.34e-17	6.72e-16	0.0165364	0.650719	0.13911	2.9e-06	2.61e-05	0.0165364
ENSG00000204682	MIR1915HG	10:21492658-21497260	lncRNA	0.0135393	1.10245	0.222571	7.3e-07	1.14e-05	0.016512	1.32122	0.223138	3.2e-09	5.02e-08	0.016512	0.841893	0.237294	0.00038832	0.00206446	0.016512
ENSG00000237036	ZEB1-AS1	10:31206278-31320447	lncRNA	0.0181206	1.15838	0.238498	1.19e-06	1.77e-05	0.0164724	1.12531	0.226639	6.86e-07	7.17e-06	0.0164724	1.1837	0.242381	1.04e-06	1.05e-05	0.0164724
ENSG00000143799	PARP1	1:226360691-226408093	protein_coding	0.00963901	-0.54174	0.169507	0.00139357	0.00837649	0.0164589	-0.867905	0.0933251	1.41e-20	9.3e-19	0.0164589	-0.278791	0.0954409	0.00348811	0.0136486	0.0164589
ENSG00000267493	CIRBP-AS1	19:1267471-1270260	lncRNA	0.013911	1.8073	0.323794	2.38e-08	5.14e-07	0.0164405	2.12823	0.319043	2.55e-11	5.72e-10	0.0164405	1.39258	0.353867	8.31e-05	0.00052629	0.0164405
ENSG00000261824	LINC00662	19:27681072-27794005	lncRNA	0.0106145	-0.698797	0.185102	0.00015988	0.00132793	0.0164307	-1.03152	0.122983	4.97e-17	2.28e-15	0.0164307	-0.432321	0.144771	0.00282425	0.0114264	0.0164307
ENSG00000229807	XIST	X:73820649-73852723	lncRNA	0.0102588	-0.629205	0.188756	0.00085781	0.00558435	0.0164118	-0.872113	0.130014	1.98e-11	4.51e-10	0.0164118	-0.425672	0.161951	0.008579	0.0293719	0.0164118
ENSG00000178585	CTNNBIP1	1:9848276-9910336	protein_coding	0.0189326	1.15743	0.190511	1.24e-09	3.42e-08	0.0163804	1.0706	0.221415	1.33e-06	1.31e-05	0.0163804	1.23121	0.149246	1.59e-16	6.98e-15	0.0163804
ENSG00000099904	ZDHHC8	22:20129456-20148007	protein_coding	0.0131061	-1.00816	0.217955	3.74e-06	4.94e-05	0.0163457	-1.19716	0.222703	7.63e-08	9.53e-07	0.0163457	-0.849183	0.22185	0.00012933	0.00077917	0.0163457
ENSG00000170162	VGLL2	6:117265558-117273565	protein_coding	0.0130406	1.2933	0.248662	1.98e-07	3.49e-06	0.0163369	1.55771	0.225438	4.86e-12	1.22e-10	0.0163369	0.966219	0.276043	0.00046482	0.00241538	0.0163369
ENSG00000273274	ZBTB8B	1:32465072-32496686	protein_coding	0.0158938	-1.26357	0.207083	1.05e-09	2.94e-08	0.0163356	-1.34099	0.194562	5.49e-12	1.38e-10	0.0163356	-1.19576	0.249306	1.62e-06	1.55e-05	0.0163356
ENSG00000198824	CHAMP1	13:114314482-114337626	protein_coding	0.0212204	-1.12251	0.185518	1.44e-09	3.95e-08	0.016296	-0.907705	0.126085	6.06e-13	1.72e-11	0.016296	-1.37132	0.163104	4.18e-17	1.94e-15	0.016296
ENSG00000137364	TPMT	6:18128311-18155077	protein_coding	0.0166157	1.00239	0.0903826	1.39e-28	2.94e-26	0.0162904	0.909128	0.0790679	1.35e-30	1.86e-28	0.0162904	1.08683	0.0935261	3.24e-31	5.14e-29	0.0162904
ENSG00000178662	CSRNP3	2:165469647-165689407	protein_coding	0.0148379	0.957147	0.145976	5.49e-11	1.93e-09	0.0162843	1.04215	0.166362	3.74e-10	6.91e-09	0.0162843	0.862078	0.147998	5.71e-09	8.71e-08	0.0162843
ENSG00000140262	TCF12	15:56918623-57299281	protein_coding	0.0100403	0.693346	0.141152	9.01e-07	1.38e-05	0.0162791	0.908459	0.0790524	1.45e-30	1.99e-28	0.0162791	0.437416	0.0959615	5.16e-06	4.39e-05	0.0162791
ENSG00000148516	ZEB1	10:31318495-31529814	protein_coding	0.0118951	0.805305	0.133763	1.74e-09	4.66e-08	0.0162652	0.948824	0.131722	5.88e-13	1.67e-11	0.0162652	0.641874	0.104786	9.04e-10	1.56e-08	0.0162652
ENSG00000170791	CHCHD7	8:56211686-56218809	protein_coding	0.0143034	-0.818751	0.0868155	4.06e-21	4.72e-19	0.0162616	-0.892647	0.0763681	1.46e-31	2.18e-29	0.0162616	-0.750923	0.0940586	1.42e-15	5.72e-14	0.0162616
ENSG00000198786	MT-ND5	MT:12337-14148	protein_coding	0.00948336	0.681547	0.178174	0.00013067	0.00111519	0.016251	0.885003	0.114427	1.04e-14	3.81e-13	0.016251	0.441769	0.161046	0.00608584	0.0219863	0.016251
ENSG00000276550	HERC2P2	15:22495570-22590815	transcribed_unprocessed_pseudogene	0.0113801	-0.68724	0.144626	2.02e-06	2.83e-05	0.0162453	-0.905012	0.104119	3.56e-18	1.9e-16	0.0162453	-0.501926	0.112641	8.35e-06	6.8e-05	0.0162453
ENSG00000164796	CSMD3	8:112222928-113436939	protein_coding	0.0128974	3.43776	0.778143	9.97e-06	0.00011766	0.0162426	4.05851	0.680776	2.5e-09	4e-08	0.0162426	2.24865	0.831005	0.00681116	0.024239	0.0162426
ENSG00000213967	ZNF726	19:23914876-23945159	protein_coding	0.0194927	-3.62268	0.527426	6.48e-12	2.72e-10	0.0162402	-5.85654	1.05353	2.71e-08	3.66e-07	0.0162402	-2.79538	0.499832	2.24e-08	3.07e-07	0.0162402
ENSG00000183814	LIN9	1:226231149-226309869	protein_coding	0.0114367	-0.677848	0.127418	1.04e-07	1.94e-06	0.0162019	-0.897084	0.0779952	1.29e-30	1.8e-28	0.0162019	-0.489395	0.0944321	2.19e-07	2.5e-06	0.0162019
ENSG00000171552	BCL2L1	20:31664452-31723989	protein_coding	0.0144455	-0.99458	0.128462	9.77e-15	6.22e-13	0.0161839	-1.09535	0.153159	8.57e-13	2.39e-11	0.0161839	-0.904431	0.144704	4.1e-10	7.52e-09	0.0161839
ENSG00000134686	PHC2	1:33323623-33431052	protein_coding	0.0150885	-0.925573	0.105436	1.66e-18	1.52e-16	0.016181	-0.924763	0.124938	1.34e-13	4.17e-12	0.016181	-0.930192	0.10547	1.15e-18	6.45e-17	0.016181
ENSG00000221843	C2orf16	2:27537386-27582721	protein_coding	0.0202276	-1.52078	0.230355	4.06e-11	1.45e-09	0.0161476	-1.29099	0.211451	1.03e-09	1.75e-08	0.0161476	-1.81151	0.229833	3.23e-15	1.24e-13	0.0161476
ENSG00000227403	LINC01806	2:161244730-161249050	lncRNA	0.0130836	1.32921	0.292519	5.52e-06	6.98e-05	0.0161423	1.65809	0.281567	3.89e-09	6.02e-08	0.0161423	0.902283	0.283906	0.0014824	0.00655135	0.0161423
ENSG00000198646	NCOA6	20:34689097-34825651	protein_coding	0.0155227	-0.864004	0.110773	6.2e-15	4.1e-13	0.0161199	-0.877857	0.121248	4.48e-13	1.3e-11	0.0161199	-0.85271	0.107653	2.36e-15	9.2e-14	0.0161199
ENSG00000219665	ZNF433-AS1	19:11987617-12046275	lncRNA	0.0136655	-1.52104	0.510887	0.00290852	0.0154092	0.0161191	-2.54769	0.497709	3.07e-07	3.44e-06	0.0161191	-0.914883	0.329011	0.00542403	0.01989	0.0161191
ENSG00000089006	SNX5	20:17941597-17968980	protein_coding	0.0141505	-0.81738	0.0785228	2.24e-25	3.81e-23	0.0160638	-0.860303	0.073063	5.26e-32	8.23e-30	0.0160638	-0.779553	0.08559	8.39e-20	5.27e-18	0.0160638
ENSG00000140474	ULK3	15:74836118-74843346	protein_coding	0.0096316	-0.631799	0.158389	6.64e-05	0.00062607	0.016034	-0.923032	0.107568	9.41e-18	4.78e-16	0.016034	-0.394853	0.10829	0.0002661	0.00147717	0.016034
ENSG00000126016	AMOT	X:112774503-112840815	protein_coding	0.0145089	0.856701	0.0716001	5.41e-33	1.53e-30	0.0160266	0.860001	0.0714371	2.23e-33	3.73e-31	0.0160266	0.849853	0.0893032	1.79e-21	1.29e-19	0.0160266
ENSG00000073060	SCARB1	12:124776856-124882668	protein_coding	0.0136987	-0.81626	0.0888509	4.05e-20	4.26e-18	0.0160232	-0.889254	0.0845679	7.35e-26	7.19e-24	0.0160232	-0.750421	0.0986862	2.87e-14	9.67e-13	0.0160232
ENSG00000288062	AL136981.3	9:92805431-92809171	lncRNA	0.0134447	1.12719	0.192708	4.94e-09	1.24e-07	0.0160134	1.32278	0.199712	3.51e-11	7.7e-10	0.0160134	0.899359	0.218901	3.98e-05	0.00027418	0.0160134
ENSG00000153487	ING1	13:110712736-110723339	protein_coding	0.0142665	-0.978751	0.158125	6.03e-10	1.78e-08	0.01601	-1.10238	0.156798	2.06e-12	5.47e-11	0.01601	-0.866567	0.176716	9.4e-07	9.5e-06	0.01601
ENSG00000162434	JAK1	1:64833229-65067754	protein_coding	0.0143316	-0.817503	0.0735733	1.1e-28	2.35e-26	0.0160066	-0.864319	0.083183	2.74e-25	2.61e-23	0.0160066	-0.775559	0.0777607	1.99e-23	1.8e-21	0.0160066
ENSG00000186479	RGS7BP	5:64506015-64612319	protein_coding	0.0123437	5.65083	1.19547	2.28e-06	3.17e-05	0.0160066	6.39211	1.09266	4.91e-09	7.46e-08	0.0160066	4.01346	1.27242	0.00160944	0.00703536	0.0160066
ENSG00000140403	DNAJA4	15:78264086-78282196	protein_coding	0.0210217	-2.57916	0.372752	4.54e-12	1.97e-10	0.0160052	-2.52957	0.418351	1.48e-09	2.47e-08	0.0160052	-2.6274	0.414452	2.31e-10	4.39e-09	0.0160052
ENSG00000152939	MARVELD2	5:69415065-69444330	protein_coding	0.0145857	1.17863	0.168747	2.86e-12	1.28e-10	0.0159839	1.23592	0.181208	9.08e-12	2.17e-10	0.0159839	1.11572	0.200688	2.71e-08	3.67e-07	0.0159839
ENSG00000167740	CYB5D2	17:4143168-4187310	protein_coding	0.0125752	0.876906	0.205567	1.99e-05	0.00021808	0.0159691	1.07794	0.200111	7.18e-08	9.01e-07	0.0159691	0.638629	0.170494	0.00017986	0.0010415	0.0159691
ENSG00000204128	C2orf72	2:231037523-231049719	protein_coding	0.0197113	1.35231	0.218005	5.53e-10	1.65e-08	0.01596	1.23342	0.255965	1.44e-06	1.41e-05	0.01596	1.45407	0.182665	1.72e-15	6.87e-14	0.01596
ENSG00000075426	FOSL2	2:28392448-28417317	protein_coding	0.014153	-1.0814	0.188024	8.85e-09	2.11e-07	0.0159403	-1.29946	0.200567	9.24e-11	1.89e-09	0.0159403	-0.895667	0.198374	6.33e-06	5.29e-05	0.0159403
ENSG00000187498	COL4A1	13:110148963-110307157	protein_coding	0.0176756	-1.04521	0.100287	1.96e-25	3.39e-23	0.0159374	-0.919071	0.0928727	4.33e-23	3.53e-21	0.0159374	-1.1877	0.0919756	3.79e-38	9.47e-36	0.0159374
ENSG00000235092	ID2-AS1	2:8666636-8681864	lncRNA	0.0188616	1.59915	0.242075	3.95e-11	1.42e-09	0.0159231	1.53409	0.251528	1.07e-09	1.82e-08	0.0159231	1.6577	0.28753	8.15e-09	1.21e-07	0.0159231
ENSG00000064666	CNN2	19:1026586-1039068	protein_coding	0.0143778	-0.989382	0.141564	2.77e-12	1.25e-10	0.0159173	-1.1009	0.147031	7.02e-14	2.25e-12	0.0159173	-0.889222	0.169696	1.61e-07	1.88e-06	0.0159173
ENSG00000165810	BTNL9	5:181040225-181061521	protein_coding	0.0194322	-1.22206	0.166074	1.86e-13	9.94e-12	0.0159143	-1.01911	0.131153	7.82e-15	2.92e-13	0.0159143	-1.46647	0.163013	2.34e-19	1.41e-17	0.0159143
ENSG00000162231	NXF1	11:62792123-62806302	protein_coding	0.0173523	-0.874182	0.174964	5.84e-07	9.29e-06	0.015905	-0.80683	0.173691	3.4e-06	3.1e-05	0.015905	-0.946149	0.140634	1.72e-11	3.87e-10	0.015905
ENSG00000132646	PCNA	20:5114953-5126626	protein_coding	0.0153933	-0.880728	0.0506236	8.61e-68	1.25e-64	0.0158875	-0.860535	0.0546135	6.17e-56	3.22e-53	0.0158875	-0.904884	0.0686785	1.21e-39	3.42e-37	0.0158875
ENSG00000198756	COLGALT2	1:183929854-184037729	protein_coding	0.0126107	0.843317	0.174377	1.32e-06	1.94e-05	0.0158853	1.00404	0.170729	4.08e-09	6.27e-08	0.0158853	0.656821	0.162604	5.36e-05	0.00035677	0.0158853
ENSG00000088448	ANKRD10	13:110878540-110915069	protein_coding	0.0184267	-1.06747	0.139394	1.89e-14	1.17e-12	0.015882	-0.912492	0.113898	1.13e-15	4.66e-14	0.015882	-1.24581	0.127198	1.19e-22	9.77e-21	0.015882
ENSG00000113742	CPEB4	5:173888349-173961980	protein_coding	0.00904067	0.676527	0.167129	5.17e-05	0.00050466	0.0158669	0.922932	0.0973571	2.55e-21	1.79e-19	0.0158669	0.377506	0.125101	0.00254768	0.0104562	0.0158669
ENSG00000126950	TMEM35A	X:101078879-101096367	protein_coding	0.0310691	3.25154	0.46951	4.35e-12	1.9e-10	0.0158657	2.35371	0.428694	4.01e-08	5.25e-07	0.0158657	3.78732	0.319043	1.68e-32	2.91e-30	0.0158657
ENSG00000210196	MT-TP	MT:15956-16023	Mt_tRNA	0.0123757	0.78917	0.110291	8.35e-13	4.03e-11	0.0158601	0.904576	0.100286	1.88e-19	1.12e-17	0.0158601	0.660347	0.108692	1.24e-09	2.1e-08	0.0158601
ENSG00000100344	PNPLA3	22:43923792-43964488	protein_coding	0.0144985	1.04291	0.155677	2.1e-11	7.87e-10	0.0158583	1.07288	0.174505	7.84e-10	1.37e-08	0.0158583	1.00825	0.149632	1.6e-11	3.62e-10	0.0158583
ENSG00000182197	EXT1	8:117794490-118111853	protein_coding	0.0140038	-0.854799	0.0814694	9.38e-26	1.68e-23	0.0158576	-0.92	0.0873008	5.75e-26	5.68e-24	0.0158576	-0.796314	0.0984369	5.99e-16	2.51e-14	0.0158576
ENSG00000164953	TMEM67	8:93754844-93819234	protein_coding	0.0142392	-0.926504	0.113946	4.26e-16	3.15e-14	0.015853	-1.01306	0.125628	7.38e-16	3.09e-14	0.015853	-0.849361	0.127911	3.13e-11	6.82e-10	0.015853
ENSG00000114098	ARMC8	3:138187248-138298384	protein_coding	0.0091688	-0.529156	0.176962	0.0027877	0.0148631	0.0158322	-0.868799	0.121188	7.56e-13	2.12e-11	0.0158322	-0.254583	0.0831827	0.0022095	0.00925359	0.0158322
ENSG00000260317	AC009812.4	8:80541300-80543104	lncRNA	0.0154694	-1.77659	0.335272	1.16e-07	2.16e-06	0.0158112	-2.3197	0.357889	9.07e-11	1.86e-09	0.0158112	-1.40209	0.326366	1.74e-05	0.000132	0.0158112
ENSG00000163682	RPL9	4:39452521-39458949	protein_coding	0.00982897	0.619295	0.144606	1.85e-05	0.00020396	0.015805	0.842776	0.0862264	1.46e-22	1.14e-20	0.015805	0.349982	0.090222	0.00010484	0.00064761	0.015805
ENSG00000118705	RPN2	20:37178410-37241619	protein_coding	0.0141265	-0.831396	0.0561259	1.21e-49	7.08e-47	0.0158037	-0.858275	0.066727	7.32e-38	1.51e-35	0.0158037	-0.808995	0.0712703	7.32e-30	1.06e-27	0.0158037
ENSG00000131848	ZSCAN5A	19:56219670-56368383	protein_coding	0.0137064	-0.89845	0.168156	9.14e-08	1.73e-06	0.0157948	-1.1035	0.14909	1.35e-13	4.17e-12	0.0157948	-0.71932	0.177349	4.99e-05	0.00033545	0.0157948
ENSG00000228933	AC107419.1	X:27174920-27399006	lncRNA	0.0130094	-1.34585	0.30826	1.27e-05	0.00014586	0.015792	-1.99734	0.311321	1.4e-10	2.79e-09	0.015792	-0.915045	0.26929	0.00067882	0.00334094	0.015792
ENSG00000140497	SCAMP2	15:74843730-74873365	protein_coding	0.00865271	-0.556788	0.174652	0.0014327	0.00856941	0.015792	-0.902112	0.111461	5.8e-16	2.45e-14	0.015792	-0.281768	0.113654	0.0131682	0.0419369	0.015792
ENSG00000264125	AC104984.1	17:30204318-30206468	lncRNA	0.0219486	-6.83208	0.794906	8.34e-18	7.04e-16	0.0157738	-7.18208	1.07492	2.36e-11	5.34e-10	0.0157738	-6.48628	1.08062	1.94e-09	3.19e-08	0.0157738
ENSG00000261762	AC027228.2	15:78589123-78591276	lncRNA	0.0168617	-1.0148	0.215851	2.58e-06	3.55e-05	0.0157595	-1.06497	0.167519	2.05e-10	3.97e-09	0.0157595	-0.960882	0.239888	6.19e-05	0.00040453	0.0157595
ENSG00000137575	SDCBP	8:58552924-58582859	protein_coding	0.0144279	-0.852711	0.0599773	7.16e-46	3.89e-43	0.015757	-0.863454	0.0635205	4.39e-42	1.12e-39	0.015757	-0.845865	0.079439	1.78e-26	1.98e-24	0.015757
ENSG00000179195	ZNF664	12:123971845-124015439	protein_coding	0.0132161	-0.72085	0.121301	2.8e-09	7.31e-08	0.0157442	-0.826563	0.115856	9.72e-13	2.7e-11	0.0157442	-0.625158	0.10649	4.34e-09	6.72e-08	0.0157442
ENSG00000143171	RXRG	1:165400922-165445355	protein_coding	0.0222629	1.95959	0.272984	7.05e-13	3.43e-11	0.0157399	1.63175	0.270859	1.7e-09	2.8e-08	0.0157399	2.22215	0.258796	8.96e-18	4.49e-16	0.0157399
ENSG00000178096	BOLA1	1:149887890-149900798	protein_coding	0.011453	0.804234	0.20986	0.00012698	0.0010905	0.015736	1.0567	0.191546	3.45e-08	4.58e-07	0.015736	0.485503	0.162414	0.00279617	0.0113285	0.015736
ENSG00000160703	NLRX1	11:119166568-119184016	protein_coding	0.0124388	0.800711	0.233444	0.00060362	0.00415375	0.015729	1.02635	0.23794	1.61e-05	0.00012569	0.015729	0.52518	0.15886	0.00094665	0.00445569	0.015729
ENSG00000164924	YWHAZ	8:100916523-100953388	protein_coding	0.0159796	-0.869024	0.0910307	1.34e-21	1.61e-19	0.0157272	-0.829342	0.0973879	1.65e-17	8.2e-16	0.0157272	-0.913147	0.0864017	4.17e-26	4.51e-24	0.0157272
ENSG00000276180	HIST1H4I	6:27138588-27139881	protein_coding	0.0216168	1.38613	0.213861	9.08e-11	3.1e-09	0.0157045	1.03764	0.126248	2.05e-16	8.99e-15	0.0157045	1.66034	0.188188	1.12e-18	6.28e-17	0.0157045
ENSG00000156453	PCDH1	5:141853111-141879246	protein_coding	0.0199164	1.7808	0.226994	4.32e-15	2.95e-13	0.0156822	1.60273	0.253919	2.76e-10	5.21e-09	0.0156822	1.93313	0.260485	1.16e-13	3.59e-12	0.0156822
ENSG00000081307	UBA5	3:132654446-132678097	protein_coding	0.00932657	-0.54801	0.161841	0.00070894	0.00475791	0.0156819	-0.854408	0.100019	1.31e-17	6.64e-16	0.0156819	-0.2981	0.088478	0.00075386	0.00366014	0.0156819
ENSG00000135116	HRK	12:116856144-116881441	protein_coding	0.0172421	-1.0347	0.195273	1.17e-07	2.16e-06	0.0156778	-0.927723	0.159259	5.7e-09	8.53e-08	0.0156778	-1.15582	0.189097	9.82e-10	1.69e-08	0.0156778
ENSG00000004455	AK2	1:33007940-33080996	protein_coding	0.0163104	-0.887364	0.0929425	1.33e-21	1.6e-19	0.0156544	-0.822499	0.104854	4.36e-15	1.67e-13	0.0156544	-0.958871	0.0675668	1.03e-45	4e-43	0.0156544
ENSG00000139679	LPAR6	13:48389567-48444704	protein_coding	0.016791	-1.35346	0.217009	4.46e-10	1.35e-08	0.0156484	-1.32172	0.24741	9.18e-08	1.13e-06	0.0156484	-1.39256	0.223709	4.82e-10	8.76e-09	0.0156484
ENSG00000087258	GNAO1	16:56191489-56357444	protein_coding	0.0172893	1.73813	0.24473	1.23e-12	5.79e-11	0.0156307	1.7921	0.284367	2.94e-10	5.52e-09	0.0156307	1.68314	0.298843	1.78e-08	2.49e-07	0.0156307
ENSG00000113328	CCNG1	5:163437569-163446151	protein_coding	0.00984637	0.615139	0.159719	0.00011745	0.00101752	0.0156243	0.838283	0.0927809	1.64e-19	9.81e-18	0.0156243	0.345632	0.113101	0.00224341	0.00937453	0.0156243
ENSG00000170989	S1PR1	1:101236865-101243713	protein_coding	0.014169	1.30584	0.213317	9.26e-10	2.62e-08	0.0155998	1.46767	0.228612	1.36e-10	2.72e-09	0.0155998	1.12034	0.252672	9.25e-06	7.49e-05	0.0155998
ENSG00000148541	FAM13C	10:59246130-59363181	protein_coding	0.0142125	1.37427	0.260457	1.32e-07	2.41e-06	0.0155986	1.56485	0.255814	9.53e-10	1.64e-08	0.0155986	1.15136	0.306678	0.00017382	0.00101151	0.0155986
ENSG00000143353	LYPLAL1	1:219173869-219212865	protein_coding	0.0115046	0.740153	0.120703	8.68e-10	2.48e-08	0.0155966	0.894994	0.101543	1.21e-18	6.69e-17	0.0155966	0.563472	0.106418	1.19e-07	1.43e-06	0.0155966
ENSG00000114019	AMOTL2	3:134355874-134375479	protein_coding	0.0107918	-0.754394	0.170756	9.96e-06	0.00011766	0.0155946	-1.05051	0.14173	1.24e-13	3.88e-12	0.0155946	-0.514338	0.149858	0.00059876	0.00300172	0.0155946
ENSG00000025293	PHF20	20:35771974-35950370	protein_coding	0.0166648	-0.968569	0.101725	1.71e-21	2.02e-19	0.0155849	-0.881627	0.0783371	2.21e-29	2.81e-27	0.0155849	-1.06511	0.116468	5.96e-20	3.78e-18	0.0155849
ENSG00000264112	AC015813.1	17:57989039-57994850	lncRNA	0.0100275	0.681134	0.179597	0.0001491	0.00125176	0.0155673	0.925889	0.13189	2.22e-12	5.86e-11	0.0155673	0.37551	0.141571	0.00799083	0.027668	0.0155673
ENSG00000138944	SHISAL1	22:44243665-44312951	protein_coding	0.0155691	-0.995205	0.1074	1.93e-20	2.09e-18	0.0155554	-0.960558	0.118917	6.61e-16	2.78e-14	0.0155554	-1.03502	0.121422	1.54e-17	7.49e-16	0.0155554
ENSG00000249859	PVT1	8:127794526-128187101	lncRNA	0.0124125	-0.788879	0.161909	1.1e-06	1.65e-05	0.0155551	-0.967673	0.162233	2.45e-09	3.93e-08	0.0155551	-0.63366	0.150569	2.57e-05	0.00018691	0.0155551
ENSG00000023287	RB1CC1	8:52622458-52745843	protein_coding	0.0153307	-0.865782	0.0883532	1.14e-22	1.57e-20	0.0155453	-0.848169	0.0891394	1.82e-21	1.3e-19	0.0155453	-0.886822	0.108488	2.97e-16	1.28e-14	0.0155453
ENSG00000112981	NME5	5:138115175-138139443	protein_coding	0.0197421	5.09007	0.862177	3.55e-09	9.09e-08	0.0155404	5.10643	0.902377	1.52e-08	2.13e-07	0.0155404	5.07635	0.900176	1.71e-08	2.4e-07	0.0155404
ENSG00000173083	HPSE	4:83292461-83335153	protein_coding	0.0104858	-0.806652	0.19767	4.49e-05	0.00044634	0.0155202	-1.14625	0.183076	3.82e-10	7.05e-09	0.0155202	-0.540637	0.15743	0.00059443	0.00298366	0.0155202
ENSG00000167315	ACAA2	18:49782164-49813953	protein_coding	0.0117215	0.747893	0.0997805	6.61e-14	3.74e-12	0.0155008	0.871929	0.0774406	2.08e-29	2.67e-27	0.0155008	0.608599	0.0953252	1.72e-10	3.38e-09	0.0155008
ENSG00000204934	ATP6V0E2-AS1	7:149867697-149880610	lncRNA	0.014668	1.31193	0.211445	5.48e-10	1.63e-08	0.0155004	1.45972	0.238239	8.95e-10	1.55e-08	0.0155004	1.14523	0.247794	3.81e-06	3.35e-05	0.0155004
ENSG00000160058	BSDC1	1:32365103-32394731	protein_coding	0.0121042	-0.741958	0.10178	3.1e-13	1.61e-11	0.0154662	-0.863055	0.0794389	1.7e-27	1.86e-25	0.0154662	-0.634434	0.102645	6.38e-10	1.13e-08	0.0154662
ENSG00000100938	GMPR2	14:24232422-24239242	protein_coding	0.0100012	0.639735	0.141073	5.77e-06	7.23e-05	0.0154504	0.853768	0.0791779	4.15e-27	4.4e-25	0.0154504	0.383128	0.0953493	5.87e-05	0.00038702	0.0154504
ENSG00000153132	CLGN	4:140388453-140427661	protein_coding	0.0165993	1.03487	0.12618	2.37e-16	1.82e-14	0.015446	0.922144	0.10707	7.15e-18	3.68e-16	0.015446	1.13516	0.140902	7.86e-16	3.26e-14	0.015446
ENSG00000174564	IL20RB	3:136946230-137011085	protein_coding	0.0169159	-1.75986	0.25992	1.28e-11	5.03e-10	0.0154339	-2.04291	0.316367	1.07e-10	2.16e-09	0.0154339	-1.5314	0.307735	6.48e-07	6.77e-06	0.0154339
ENSG00000101337	TM9SF4	20:32109714-32167258	protein_coding	0.0142857	-0.859788	0.0869628	4.75e-23	6.83e-21	0.0154278	-0.861974	0.0792057	1.39e-27	1.55e-25	0.0154278	-0.861862	0.105692	3.51e-16	1.49e-14	0.0154278
ENSG00000257354	AC048341.1	12:62602752-62622213	lncRNA	0.020008	-1.36131	0.176635	1.29e-14	8.04e-13	0.0154267	-1.16355	0.179578	9.21e-11	1.89e-09	0.0154267	-1.58716	0.201532	3.39e-15	1.3e-13	0.0154267
ENSG00000113790	EHHADH	3:185190624-185281990	protein_coding	0.0177763	1.13403	0.159466	1.15e-12	5.46e-11	0.0154223	0.974418	0.140384	3.89e-12	9.92e-11	0.0154223	1.27376	0.157358	5.74e-16	2.42e-14	0.0154223
ENSG00000185565	LSAMP	3:115802363-117139389	protein_coding	0.0255275	2.62607	0.410801	1.63e-10	5.31e-09	0.015422	2.13853	0.441791	1.29e-06	1.28e-05	0.015422	2.98994	0.345462	4.93e-18	2.51e-16	0.015422
ENSG00000075275	CELSR1	22:46360834-46537170	protein_coding	0.0131026	-0.842348	0.118314	1.08e-12	5.18e-11	0.0154205	-0.928371	0.135632	7.66e-12	1.85e-10	0.0154205	-0.764289	0.105859	5.2e-13	1.48e-11	0.0154205
ENSG00000155016	CYP2U1	4:107931549-107953461	protein_coding	0.0137961	1.07769	0.194781	3.15e-08	6.6e-07	0.0154059	1.15356	0.18501	4.51e-10	8.24e-09	0.0154059	0.993583	0.237635	2.9e-05	0.00020804	0.0154059
ENSG00000188818	ZDHHC11	5:795606-850986	protein_coding	0.0167458	1.58929	0.28848	3.6e-08	7.43e-07	0.0154047	1.48267	0.289155	2.93e-07	3.3e-06	0.0154047	1.68975	0.291937	7.12e-09	1.07e-07	0.0154047
ENSG00000156411	ATP5MPL	14:103912288-103928269	protein_coding	0.0124217	0.761713	0.0796643	1.16e-21	1.42e-19	0.0154022	0.846539	0.0727481	2.69e-31	3.86e-29	0.0154022	0.667647	0.0794982	4.53e-17	2.1e-15	0.0154022
ENSG00000185339	TCN2	22:30607003-30627271	protein_coding	0.0226347	3.06547	0.440479	3.42e-12	1.52e-10	0.0153948	2.83602	0.515657	3.8e-08	5e-07	0.0153948	3.26141	0.427634	2.41e-14	8.23e-13	0.0153948
ENSG00000100815	TRIP11	14:91965991-92040896	protein_coding	0.00961019	0.70944	0.160134	9.41e-06	0.00011202	0.0153824	0.9117	0.126066	4.76e-13	1.38e-11	0.0153824	0.472474	0.130059	0.0002804	0.00154275	0.0153824
ENSG00000105379	ETFB	19:51345169-51366418	protein_coding	0.014354	0.918093	0.190138	1.38e-06	2.01e-05	0.0153604	0.988957	0.189828	1.89e-07	2.2e-06	0.0153604	0.837953	0.202931	3.64e-05	0.00025375	0.0153604
ENSG00000065609	SNAP91	6:83552880-83709691	protein_coding	0.0203995	1.59312	0.253958	3.54e-10	1.1e-08	0.0153603	1.41525	0.276001	2.93e-07	3.3e-06	0.0153603	1.74347	0.244217	9.4e-13	2.57e-11	0.0153603
ENSG00000146352	CLVS2	6:122996235-123072925	protein_coding	0.0121158	1.30905	0.321032	4.55e-05	0.00045126	0.0153349	1.6409	0.306729	8.81e-08	1.09e-06	0.0153349	0.872378	0.333369	0.00887432	0.0302488	0.0153349
ENSG00000175697	GPR156	3:120164645-120285094	protein_coding	0.0131627	-1.55567	0.460803	0.00073548	0.00490266	0.0153327	-2.75981	0.444058	5.13e-10	9.29e-09	0.0153327	-0.898981	0.305291	0.00323302	0.0128245	0.0153327
ENSG00000108352	RAPGEFL1	17:40177010-40195656	protein_coding	0.013187	-0.927226	0.173972	9.84e-08	1.85e-06	0.0153324	-1.16922	0.165084	1.42e-12	3.82e-11	0.0153324	-0.722191	0.183355	8.19e-05	0.00051911	0.0153324
ENSG00000009694	TENM1	X:124375903-124963817	protein_coding	0.0131479	-0.888343	0.226965	9.08e-05	0.00081541	0.0153323	-0.928215	0.204843	5.86e-06	5.05e-05	0.0153323	-0.859374	0.214317	6.08e-05	0.00039882	0.0153323
ENSG00000114779	ABHD14B	3:51968510-51983409	protein_coding	0.0171477	0.950693	0.199845	1.96e-06	2.77e-05	0.0153288	0.892311	0.210875	2.32e-05	0.00017525	0.0153288	1.00034	0.156907	1.83e-10	3.57e-09	0.0153288
ENSG00000162613	FUBP1	1:77944055-77979110	protein_coding	0.0129873	-0.718498	0.110268	7.22e-11	2.5e-09	0.0153273	-0.795518	0.125693	2.47e-10	4.69e-09	0.0153273	-0.649331	0.0722253	2.46e-19	1.48e-17	0.0153273
ENSG00000127920	GNG11	7:93921735-93928610	protein_coding	0.019805	1.96185	0.294336	2.64e-11	9.73e-10	0.0153133	1.73815	0.273543	2.1e-10	4.05e-09	0.0153133	2.14919	0.329037	6.5e-11	1.36e-09	0.0153133
ENSG00000119711	ALDH6A1	14:74056847-74084492	protein_coding	0.0142825	0.87266	0.107118	3.74e-16	2.78e-14	0.0153069	0.90131	0.120496	7.43e-14	2.38e-12	0.0153069	0.839621	0.115381	3.42e-13	9.92e-12	0.0153069
ENSG00000169946	ZFPM2	8:104590733-105804539	protein_coding	0.0206658	-1.23867	0.177319	2.84e-12	1.28e-10	0.0152987	-0.970508	0.141805	7.7e-12	1.86e-10	0.0152987	-1.56917	0.146056	6.35e-27	7.52e-25	0.0152987
ENSG00000250317	SMIM20	4:25861830-25929874	protein_coding	0.0130356	0.831322	0.129135	1.21e-10	4.04e-09	0.0152937	0.935478	0.14356	7.21e-11	1.5e-09	0.0152937	0.715874	0.121481	3.79e-09	5.92e-08	0.0152937
ENSG00000009709	PAX7	1:18630846-18748866	protein_coding	0.0163014	1.26578	0.185829	9.66e-12	3.9e-10	0.0152915	1.27384	0.225277	1.56e-08	2.18e-07	0.0152915	1.25705	0.203111	6.05e-10	1.08e-08	0.0152915
ENSG00000146281	PM20D2	6:89146055-89165565	protein_coding	0.0117972	0.777312	0.108262	6.97e-13	3.4e-11	0.0152819	0.86198	0.107944	1.4e-15	5.7e-14	0.0152819	0.684618	0.0966749	1.42e-12	3.81e-11	0.0152819
ENSG00000164296	TIGD6	5:149993118-150000654	protein_coding	0.0137135	1.00557	0.179921	2.28e-08	4.95e-07	0.0152787	1.10538	0.170517	9.02e-11	1.85e-09	0.0152787	0.894596	0.213651	2.82e-05	0.00020328	0.0152787
ENSG00000185000	DGAT1	8:144314584-144326910	protein_coding	0.0119286	-0.849937	0.199556	2.05e-05	0.00022366	0.0152779	-0.986584	0.191921	2.74e-07	3.1e-06	0.0152779	-0.732292	0.205047	0.00035516	0.00190249	0.0152779
ENSG00000261326	LINC01355	1:23281307-23287488	lncRNA	0.0144673	1.10833	0.277825	6.63e-05	0.00062527	0.0152765	1.28255	0.298852	1.77e-05	0.00013744	0.0152765	0.900624	0.25398	0.00039107	0.00207636	0.0152765
ENSG00000183578	TNFAIP8L3	15:51056598-51105276	protein_coding	0.016574	1.93121	0.263545	2.34e-13	1.23e-11	0.0152742	1.99878	0.303607	4.6e-11	9.9e-10	0.0152742	1.85621	0.323502	9.59e-09	1.4e-07	0.0152742
ENSG00000074317	SNCB	5:176620082-176630556	protein_coding	0.0169684	1.37338	0.257644	9.79e-08	1.84e-06	0.015272	1.41376	0.277322	3.43e-07	3.82e-06	0.015272	1.3246	0.274435	1.39e-06	1.35e-05	0.015272
ENSG00000260126	AC136431.1	16:16499533-16664135	lncRNA	0.0214089	-7.14205	0.82367	4.28e-18	3.73e-16	0.0152699	-7.13022	1.09358	7.03e-11	1.47e-09	0.0152699	-7.15585	1.09818	7.22e-11	1.49e-09	0.0152699
ENSG00000218510	LINC00339	1:22024558-22031223	lncRNA	0.0156036	1.51243	0.230829	5.67e-11	1.98e-09	0.0152643	1.63678	0.259219	2.71e-10	5.14e-09	0.0152643	1.37451	0.285744	1.51e-06	1.46e-05	0.0152643
ENSG00000189056	RELN	7:103471784-103989658	protein_coding	0.012002	2.64709	0.557714	2.07e-06	2.91e-05	0.0152595	3.15335	0.488414	1.07e-10	2.18e-09	0.0152595	1.84836	0.613733	0.0025982	0.0106443	0.0152595
ENSG00000197872	FAM49A	2:16549459-16666331	protein_coding	0.021954	1.85421	0.250931	1.48e-13	8.01e-12	0.0152359	1.52583	0.251849	1.37e-09	2.31e-08	0.0152359	2.11513	0.238892	8.45e-19	4.82e-17	0.0152359
ENSG00000168938	PPIC	5:123023250-123036725	protein_coding	0.0101498	0.707014	0.134656	1.52e-07	2.73e-06	0.0152348	0.904231	0.0978278	2.39e-20	1.55e-18	0.0152348	0.476895	0.104354	4.88e-06	4.18e-05	0.0152348
ENSG00000145428	RNF175	4:153710125-153760235	protein_coding	0.0124593	1.51181	0.305316	7.36e-07	1.15e-05	0.0152337	1.85239	0.28984	1.65e-10	3.24e-09	0.0152337	1.06127	0.33625	0.00159835	0.00699287	0.0152337
ENSG00000102003	SYP	X:49187804-49200259	protein_coding	0.00924885	0.828381	0.223553	0.00021095	0.00168568	0.0152304	1.07148	0.186573	9.31e-09	1.35e-07	0.0152304	0.540431	0.199113	0.00664386	0.0237095	0.0152304
ENSG00000181826	RELL1	4:37590800-37686376	protein_coding	0.0133953	1.02061	0.200723	3.68e-07	6.14e-06	0.015218	1.18066	0.219413	7.41e-08	9.28e-07	0.015218	0.838678	0.217817	0.00011794	0.0007175	0.015218
ENSG00000117308	GALE	1:23795599-23800781	protein_coding	0.0174074	1.09408	0.18122	1.57e-09	4.27e-08	0.0152176	1.01067	0.205043	8.26e-07	8.51e-06	0.0152176	1.16855	0.174289	2.02e-11	4.5e-10	0.0152176
ENSG00000162004	CCDC78	16:722582-726954	protein_coding	0.0189537	2.20679	0.307177	6.76e-13	3.32e-11	0.0152131	2.15566	0.33701	1.59e-10	3.14e-09	0.0152131	2.25605	0.372421	1.38e-09	2.32e-08	0.0152131
ENSG00000107537	PHYH	10:13277796-13302412	protein_coding	0.0142271	0.838811	0.155659	7.09e-08	1.37e-06	0.0151994	0.900923	0.16521	4.95e-08	6.39e-07	0.0151994	0.76738	0.134252	1.09e-08	1.57e-07	0.0151994
ENSG00000105255	FSD1	19:4304598-4323843	protein_coding	0.0102893	-0.767073	0.227172	0.00073381	0.00489456	0.0151797	-0.992078	0.204267	1.19e-06	1.18e-05	0.0151797	-0.582287	0.205761	0.00465597	0.0174836	0.0151797
ENSG00000169933	FRMPD4	X:11822423-12724523	protein_coding	0.0189315	2.38569	0.336579	1.36e-12	6.36e-11	0.0151775	2.36646	0.409016	7.22e-09	1.06e-07	0.0151775	2.40429	0.404051	2.67e-09	4.28e-08	0.0151775
ENSG00000162714	ZNF496	1:247297412-247331846	protein_coding	0.0155647	0.974866	0.124674	5.31e-15	3.56e-13	0.0151632	0.929455	0.108807	1.32e-17	6.64e-16	0.0151632	1.01588	0.149918	1.23e-11	2.84e-10	0.0151632
ENSG00000186517	ARHGAP30	1:161046946-161069970	protein_coding	0.0123296	1.62221	0.387507	2.84e-05	0.00029856	0.0151601	2.04086	0.368902	3.16e-08	4.22e-07	0.0151601	1.02849	0.38003	0.00680295	0.0242224	0.0151601
ENSG00000162851	TFB2M	1:246540561-246566261	protein_coding	0.0112766	0.838026	0.165187	3.91e-07	6.45e-06	0.0151527	0.952096	0.162817	4.99e-09	7.55e-08	0.0151527	0.712779	0.148393	1.56e-06	1.51e-05	0.0151527
ENSG00000088356	PDRG1	20:31944337-31952046	protein_coding	0.014335	-0.885872	0.0877382	5.71e-24	9.12e-22	0.0151523	-0.898959	0.10941	2.1e-16	9.16e-15	0.0151523	-0.877299	0.112257	5.49e-15	2.03e-13	0.0151523
ENSG00000184967	NOC4L	12:132144457-132152473	protein_coding	0.0139218	-0.957152	0.152294	3.28e-10	1.02e-08	0.0151518	-1.01027	0.164144	7.52e-10	1.32e-08	0.0151518	-0.909879	0.183278	6.89e-07	7.16e-06	0.0151518
ENSG00000163378	EOGT	3:68975217-69013684	protein_coding	0.0183886	-1.08874	0.134628	6.12e-16	4.46e-14	0.0151395	-0.938567	0.120603	7.12e-15	2.68e-13	0.0151395	-1.25496	0.145178	5.41e-18	2.75e-16	0.0151395
ENSG00000198393	ZNF26	12:132986365-133032952	protein_coding	0.0113033	-0.727707	0.127392	1.11e-08	2.61e-07	0.0151377	-0.939783	0.111982	4.77e-17	2.2e-15	0.0151377	-0.545797	0.113798	1.62e-06	1.55e-05	0.0151377
ENSG00000232442	MHENCR	20:63627227-63628824	lncRNA	0.0172439	1.30682	0.304585	1.78e-05	0.00019718	0.0151363	1.2919	0.271373	1.93e-06	1.84e-05	0.0151363	1.31432	0.338656	0.00010403	0.0006432	0.0151363
ENSG00000100997	ABHD12	20:25294742-25390835	protein_coding	0.0120482	-0.762767	0.133688	1.16e-08	2.7e-07	0.0151196	-0.915016	0.11993	2.35e-14	8.14e-13	0.0151196	-0.628783	0.137021	4.45e-06	3.87e-05	0.0151196
ENSG00000182512	GLRX5	14:95533503-95544724	protein_coding	0.0119312	0.765094	0.0902686	2.34e-17	1.91e-15	0.0151068	0.853352	0.0892397	1.15e-21	8.46e-20	0.0151068	0.668212	0.0884938	4.32e-14	1.42e-12	0.0151068
ENSG00000100580	TMED8	14:77335029-77377094	protein_coding	0.013238	0.776046	0.0995486	6.41e-15	4.23e-13	0.0151031	0.830925	0.0882154	4.54e-21	3.11e-19	0.0151031	0.713958	0.107326	2.89e-11	6.32e-10	0.0151031
ENSG00000153012	LGI2	4:24998847-25030946	protein_coding	0.0127514	0.837329	0.121496	5.51e-12	2.35e-10	0.0150783	0.911792	0.111856	3.59e-16	1.55e-14	0.0150783	0.754358	0.140324	7.62e-08	9.54e-07	0.0150783
ENSG00000128833	MYO5C	15:52192322-52295804	protein_coding	0.0100549	-0.674997	0.175055	0.0001153	0.00100091	0.0150616	-0.955331	0.147898	1.05e-10	2.14e-09	0.0150616	-0.443975	0.139646	0.00147638	0.0065318	0.0150616
ENSG00000168280	KIF5C	2:148875227-149026759	protein_coding	0.0163073	1.05529	0.112236	5.33e-21	6.09e-19	0.0150599	0.964276	0.124244	8.42e-15	3.13e-13	0.0150599	1.13674	0.132403	9.05e-18	4.52e-16	0.0150599
ENSG00000235823	OLMALINC	10:100373099-100454043	lncRNA	0.0142829	0.841153	0.174218	1.38e-06	2.01e-05	0.0150537	0.882082	0.153757	9.65e-09	1.39e-07	0.0150537	0.791725	0.176105	6.93e-06	5.75e-05	0.0150537
ENSG00000165449	SLC16A9	10:59650761-59736002	protein_coding	0.0120526	0.837455	0.166014	4.55e-07	7.43e-06	0.015051	0.915278	0.116323	3.59e-15	1.4e-13	0.015051	0.750325	0.195434	0.0001234	0.00074764	0.015051
ENSG00000181192	DHTKD1	10:12068954-12123221	protein_coding	0.014213	0.824423	0.114649	6.44e-13	3.16e-11	0.0150445	0.833119	0.114574	3.56e-13	1.04e-11	0.0150445	0.811545	0.115193	1.85e-12	4.84e-11	0.0150445
ENSG00000139445	FOXN4	12:109277978-109309284	protein_coding	0.0208219	2.20245	0.28117	4.76e-15	3.23e-13	0.0150394	1.98198	0.320216	6.03e-10	1.08e-08	0.0150394	2.38956	0.303512	3.46e-15	1.32e-13	0.0150394
ENSG00000240990	HOXA11-AS	7:27184507-27189298	lncRNA	0.017762	1.21168	0.230414	1.45e-07	2.62e-06	0.0150336	1.14315	0.207319	3.51e-08	4.64e-07	0.0150336	1.27047	0.250535	3.96e-07	4.29e-06	0.0150336
ENSG00000138496	PARP9	3:122527924-122564577	protein_coding	0.0309825	5.42464	0.778804	3.28e-12	1.46e-10	0.0150327	4.3688	0.719699	1.28e-09	2.15e-08	0.0150327	6.03763	0.694076	3.35e-18	1.73e-16	0.0150327
ENSG00000088833	NSFL1C	20:1442162-1473842	protein_coding	0.015462	-0.85597	0.103596	1.43e-16	1.1e-14	0.015016	-0.8128	0.121172	1.98e-11	4.51e-10	0.015016	-0.903277	0.0932862	3.57e-22	2.77e-20	0.015016
ENSG00000221890	NPTXR	22:38818452-38844028	protein_coding	0.0195802	1.44707	0.22408	1.06e-10	3.58e-09	0.0150032	1.2575	0.235822	9.69e-08	1.19e-06	0.0150032	1.60955	0.23655	1.02e-11	2.37e-10	0.0150032
ENSG00000142676	RPL11	1:23691742-23696835	protein_coding	0.012608	0.738333	0.0830949	6.37e-19	5.98e-17	0.0149659	0.801629	0.0685672	1.41e-31	2.13e-29	0.0149659	0.66761	0.0910512	2.26e-13	6.81e-12	0.0149659
ENSG00000008394	MGST1	12:16347142-16609259	protein_coding	0.0128103	0.767966	0.0672644	3.43e-30	8.38e-28	0.0149608	0.820465	0.0699002	8.17e-32	1.25e-29	0.0149608	0.709494	0.0737042	6.2e-22	4.68e-20	0.0149608
ENSG00000156925	ZIC3	X:137566127-137577691	protein_coding	0.0127156	0.768949	0.101224	3.04e-14	1.82e-12	0.0149511	0.843313	0.0814096	3.81e-25	3.57e-23	0.0149511	0.684717	0.113456	1.59e-09	2.65e-08	0.0149511
ENSG00000114529	C3orf52	3:112086335-112131004	protein_coding	0.00976406	-0.583643	0.166335	0.00045005	0.00325701	0.014951	-0.873037	0.12996	1.85e-11	4.23e-10	0.014951	-0.342357	0.11056	0.00195769	0.00834921	0.014951
ENSG00000138185	ENTPD1	10:95711779-95877266	protein_coding	0.0187985	-1.08327	0.149517	4.32e-13	2.19e-11	0.0149436	-0.881825	0.106397	1.15e-16	5.14e-15	0.0149436	-1.32116	0.134988	1.28e-22	1.04e-20	0.0149436
ENSG00000075239	ACAT1	11:108116695-108147603	protein_coding	0.00979233	0.626268	0.123238	3.74e-07	6.22e-06	0.0149395	0.811587	0.0723717	3.47e-29	4.33e-27	0.0149395	0.409606	0.0823817	6.63e-07	6.91e-06	0.0149395
ENSG00000237149	ZNF503-AS2	10:75401519-75408982	lncRNA	0.0139527	1.12913	0.188204	1.98e-09	5.24e-08	0.0149341	1.19527	0.186495	1.46e-10	2.91e-09	0.0149341	1.05444	0.232421	5.71e-06	4.82e-05	0.0149341
ENSG00000285190	AC018754.1	5:87412342-87499340	lncRNA	0.0208343	-6.73052	0.793676	2.25e-17	1.85e-15	0.0149246	-7.08008	1.07439	4.4e-11	9.52e-10	0.0149246	-6.38465	1.08104	3.5e-09	5.48e-08	0.0149246
ENSG00000088387	DOCK9	13:98793429-99086625	protein_coding	0.0148437	-0.902253	0.105595	1.29e-17	1.07e-15	0.0149241	-0.877143	0.11894	1.65e-13	5.03e-12	0.0149241	-0.931217	0.124832	8.67e-14	2.71e-12	0.0149241
ENSG00000165934	CPSF2	14:92121969-92172145	protein_coding	0.0100787	0.685023	0.123652	3.03e-08	6.38e-07	0.0149166	0.830982	0.0982765	2.78e-17	1.33e-15	0.0149166	0.519962	0.104479	6.47e-07	6.76e-06	0.0149166
ENSG00000134684	YARS	1:32775237-32818153	protein_coding	0.0175129	-0.968937	0.1642	3.61e-09	9.22e-08	0.0149108	-0.811303	0.110721	2.35e-13	7.04e-12	0.0149108	-1.14934	0.150766	2.47e-14	8.4e-13	0.0149108
ENSG00000163710	PCOLCE2	3:142815922-142889206	protein_coding	0.0110393	-0.725078	0.123605	4.46e-09	1.12e-07	0.0148924	-0.915405	0.111613	2.37e-16	1.04e-14	0.0148924	-0.562045	0.108077	1.99e-07	2.29e-06	0.0148924
ENSG00000122870	BICC1	10:58512872-58831435	protein_coding	0.0104068	0.730501	0.148958	9.39e-07	1.44e-05	0.0148839	0.919955	0.126656	3.77e-13	1.1e-11	0.0148839	0.507605	0.14153	0.00033507	0.00181002	0.0148839
ENSG00000244509	APOBEC3C	22:39014257-39020352	protein_coding	0.013619	0.794699	0.111815	1.18e-12	5.6e-11	0.0148409	0.829225	0.130839	2.33e-10	4.47e-09	0.0148409	0.756367	0.0916105	1.5e-16	6.6e-15	0.0148409
ENSG00000138650	PCDH10	4:133149294-133208606	protein_coding	0.0113101	0.698652	0.122692	1.24e-08	2.87e-07	0.0148406	0.835187	0.0900446	1.77e-20	1.15e-18	0.0148406	0.541275	0.116293	3.25e-06	2.9e-05	0.0148406
ENSG00000150403	TMCO3	13:113491021-113554590	protein_coding	0.0131535	-0.839269	0.116118	4.91e-13	2.48e-11	0.0148356	-0.923646	0.118553	6.65e-15	2.52e-13	0.0148356	-0.763283	0.136295	2.14e-08	2.95e-07	0.0148356
ENSG00000105357	MYH14	19:50188186-50310542	protein_coding	0.012083	-0.967313	0.196836	8.91e-07	1.37e-05	0.0148293	-1.17938	0.200898	4.34e-09	6.65e-08	0.0148293	-0.791347	0.208618	0.00014867	0.00088297	0.0148293
ENSG00000176771	NCKAP5	2:132671788-133568463	protein_coding	0.0164241	-1.44053	0.190138	3.56e-14	2.1e-12	0.0148274	-1.49395	0.234727	1.96e-10	3.8e-09	0.0148274	-1.39414	0.241116	7.38e-09	1.1e-07	0.0148274
ENSG00000176124	DLEU1	13:50082169-50906856	lncRNA	0.0161801	-0.949959	0.0932735	2.32e-24	3.76e-22	0.0148249	-0.868695	0.102335	2.09e-17	1.02e-15	0.0148249	-1.0384	0.105775	9.51e-23	8.01e-21	0.0148249
ENSG00000233080	LINC01399	22:35119824-35231056	transcribed_processed_pseudogene	0.0193291	-3.42741	0.419063	2.87e-16	2.18e-14	0.0148248	-3.69804	0.570935	9.35e-11	1.91e-09	0.0148248	-3.20706	0.51722	5.63e-10	1.01e-08	0.0148248
ENSG00000225828	FAM229A	1:32361270-32364278	protein_coding	0.0114837	-0.956293	0.221291	1.55e-05	0.00017375	0.0148212	-1.3455	0.212624	2.48e-10	4.72e-09	0.0148212	-0.656098	0.214809	0.00225564	0.00942183	0.0148212
ENSG00000251602	AL928654.1	14:105416884-105419739	lncRNA	0.0110528	1.08528	0.229737	2.31e-06	3.21e-05	0.0148164	1.32823	0.21029	2.68e-10	5.09e-09	0.0148164	0.79615	0.251769	0.00156567	0.00687631	0.0148164
ENSG00000166292	TMEM100	17:55719627-55732121	protein_coding	0.0171826	1.20159	0.179543	2.19e-11	8.18e-10	0.0148094	1.12345	0.197861	1.36e-08	1.92e-07	0.0148094	1.27091	0.197923	1.35e-10	2.69e-09	0.0148094
ENSG00000131584	ACAP3	1:1292390-1309609	protein_coding	0.0187545	1.23208	0.20124	9.22e-10	2.62e-08	0.0148007	1.02593	0.156675	5.82e-11	1.24e-09	0.0148007	1.40747	0.214923	5.8e-11	1.22e-09	0.0148007
ENSG00000110013	SIAE	11:124633113-124695707	protein_coding	0.0133501	0.827732	0.127582	8.71e-11	2.97e-09	0.0147885	0.879046	0.111582	3.33e-15	1.3e-13	0.0147885	0.768952	0.148198	2.12e-07	2.43e-06	0.0147885
ENSG00000111412	C12orf49	12:116710171-116738070	protein_coding	0.0123562	-0.697046	0.110494	2.82e-10	8.96e-09	0.0147843	-0.808012	0.0934891	5.48e-18	2.84e-16	0.0147843	-0.595352	0.106499	2.27e-08	3.11e-07	0.0147843
ENSG00000183098	GPC6	13:93226807-94408020	protein_coding	0.0140138	-0.844453	0.0850461	3.1e-23	4.55e-21	0.0147841	-0.846018	0.0856153	5e-23	4.06e-21	0.0147841	-0.846954	0.105821	1.21e-15	4.92e-14	0.0147841
ENSG00000188290	HES4	1:998962-1000172	protein_coding	0.0189332	1.38602	0.322387	1.71e-05	0.00019013	0.0147833	1.21644	0.248647	9.97e-07	1.01e-05	0.0147833	1.52928	0.348309	1.13e-05	8.95e-05	0.0147833
ENSG00000104093	DMXL2	15:51447711-51622833	protein_coding	0.0117508	-0.720746	0.109417	4.48e-11	1.59e-09	0.0147818	-0.826108	0.0897693	3.49e-20	2.22e-18	0.0147818	-0.626974	0.117435	9.35e-08	1.15e-06	0.0147818
ENSG00000159921	GNE	9:36214441-36277056	protein_coding	0.0100666	0.684638	0.120153	1.21e-08	2.81e-07	0.0147805	0.847801	0.0805006	6.18e-26	6.07e-24	0.0147805	0.50005	0.10475	1.81e-06	1.71e-05	0.0147805
ENSG00000164128	NPY1R	4:163323962-163344832	protein_coding	0.012277	1.19229	0.238405	5.7e-07	9.1e-06	0.0147747	1.41824	0.238691	2.82e-09	4.47e-08	0.0147747	0.919682	0.278266	0.00094959	0.00446664	0.0147747
ENSG00000221886	ZBED8	5:160393148-160400054	protein_coding	0.0106291	0.747651	0.182642	4.25e-05	0.00042525	0.0147736	0.955129	0.141563	1.51e-11	3.51e-10	0.0147736	0.496552	0.181186	0.00613336	0.0221228	0.0147736
ENSG00000056487	PHF21B	22:44881162-45010005	protein_coding	0.0157533	1.22292	0.179407	9.33e-12	3.78e-10	0.0147603	1.22302	0.19137	1.65e-10	3.24e-09	0.0147603	1.22136	0.220688	3.12e-08	4.17e-07	0.0147603
ENSG00000196756	SNHG17	20:38419638-38435409	lncRNA	0.0132568	-0.788934	0.164758	1.68e-06	2.41e-05	0.0147567	-0.846353	0.146786	8.12e-09	1.19e-07	0.0147567	-0.737608	0.170713	1.55e-05	0.00012031	0.0147567
ENSG00000158164	TMSB15A	X:102513682-102516739	protein_coding	0.0112555	0.781655	0.157007	6.41e-07	1.02e-05	0.0147525	0.966021	0.144038	1.99e-11	4.54e-10	0.0147525	0.561565	0.148656	0.00015834	0.00093203	0.0147525
ENSG00000164161	HHIP	4:144646156-144745271	protein_coding	0.0143832	0.988127	0.215344	4.46e-06	5.78e-05	0.0147327	1.05571	0.242848	1.38e-05	0.00010948	0.0147327	0.914004	0.195641	2.99e-06	2.68e-05	0.0147327
ENSG00000125868	DSTN	20:17570075-17609919	protein_coding	0.0148814	-0.853278	0.0571649	2.21e-50	1.33e-47	0.0147222	-0.800983	0.0573797	2.76e-44	7.88e-42	0.0147222	-0.911347	0.0657572	1.12e-43	3.69e-41	0.0147222
ENSG00000079150	FKBP7	2:178463664-178478600	protein_coding	0.00986953	0.673462	0.138691	1.2e-06	1.78e-05	0.0147138	0.871925	0.100609	4.46e-18	2.34e-16	0.0147138	0.438339	0.109706	6.45e-05	0.00041848	0.0147138
ENSG00000130347	RTN4IP1	6:106570771-106629498	protein_coding	0.0121843	0.843051	0.154062	4.45e-08	9e-07	0.0147078	0.9174	0.134929	1.05e-11	2.5e-10	0.0147078	0.761544	0.183566	3.35e-05	0.00023538	0.0147078
ENSG00000165434	PGM2L1	11:74330316-74398433	protein_coding	0.0108743	0.796922	0.140223	1.32e-08	3.04e-07	0.0147036	0.937855	0.131823	1.12e-12	3.08e-11	0.0147036	0.639555	0.142267	6.94e-06	5.76e-05	0.0147036
ENSG00000198169	ZNF251	8:144720907-144756417	protein_coding	0.00952062	-0.631205	0.14484	1.31e-05	0.00015074	0.0146935	-0.888748	0.104142	1.41e-17	7.07e-16	0.0146935	-0.419362	0.109326	0.00012511	0.00075706	0.0146935
ENSG00000101236	RNF24	20:3927309-4015558	protein_coding	0.0126382	-0.823304	0.156679	1.48e-07	2.68e-06	0.014692	-0.93777	0.126914	1.48e-13	4.56e-12	0.014692	-0.720302	0.17606	4.29e-05	0.00029347	0.014692
ENSG00000136146	MED4	13:48053323-48095131	protein_coding	0.0151575	-0.861631	0.0781408	2.84e-28	5.93e-26	0.0146889	-0.811895	0.0861841	4.49e-21	3.09e-19	0.0146889	-0.916366	0.0898139	1.92e-24	1.89e-22	0.0146889
ENSG00000184634	MED12	X:71118556-71142454	protein_coding	0.0125899	-0.773668	0.0949402	3.67e-16	2.75e-14	0.0146833	-0.822717	0.0918911	3.45e-19	2e-17	0.0146833	-0.73093	0.100215	3.02e-13	8.87e-12	0.0146833
ENSG00000126217	MCF2L	13:112894378-113099742	protein_coding	0.0106142	-0.999763	0.2676	0.00018695	0.001523	0.0146821	-1.49642	0.268005	2.36e-08	3.22e-07	0.0146821	-0.644168	0.211632	0.002336	0.00970207	0.0146821
ENSG00000171714	ANO5	11:21799934-22283357	protein_coding	0.0113757	0.739112	0.117888	3.62e-10	1.12e-08	0.014679	0.833125	0.0950603	1.88e-18	1.03e-16	0.014679	0.634492	0.133297	1.94e-06	1.81e-05	0.014679
ENSG00000169914	OTUD3	1:19882395-19912945	protein_coding	0.0113135	0.758853	0.143597	1.26e-07	2.32e-06	0.0146724	0.857741	0.125564	8.43e-12	2.02e-10	0.0146724	0.648537	0.139512	3.34e-06	2.97e-05	0.0146724
ENSG00000169062	UPF3A	13:114281601-114305817	protein_coding	0.016761	-1.00298	0.106979	6.88e-21	7.71e-19	0.0146699	-0.879386	0.102375	8.71e-18	4.46e-16	0.0146699	-1.14108	0.117496	2.69e-22	2.1e-20	0.0146699
ENSG00000112787	FBRSL1	12:132489551-132585188	protein_coding	0.0116152	-0.718402	0.136929	1.55e-07	2.79e-06	0.0146667	-0.879177	0.116171	3.79e-14	1.26e-12	0.0146667	-0.575806	0.134626	1.89e-05	0.00014234	0.0146667
ENSG00000156675	RAB11FIP1	8:37858618-37899497	protein_coding	0.0112698	-0.65101	0.121346	8.1e-08	1.55e-06	0.0146433	-0.810532	0.0960899	3.31e-17	1.56e-15	0.0146433	-0.508752	0.107988	2.46e-06	2.25e-05	0.0146433
ENSG00000257698	GIHCG	12:57930115-57936345	lncRNA	0.0123398	0.843534	0.224243	0.00016877	0.00139321	0.0146362	1.01806	0.218832	3.28e-06	3e-05	0.0146362	0.635012	0.217657	0.00352857	0.0137876	0.0146362
ENSG00000178343	SHISA3	4:42397488-42402487	protein_coding	0.0155246	1.22296	0.221188	3.22e-08	6.74e-07	0.014618	1.27832	0.253236	4.47e-07	4.86e-06	0.014618	1.16164	0.24239	1.65e-06	1.58e-05	0.014618
ENSG00000173376	NDNF	4:121035613-121073021	protein_coding	0.010047	0.725574	0.157502	4.09e-06	5.35e-05	0.0146165	0.93539	0.12788	2.58e-13	7.71e-12	0.0146165	0.476088	0.144899	0.00101745	0.00474965	0.0146165
ENSG00000171316	CHD7	8:60678740-60868028	protein_coding	0.0164652	-0.878275	0.125059	2.17e-12	9.93e-11	0.0146163	-0.772101	0.126814	1.14e-09	1.93e-08	0.0146163	-0.995217	0.10155	1.12e-22	9.37e-21	0.0146163
ENSG00000101413	RPRD1B	20:38033725-38127780	protein_coding	0.0150325	-0.863892	0.0856514	6.36e-24	9.87e-22	0.014611	-0.824481	0.0737925	5.53e-29	6.77e-27	0.014611	-0.907689	0.109127	8.97e-17	4.06e-15	0.014611
ENSG00000120662	MTRF1	13:41216369-41263577	protein_coding	0.0151072	-0.909734	0.112435	5.91e-16	4.32e-14	0.0146059	-0.89066	0.13676	7.39e-11	1.54e-09	0.0146059	-0.932976	0.124299	6.1e-14	1.96e-12	0.0146059
ENSG00000111321	LTBR	12:6375045-6391571	protein_coding	0.0295195	7.17657	1.10082	7.06e-11	2.45e-09	0.0146002	6.23979	1.08564	9.05e-09	1.31e-07	0.0146002	7.73735	1.04887	1.62e-13	4.93e-12	0.0146002
ENSG00000121060	TRIM25	17:56836387-56914080	protein_coding	0.0127514	0.824618	0.111504	1.41e-13	7.67e-12	0.0145996	0.835331	0.0907533	3.44e-20	2.2e-18	0.0145996	0.810902	0.135902	2.42e-09	3.9e-08	0.0145996
ENSG00000233822	HIST1H2BN	6:27837760-27865798	protein_coding	0.0177267	1.80165	0.298897	1.66e-09	4.5e-08	0.0145611	1.79887	0.324057	2.84e-08	3.82e-07	0.0145611	1.80066	0.347721	2.24e-07	2.56e-06	0.0145611
ENSG00000189212	DPY19L2P1	7:35079989-35186041	transcribed_unprocessed_pseudogene	0.0179072	1.28307	0.156569	2.51e-16	1.91e-14	0.01456	1.11187	0.168974	4.7e-11	1.01e-09	0.01456	1.43191	0.16937	2.81e-17	1.34e-15	0.01456
ENSG00000116337	AMPD2	1:109616104-109632053	protein_coding	0.00906456	-0.601209	0.173275	0.00052107	0.00367306	0.0145563	-0.837547	0.106518	3.75e-15	1.45e-13	0.0145563	-0.404323	0.162666	0.0129334	0.0413305	0.0145563
ENSG00000143333	RGS16	1:182598623-182604389	protein_coding	0.0210236	1.35099	0.202486	2.52e-11	9.36e-10	0.0145353	0.941075	0.12569	7.03e-14	2.26e-12	0.0145353	1.66639	0.121498	8.21e-43	2.63e-40	0.0145353
ENSG00000188295	ZNF669	1:247099962-247104372	protein_coding	0.0127617	1.13158	0.22295	3.86e-07	6.39e-06	0.0145351	1.2419	0.230176	6.83e-08	8.61e-07	0.0145351	1.0101	0.26142	0.00011158	0.00068599	0.0145351
ENSG00000089057	SLC23A2	20:4852356-5010293	protein_coding	0.0159913	-0.893362	0.0980014	7.81e-20	8.07e-18	0.0145226	-0.802279	0.0867424	2.27e-20	1.47e-18	0.0145226	-0.992738	0.102862	4.86e-22	3.71e-20	0.0145226
ENSG00000172264	MACROD2	20:13995369-16053197	protein_coding	0.0176994	-1.56843	0.217547	5.61e-13	2.8e-11	0.0145107	-1.48675	0.261956	1.38e-08	1.94e-07	0.0145107	-1.65923	0.270804	8.95e-10	1.55e-08	0.0145107
ENSG00000112667	DNPH1	6:43225629-43229484	protein_coding	0.0112628	0.678407	0.203912	0.00087798	0.00567992	0.0145078	0.853402	0.198718	1.75e-05	0.00013584	0.0145078	0.472869	0.182308	0.00949226	0.0319802	0.0145078
ENSG00000185745	IFIT1	10:89392546-89406487	protein_coding	0.0141479	0.975384	0.177669	4.02e-08	8.22e-07	0.014506	1.02162	0.204122	5.59e-07	5.96e-06	0.014506	0.925979	0.172273	7.66e-08	9.57e-07	0.014506
ENSG00000259865	AL390728.6	1:247187281-247188526	lncRNA	0.016643	1.32124	0.17099	1.1e-14	6.99e-13	0.0144986	1.25763	0.204674	8.02e-10	1.4e-08	0.0144986	1.38253	0.211784	6.67e-11	1.39e-09	0.0144986
ENSG00000165102	HGSNAT	8:43140464-43202855	protein_coding	0.010445	0.67071	0.147587	5.51e-06	6.97e-05	0.0144938	0.832474	0.126495	4.67e-11	1e-09	0.0144938	0.484113	0.129245	0.00017989	0.0010415	0.0144938
ENSG00000072501	SMC1A	X:53374149-53422728	protein_coding	0.0104724	-0.590434	0.125651	2.61e-06	3.59e-05	0.0144786	-0.766243	0.0987227	8.39e-15	3.12e-13	0.0144786	-0.436847	0.0990054	1.02e-05	8.19e-05	0.0144786
ENSG00000135549	PKIB	6:122471917-122726373	protein_coding	0.0218426	1.31335	0.241457	5.35e-08	1.06e-06	0.014477	0.932069	0.209766	8.86e-06	7.33e-05	0.014477	1.60671	0.157731	2.28e-24	2.23e-22	0.014477
ENSG00000135828	RNASEL	1:182573634-182589256	protein_coding	0.0139457	0.926558	0.162519	1.19e-08	2.77e-07	0.0144748	0.921027	0.149719	7.67e-10	1.34e-08	0.0144748	0.926294	0.187046	7.34e-07	7.56e-06	0.0144748
ENSG00000023909	GCLM	1:93885199-93909456	protein_coding	0.0137201	-0.729327	0.137369	1.1e-07	2.05e-06	0.0144686	-0.766953	0.135556	1.53e-08	2.14e-07	0.0144686	-0.694439	0.128157	6e-08	7.64e-07	0.0144686
ENSG00000121903	ZSCAN20	1:33472645-33496507	protein_coding	0.0154846	-0.998005	0.153183	7.26e-11	2.51e-09	0.0144645	-0.979474	0.174121	1.85e-08	2.56e-07	0.0144645	-1.01965	0.174901	5.55e-09	8.47e-08	0.0144645
ENSG00000088930	XRN2	20:21303331-21389825	protein_coding	0.0147066	-0.811748	0.0823065	6.05e-23	8.59e-21	0.0144598	-0.772023	0.0871973	8.46e-19	4.81e-17	0.0144598	-0.85574	0.085744	1.86e-23	1.69e-21	0.0144598
ENSG00000113810	SMC4	3:160399274-160434954	protein_coding	0.0100165	-0.548237	0.155861	0.00043567	0.00316776	0.014452	-0.756027	0.14046	7.35e-08	9.21e-07	0.014452	-0.369452	0.116981	0.0015873	0.00695492	0.014452
ENSG00000196924	FLNA	X:154348524-154374638	protein_coding	0.00903282	-0.598988	0.172193	0.00050407	0.00357291	0.014431	-0.793019	0.14469	4.23e-08	5.52e-07	0.014431	-0.433317	0.146882	0.00317672	0.0126649	0.014431
ENSG00000101266	CSNK2A1	20:472498-543835	protein_coding	0.0147902	-0.813404	0.0814235	1.69e-23	2.53e-21	0.0144225	-0.766929	0.0921524	8.62e-17	3.9e-15	0.0144225	-0.86483	0.0734607	5.4e-32	8.92e-30	0.0144225
ENSG00000104154	SLC30A4	15:45479606-45522755	protein_coding	0.0135818	0.972552	0.141213	5.69e-12	2.41e-10	0.0144209	1.01962	0.154818	4.52e-11	9.74e-10	0.0144209	0.920822	0.176907	1.94e-07	2.24e-06	0.0144209
ENSG00000159899	NPR2	9:35792154-35809732	protein_coding	0.0186223	3.43797	0.494978	3.77e-12	1.66e-10	0.0144179	3.34068	0.550817	1.32e-09	2.22e-08	0.0144179	3.51783	0.563244	4.22e-10	7.73e-09	0.0144179
ENSG00000164684	ZNF704	8:80628451-80874781	protein_coding	0.0182729	-1.03931	0.162425	1.57e-10	5.12e-09	0.0144168	-0.821203	0.0966331	1.93e-17	9.51e-16	0.0144168	-1.30319	0.135942	9.13e-22	6.7e-20	0.0144168
ENSG00000185100	ADSSL1	14:104724186-104747325	protein_coding	0.024214	2.52003	0.416548	1.45e-09	3.97e-08	0.0144125	2.09428	0.448565	3.03e-06	2.78e-05	0.0144125	2.83435	0.358369	2.59e-15	1.01e-13	0.0144125
ENSG00000177000	MTHFR	1:11785723-11806920	protein_coding	0.0114317	0.794029	0.124134	1.59e-10	5.18e-09	0.0144021	0.927702	0.123497	5.83e-14	1.89e-12	0.0144021	0.643588	0.135466	2.03e-06	1.89e-05	0.0144021
ENSG00000111490	TBC1D30	12:64780516-64881033	protein_coding	0.0181622	1.19288	0.157698	3.9e-14	2.29e-12	0.014397	0.955637	0.134341	1.13e-12	3.09e-11	0.014397	1.39491	0.142435	1.2e-22	9.82e-21	0.014397
ENSG00000137807	KIF23	15:69414246-69448427	protein_coding	0.0100826	-0.556182	0.141274	8.25e-05	0.0007545	0.0143956	-0.749818	0.131235	1.11e-08	1.58e-07	0.0143956	-0.388213	0.0822813	2.38e-06	2.19e-05	0.0143956
ENSG00000006747	SCIN	7:12570577-12660182	protein_coding	0.0153198	1.51968	0.225257	1.52e-11	5.84e-10	0.0143921	1.56859	0.258917	1.38e-09	2.31e-08	0.0143921	1.46006	0.282486	2.36e-07	2.68e-06	0.0143921
ENSG00000184672	RALYL	8:84182787-84921844	protein_coding	0.0223512	-3.71796	0.492265	4.26e-14	2.49e-12	0.0143731	-2.77864	0.431022	1.14e-10	2.31e-09	0.0143731	-6.76097	1.06909	2.55e-10	4.81e-09	0.0143731
ENSG00000126003	PLAGL2	20:32192504-32207743	protein_coding	0.0156908	-0.828945	0.146207	1.43e-08	3.25e-07	0.014372	-0.772998	0.120437	1.38e-10	2.75e-09	0.014372	-0.888221	0.149236	2.65e-09	4.25e-08	0.014372
ENSG00000103653	CSK	15:74782057-74803198	protein_coding	0.00866625	-0.575941	0.163137	0.00041492	0.00303002	0.0143492	-0.840799	0.124752	1.59e-11	3.67e-10	0.0143492	-0.35703	0.132332	0.00697613	0.0247187	0.0143492
ENSG00000140332	TLE3	15:70047790-70098176	protein_coding	0.0100304	-0.59823	0.132534	6.37e-06	7.91e-05	0.0143381	-0.802141	0.0957546	5.43e-17	2.48e-15	0.0143381	-0.422563	0.107758	8.8e-05	0.00055453	0.0143381
ENSG00000235194	PPP1R3E	14:23295652-23302859	protein_coding	0.0156569	0.971984	0.168798	8.5e-09	2.03e-07	0.0143355	0.897259	0.138439	9.1e-11	1.87e-09	0.0143355	1.03802	0.189216	4.11e-08	5.37e-07	0.0143355
ENSG00000146070	PLA2G7	6:46704201-46735693	protein_coding	0.0130334	1.04461	0.253409	3.75e-05	0.00038282	0.0143284	1.22887	0.280756	1.2e-05	9.69e-05	0.0143284	0.83174	0.229232	0.00028521	0.00156593	0.0143284
ENSG00000180900	SCRIB	8:143790920-143815773	protein_coding	0.00947314	-0.658178	0.168291	9.19e-05	0.0008234	0.0143246	-0.894687	0.151793	3.77e-09	5.84e-08	0.0143246	-0.46087	0.149379	0.00203395	0.00863044	0.0143246
ENSG00000156218	ADAMTSL3	15:83654088-84039842	protein_coding	0.0148234	-1.55202	0.246135	2.87e-10	9.07e-09	0.0143189	-1.80317	0.298548	1.54e-09	2.57e-08	0.0143189	-1.34116	0.297068	6.34e-06	5.3e-05	0.0143189
ENSG00000182054	IDH2	15:90083045-90102504	protein_coding	0.0198346	1.0938	0.231157	2.22e-06	3.11e-05	0.0143184	0.835159	0.212062	8.21e-05	0.00054513	0.0143184	1.30683	0.168413	8.52e-15	3.04e-13	0.0143184
ENSG00000203668	CHML	1:241628853-241640254	protein_coding	0.00990032	-0.571818	0.128092	8.04e-06	9.77e-05	0.0143169	-0.769459	0.0971068	2.3e-15	9.2e-14	0.0143169	-0.401156	0.0958694	2.86e-05	0.00020528	0.0143169
ENSG00000167637	ZNF283	19:43827321-43852017	protein_coding	0.0119231	-0.762057	0.137029	2.68e-08	5.72e-07	0.0143165	-0.91093	0.125009	3.17e-13	9.37e-12	0.0143165	-0.631751	0.144805	1.28e-05	0.00010083	0.0143165
ENSG00000177406	AC021054.1	12:630858-664196	lncRNA	0.0148789	1.5445	0.32526	2.05e-06	2.88e-05	0.0143048	1.72323	0.37183	3.58e-06	3.25e-05	0.0143048	1.34047	0.336186	6.68e-05	0.00043173	0.0143048
ENSG00000164649	CDCA7L	7:21900899-21945903	protein_coding	0.0176182	1.03731	0.141246	2.07e-13	1.1e-11	0.0143047	0.81341	0.0906877	2.98e-19	1.74e-17	0.0143047	1.22626	0.116362	5.75e-26	6.2e-24	0.0143047
ENSG00000166147	FBN1	15:48408306-48645849	protein_coding	0.0132129	0.849302	0.108823	5.98e-15	3.97e-13	0.014304	0.885666	0.122934	5.83e-13	1.66e-11	0.014304	0.80845	0.129105	3.8e-10	7.04e-09	0.014304
ENSG00000197013	ZNF429	19:21496682-21556270	protein_coding	0.0146366	1.13137	0.196179	8.07e-09	1.94e-07	0.0142827	1.15489	0.22223	2.03e-07	2.34e-06	0.0142827	1.10516	0.21291	2.09e-07	2.41e-06	0.0142827
ENSG00000061936	SFSWAP	12:131711081-131799737	protein_coding	0.0136665	-0.754891	0.112248	1.75e-11	6.69e-10	0.014279	-0.760958	0.127848	2.65e-09	4.21e-08	0.014279	-0.752379	0.0936196	9.24e-16	3.82e-14	0.014279
ENSG00000128973	CLN6	15:68206992-68257211	protein_coding	0.0116928	-0.683614	0.141721	1.41e-06	2.05e-05	0.0142661	-0.803708	0.122697	5.74e-11	1.22e-09	0.0142661	-0.574868	0.148358	0.00010668	0.00065801	0.0142661
ENSG00000165309	ARMC3	10:22928024-23038523	protein_coding	0.0189752	3.08531	0.45717	1.49e-11	5.77e-10	0.0142173	2.99652	0.513118	5.23e-09	7.88e-08	0.0142173	3.16761	0.496363	1.75e-10	3.44e-09	0.0142173
ENSG00000125430	HS3ST3B1	17:14301081-14349404	protein_coding	0.0123708	0.825154	0.111274	1.21e-13	6.63e-12	0.0142159	0.892302	0.122148	2.77e-13	8.25e-12	0.0142159	0.751039	0.125701	2.3e-09	3.73e-08	0.0142159
ENSG00000186318	BACE1	11:117285207-117316259	protein_coding	0.0170437	1.09515	0.145056	4.36e-14	2.54e-12	0.0142104	0.920624	0.140883	6.37e-11	1.34e-09	0.0142104	1.24864	0.143211	2.81e-18	1.48e-16	0.0142104
ENSG00000134905	CARS2	13:110641412-110713603	protein_coding	0.0136851	-0.859647	0.0928487	2.07e-20	2.24e-18	0.0142002	-0.858823	0.11276	2.61e-14	8.93e-13	0.0142002	-0.864061	0.118429	2.96e-13	8.72e-12	0.0142002
ENSG00000196376	SLC35F1	6:117907264-118317676	protein_coding	0.0123516	0.776098	0.0884748	1.76e-18	1.59e-16	0.0141962	0.819325	0.0855242	9.7e-22	7.17e-20	0.0141962	0.727886	0.110331	4.19e-11	8.98e-10	0.0141962
ENSG00000132952	USPL1	13:30617693-30660770	protein_coding	0.0145673	-0.825006	0.0841228	1.05e-22	1.46e-20	0.0141786	-0.783891	0.101202	9.5e-15	3.5e-13	0.0141786	-0.870927	0.0860269	4.33e-24	4.14e-22	0.0141786
ENSG00000182768	NGRN	15:90265659-90278141	protein_coding	0.00920303	-0.582636	0.150871	0.00011255	0.00098214	0.0141766	-0.835924	0.0898029	1.3e-20	8.61e-19	0.0141766	-0.372187	0.125373	0.0029912	0.0120117	0.0141766
ENSG00000104312	RIPK2	8:89757806-89791064	protein_coding	0.0112281	-0.699438	0.103984	1.74e-11	6.66e-10	0.0141704	-0.815068	0.0955565	1.47e-17	7.33e-16	0.0141704	-0.596277	0.107572	2.97e-08	3.99e-07	0.0141704
ENSG00000114315	HES1	3:194136148-194138732	protein_coding	0.016451	0.976526	0.199766	1.02e-06	1.54e-05	0.0141641	0.838178	0.122357	7.37e-12	1.79e-10	0.0141641	1.09586	0.214164	3.11e-07	3.45e-06	0.0141641
ENSG00000260267	AC026471.1	16:31456711-31459736	lncRNA	0.0143719	1.58078	0.305303	2.25e-07	3.89e-06	0.0141543	1.75943	0.337529	1.86e-07	2.17e-06	0.0141543	1.37432	0.352508	9.67e-05	0.00060345	0.0141543
ENSG00000120860	WASHC3	12:102012840-102062149	protein_coding	0.0123285	0.797735	0.108548	1.99e-13	1.06e-11	0.0141446	0.866857	0.124086	2.83e-12	7.37e-11	0.0141446	0.720821	0.132322	5.11e-08	6.58e-07	0.0141446
ENSG00000175395	ZNF25	10:37949573-37976647	protein_coding	0.0153278	1.09491	0.177875	7.48e-10	2.16e-08	0.0141433	1.10193	0.211459	1.88e-07	2.19e-06	0.0141433	1.08442	0.192435	1.75e-08	2.45e-07	0.0141433
ENSG00000157911	PEX10	1:2403964-2413797	protein_coding	0.0148367	1.07941	0.137921	5.03e-15	3.39e-13	0.0141431	1.03086	0.153814	2.06e-11	4.68e-10	0.0141431	1.12279	0.166687	1.63e-11	3.67e-10	0.0141431
ENSG00000182986	ZNF320	19:52863790-52897693	protein_coding	0.0167349	-1.62359	0.214528	3.78e-14	2.23e-12	0.0141404	-1.60088	0.268224	2.4e-09	3.85e-08	0.0141404	-1.64801	0.273652	1.72e-09	2.86e-08	0.0141404
ENSG00000152778	IFIT5	10:89414568-89420997	protein_coding	0.0110132	0.740053	0.120338	7.76e-10	2.24e-08	0.0141394	0.852026	0.103482	1.82e-16	8e-15	0.0141394	0.614671	0.134597	4.95e-06	4.24e-05	0.0141394
ENSG00000258053	AC025575.2	12:71047402-71118247	lncRNA	0.0195711	-6.27868	0.809747	8.91e-15	5.78e-13	0.0141356	-6.98851	1.08841	1.36e-10	2.71e-09	0.0141356	-5.57719	1.05882	1.38e-07	1.64e-06	0.0141356
ENSG00000176912	TYMSOS	18:623743-658340	lncRNA	0.0139698	1.36278	0.303244	6.99e-06	8.6e-05	0.0141354	1.56416	0.351067	8.37e-06	6.96e-05	0.0141354	1.13139	0.296528	0.00013592	0.00081507	0.0141354
ENSG00000088876	ZNF343	20:2481817-2524702	protein_coding	0.0150739	-0.887644	0.111771	2e-15	1.42e-13	0.0141211	-0.834676	0.13455	5.52e-10	9.93e-09	0.0141211	-0.946172	0.12088	4.98e-15	1.86e-13	0.0141211
ENSG00000168243	GNG4	1:235547685-235650754	protein_coding	0.0132644	0.783648	0.117539	2.61e-11	9.63e-10	0.0140991	0.815137	0.139982	5.77e-09	8.63e-08	0.0140991	0.747881	0.106224	1.91e-12	4.98e-11	0.0140991
ENSG00000177646	ACAD9	3:128879596-128916067	protein_coding	0.00835154	-0.521274	0.153346	0.0006755	0.00457877	0.0140888	-0.802756	0.0963114	7.75e-17	3.52e-15	0.0140888	-0.28741	0.109146	0.0084566	0.0290208	0.0140888
ENSG00000159322	ADPGK	15:72751369-72785846	protein_coding	0.0105668	-0.596897	0.12754	2.87e-06	3.9e-05	0.0140875	-0.762496	0.100781	3.85e-14	1.28e-12	0.0140875	-0.450246	0.108743	3.47e-05	0.00024284	0.0140875
ENSG00000146950	SHROOM2	X:9786429-9949443	protein_coding	0.0143834	-2.01594	0.374805	7.5e-08	1.45e-06	0.0140787	-2.74542	0.440114	4.43e-10	8.12e-09	0.0140787	-1.54502	0.367954	2.68e-05	0.00019437	0.0140787
ENSG00000177483	RBM44	2:237798389-237842808	protein_coding	0.0129263	-1.19932	0.216952	3.24e-08	6.77e-07	0.0140613	-1.41424	0.244227	7.01e-09	1.04e-07	0.0140613	-1.01906	0.245178	3.23e-05	0.00022853	0.0140613
ENSG00000058262	SEC61A1	3:128051641-128071683	protein_coding	0.00929169	-0.520178	0.141526	0.00023739	0.00186264	0.0140608	-0.74368	0.10117	1.97e-13	5.96e-12	0.0140608	-0.32934	0.0989444	0.00087302	0.00414843	0.0140608
ENSG00000074657	ZNF532	18:58862600-58986480	protein_coding	0.0117095	-0.721114	0.105487	8.14e-12	3.33e-10	0.0140586	-0.830915	0.105613	3.62e-15	1.4e-13	0.0140586	-0.622364	0.111464	2.36e-08	3.23e-07	0.0140586
ENSG00000176155	CCDC57	17:82101460-82212830	protein_coding	0.011976	-0.766007	0.144041	1.05e-07	1.96e-06	0.014055	-0.859788	0.14719	5.18e-09	7.82e-08	0.014055	-0.681811	0.149744	5.28e-06	4.49e-05	0.014055
ENSG00000185122	HSF1	8:144291591-144314720	protein_coding	0.0118671	-0.782734	0.180537	1.45e-05	0.00016447	0.0140488	-0.864763	0.1555	2.68e-08	3.62e-07	0.0140488	-0.710324	0.200929	0.00040746	0.00215002	0.0140488
ENSG00000180287	PLD5	1:242082986-242524696	protein_coding	0.0180108	3.83193	0.589248	7.87e-11	2.7e-09	0.0140433	3.81203	0.640275	2.62e-09	4.18e-08	0.0140433	3.84198	0.648913	3.21e-09	5.05e-08	0.0140433
ENSG00000214029	ZNF891	12:133106817-133130473	protein_coding	0.0134998	-0.827802	0.10984	4.83e-14	2.8e-12	0.0140368	-0.854296	0.124642	7.18e-12	1.75e-10	0.0140368	-0.805509	0.133486	1.6e-09	2.66e-08	0.0140368
ENSG00000117640	MTFR1L	1:25818640-25832942	protein_coding	0.0121646	0.770687	0.0891728	5.49e-18	4.73e-16	0.0140285	0.818293	0.103211	2.22e-15	8.89e-14	0.0140285	0.717344	0.101529	1.6e-12	4.24e-11	0.0140285
ENSG00000088367	EPB41L1	20:36091504-36232799	protein_coding	0.00807752	-0.556673	0.166144	0.0008065	0.00528839	0.0140238	-0.818337	0.139362	4.3e-09	6.6e-08	0.0140238	-0.341937	0.107761	0.00150823	0.00665259	0.0140238
ENSG00000141569	TRIM65	17:75880335-75896951	protein_coding	0.0131024	0.785745	0.08011	1.04e-22	1.45e-20	0.0140096	0.791765	0.0876476	1.66e-19	9.92e-18	0.0140096	0.776006	0.102178	3.09e-14	1.03e-12	0.0140096
ENSG00000173409	ARV1	1:230978981-231000733	protein_coding	0.0149592	0.942805	0.131103	6.42e-13	3.16e-11	0.0140013	0.806666	0.10369	7.28e-15	2.72e-13	0.0140013	1.06569	0.125644	2.22e-17	1.07e-15	0.0140013
ENSG00000174327	SLC16A13	17:7036015-7040117	protein_coding	0.0139624	1.25959	0.234863	8.18e-08	1.56e-06	0.0139926	1.36384	0.268138	3.65e-07	4.03e-06	0.0139926	1.14548	0.273126	2.74e-05	0.00019806	0.0139926
ENSG00000198932	GPRASP1	X:102651092-102659083	protein_coding	0.0148319	-1.53049	0.280326	4.77e-08	9.6e-07	0.013982	-1.67988	0.342945	9.66e-07	9.8e-06	0.013982	-1.39915	0.291114	1.54e-06	1.49e-05	0.013982
ENSG00000121851	POLR3GL	1:145964690-145978848	protein_coding	0.0110725	0.69438	0.128078	5.91e-08	1.16e-06	0.0139744	0.81354	0.118372	6.3e-12	1.55e-10	0.0139744	0.560121	0.120945	3.64e-06	3.21e-05	0.0139744
ENSG00000131067	GGT7	20:34844720-34872856	protein_coding	0.00929725	-0.639256	0.163255	9.01e-05	0.00081128	0.0139642	-0.858009	0.120765	1.21e-12	3.28e-11	0.0139642	-0.458246	0.149604	0.00219089	0.00920012	0.0139642
ENSG00000189221	MAOA	X:43654907-43746824	protein_coding	0.0200009	1.28961	0.20684	4.52e-10	1.36e-08	0.0139554	0.955997	0.172766	3.14e-08	4.2e-07	0.0139554	1.5507	0.168108	2.85e-20	1.85e-18	0.0139554
ENSG00000165417	GTF2A1	14:81175452-81221377	protein_coding	0.010634	0.688508	0.0975976	1.73e-12	7.98e-11	0.0139354	0.786507	0.0840449	8.11e-21	5.46e-19	0.0139354	0.57979	0.104258	2.68e-08	3.64e-07	0.0139354
ENSG00000101311	FERMT1	20:6074845-6123544	protein_coding	0.0162901	1.43364	0.219343	6.32e-11	2.19e-09	0.0139	1.33331	0.233855	1.19e-08	1.69e-07	0.0139	1.52155	0.257346	3.37e-09	5.29e-08	0.0139
ENSG00000116704	SLC35D1	1:66999350-67054148	protein_coding	0.0159246	-0.868526	0.125879	5.21e-12	2.24e-10	0.0138986	-0.768884	0.111599	5.59e-12	1.4e-10	0.0138986	-0.97585	0.125722	8.36e-15	3.01e-13	0.0138986
ENSG00000101294	HM13	20:31514410-31577923	protein_coding	0.0157585	-0.86151	0.102842	5.43e-17	4.33e-15	0.0138961	-0.756052	0.0732349	5.51e-25	5.04e-23	0.0138961	-0.977062	0.105094	1.44e-20	9.66e-19	0.0138961
ENSG00000143942	CHAC2	2:53767804-53775196	protein_coding	0.00994187	0.716864	0.147821	1.24e-06	1.83e-05	0.0138874	0.830132	0.112807	1.85e-13	5.63e-12	0.0138874	0.593847	0.155498	0.00013399	0.00080489	0.0138874
ENSG00000109881	CCDC34	11:27330827-27363234	protein_coding	0.00975307	0.642979	0.115137	2.34e-08	5.06e-07	0.0138827	0.781586	0.0962383	4.61e-16	1.96e-14	0.0138827	0.486307	0.101508	1.66e-06	1.59e-05	0.0138827
ENSG00000042088	TDP1	14:89954939-90044764	protein_coding	0.0122709	0.768064	0.084377	8.81e-20	8.98e-18	0.0138809	0.791276	0.0904076	2.09e-18	1.13e-16	0.0138809	0.741087	0.105207	1.87e-12	4.86e-11	0.0138809
ENSG00000109107	ALDOC	17:28573115-28576948	protein_coding	0.0189384	1.21759	0.314225	0.00010666	0.00093757	0.0138706	0.893968	0.153085	5.23e-09	7.88e-08	0.0138706	1.47381	0.468586	0.0016596	0.00722689	0.0138706
ENSG00000186684	CYP27C1	2:127183832-127220313	protein_coding	0.0148177	-1.04684	0.183322	1.13e-08	2.63e-07	0.0138644	-1.08787	0.193724	1.96e-08	2.7e-07	0.0138644	-1.01286	0.226353	7.65e-06	6.27e-05	0.0138644
ENSG00000117118	SDHB	1:17018722-17054170	protein_coding	0.0121232	0.72938	0.0603557	1.27e-33	3.73e-31	0.0138622	0.761269	0.0701792	2.05e-27	2.23e-25	0.0138622	0.69268	0.0751142	2.92e-20	1.9e-18	0.0138622
ENSG00000115084	SLC35F5	2:113705011-113756693	protein_coding	0.0102436	0.664166	0.0979117	1.17e-11	4.62e-10	0.0138602	0.77889	0.0799493	1.99e-22	1.55e-20	0.0138602	0.536473	0.0964039	2.62e-08	3.57e-07	0.0138602
ENSG00000118971	CCND2	12:4273762-4305353	protein_coding	0.0130774	0.730333	0.153568	1.98e-06	2.79e-05	0.0138574	0.770799	0.165216	3.08e-06	2.82e-05	0.0138574	0.683268	0.120616	1.47e-08	2.08e-07	0.0138574
ENSG00000109819	PPARGC1A	4:23755041-23904089	protein_coding	0.0187043	1.24072	0.196766	2.87e-10	9.07e-09	0.0138567	0.985805	0.180562	4.77e-08	6.18e-07	0.0138567	1.45137	0.182389	1.75e-15	7.01e-14	0.0138567
ENSG00000103168	TAF1C	16:84177847-84187070	protein_coding	0.0107318	-0.684623	0.127496	7.88e-08	1.51e-06	0.0138396	-0.821275	0.119665	6.74e-12	1.65e-10	0.0138396	-0.563394	0.135634	3.27e-05	0.00023075	0.0138396
ENSG00000234420	ZNF37BP	10:42513510-42552822	transcribed_processed_pseudogene	0.0173054	-0.91182	0.154604	3.68e-09	9.38e-08	0.013838	-0.756423	0.110459	7.49e-12	1.81e-10	0.013838	-1.08641	0.150463	5.18e-13	1.47e-11	0.013838
ENSG00000034677	RNF19A	8:100257060-100336218	protein_coding	0.0129267	-0.776743	0.0956628	4.68e-16	3.45e-14	0.013835	-0.812735	0.112445	4.91e-13	1.41e-11	0.013835	-0.74522	0.115699	1.19e-10	2.39e-09	0.013835
ENSG00000133731	IMPA1	8:81656914-81686331	protein_coding	0.0115903	-0.69349	0.0800997	4.81e-18	4.16e-16	0.0138225	-0.777865	0.0800111	2.43e-22	1.86e-20	0.0138225	-0.617308	0.086957	1.26e-12	3.39e-11	0.0138225
ENSG00000164967	RPP25L	9:34610486-34612104	protein_coding	0.0113351	0.686123	0.178356	0.00011961	0.00103499	0.0138168	0.814292	0.189448	1.72e-05	0.00013387	0.0138168	0.541666	0.157579	0.00058726	0.0029542	0.0138168
ENSG00000073050	XRCC1	19:43543040-43580473	protein_coding	0.0090469	-0.618568	0.143798	1.7e-05	0.00018836	0.0138155	-0.83553	0.123181	1.18e-11	2.77e-10	0.0138155	-0.434967	0.12724	0.00062971	0.00313843	0.0138155
ENSG00000144455	SUMF1	3:3700814-4467273	protein_coding	0.0167598	1.15036	0.161414	1.03e-12	4.93e-11	0.0138131	0.990467	0.166918	2.96e-09	4.67e-08	0.0138131	1.28946	0.171868	6.26e-14	2.01e-12	0.0138131
ENSG00000126214	KLC1	14:103561896-103714249	protein_coding	0.0131726	0.846318	0.135909	4.75e-10	1.42e-08	0.0137985	0.859556	0.119505	6.36e-13	1.8e-11	0.0137985	0.828805	0.158617	1.74e-07	2.02e-06	0.0137985
ENSG00000163536	SERPINI1	3:167735243-167825568	protein_coding	0.017812	-1.17372	0.157258	8.42e-14	4.7e-12	0.0137914	-0.982237	0.162828	1.62e-09	2.68e-08	0.0137914	-1.39426	0.173894	1.08e-15	4.41e-14	0.0137914
ENSG00000170743	SYT9	11:7238778-7469043	protein_coding	0.0198076	1.45491	0.225187	1.04e-10	3.51e-09	0.0137767	1.15698	0.235285	8.77e-07	8.99e-06	0.0137767	1.69762	0.197621	8.68e-18	4.36e-16	0.0137767
ENSG00000231789	PIK3CD-AS2	1:9672426-9687555	lncRNA	0.0192078	1.44472	0.256245	1.72e-08	3.8e-07	0.0137734	1.23629	0.298391	3.43e-05	0.00024813	0.0137734	1.62392	0.234748	4.59e-12	1.14e-10	0.0137734
ENSG00000118276	B4GALT6	18:31622247-31685836	protein_coding	0.0107216	0.69942	0.120748	6.94e-09	1.69e-07	0.0137698	0.779691	0.0958239	4.06e-16	1.74e-14	0.0137698	0.610861	0.1401	1.3e-05	0.00010188	0.0137698
ENSG00000143093	STRIP1	1:110031577-110074641	protein_coding	0.0127337	-0.762624	0.0726988	9.59e-26	1.71e-23	0.013767	-0.774509	0.0734254	5.18e-26	5.16e-24	0.013767	-0.754183	0.0959073	3.73e-15	1.42e-13	0.013767
ENSG00000224903	AC005534.1	7:156654185-156659582	lncRNA	0.0154784	-1.25626	0.171093	2.1e-13	1.11e-11	0.0137591	-1.22182	0.209075	5.1e-09	7.71e-08	0.0137591	-1.29383	0.216141	2.15e-09	3.5e-08	0.0137591
ENSG00000177082	WDR73	15:84639281-84654343	protein_coding	0.0124272	-0.700484	0.155613	6.75e-06	8.34e-05	0.0137544	-0.799586	0.139122	9.06e-09	1.31e-07	0.0137544	-0.607566	0.158005	0.00012044	0.00073162	0.0137544
ENSG00000109320	NFKB1	4:102501331-102617302	protein_coding	0.017876	-0.946033	0.162843	6.27e-09	1.54e-07	0.0137367	-0.762193	0.117698	9.43e-11	1.93e-09	0.0137367	-1.15385	0.144578	1.45e-15	5.84e-14	0.0137367
ENSG00000173208	ABCD2	12:39550033-39619803	protein_coding	0.0156992	1.77981	0.344901	2.46e-07	4.24e-06	0.0137353	1.85891	0.410578	5.97e-06	5.14e-05	0.0137353	1.70004	0.347065	9.67e-07	9.75e-06	0.0137353
ENSG00000139220	PPFIA2	12:81257975-81759553	protein_coding	0.0115298	1.29292	0.260967	7.26e-07	1.14e-05	0.0137324	1.53002	0.273676	2.26e-08	3.1e-07	0.0137324	1.00791	0.303483	0.00089648	0.00425033	0.0137324
ENSG00000162601	MYSM1	1:58643440-58700077	protein_coding	0.0168618	-0.868012	0.160244	6.07e-08	1.19e-06	0.01373	-0.704667	0.15451	5.1e-06	4.46e-05	0.01373	-1.05554	0.111715	3.44e-21	2.42e-19	0.01373
ENSG00000139517	LNX2	13:27545913-27620529	protein_coding	0.0142572	-0.807308	0.104751	1.29e-14	8.04e-13	0.0137294	-0.778589	0.115952	1.88e-11	4.31e-10	0.0137294	-0.839058	0.113825	1.69e-13	5.12e-12	0.0137294
ENSG00000124802	EEF1E1	6:8073360-8102559	protein_coding	0.011584	0.766155	0.107437	9.95e-13	4.78e-11	0.0137257	0.81204	0.123124	4.24e-11	9.2e-10	0.0137257	0.715458	0.102297	2.67e-12	6.85e-11	0.0137257
ENSG00000157782	CABP1	12:120640552-120667324	protein_coding	0.0127481	1.94846	0.374581	1.97e-07	3.48e-06	0.013724	2.25164	0.382451	3.92e-09	6.06e-08	0.013724	1.56348	0.437969	0.0003572	0.00191141	0.013724
ENSG00000165521	EML5	14:88612431-88792752	protein_coding	0.0138662	0.982158	0.1388	1.48e-12	6.91e-11	0.013719	0.942296	0.16887	2.41e-08	3.28e-07	0.013719	1.01718	0.138792	2.32e-13	6.96e-12	0.013719
ENSG00000116132	PRRX1	1:170662728-170739421	protein_coding	0.0243793	2.10382	0.340154	6.21e-10	1.83e-08	0.0137188	1.5148	0.318985	2.05e-06	1.94e-05	0.0137188	2.51003	0.245472	1.53e-24	1.52e-22	0.0137188
ENSG00000176746	MAGEB6	X:26192440-26195646	protein_coding	0.0143588	-2.69998	1.12833	0.016716	0.063062	0.0137107	-6.93298	1.08427	1.61e-10	3.18e-09	0.0137107	-1.66636	0.459089	0.00028374	0.00155902	0.0137107
ENSG00000153310	FAM49B	8:129839593-130017129	protein_coding	0.0107434	-0.621768	0.0869781	8.77e-13	4.22e-11	0.0137076	-0.739806	0.0757764	1.62e-22	1.27e-20	0.0137076	-0.515555	0.0701553	2e-13	6.04e-12	0.0137076
ENSG00000139826	ABHD13	13:108218392-108234243	protein_coding	0.0165881	-0.980444	0.112697	3.32e-18	2.92e-16	0.0137052	-0.829736	0.102865	7.25e-16	3.04e-14	0.0137052	-1.14995	0.117799	1.64e-22	1.31e-20	0.0137052
ENSG00000273066	AL355987.4	9:136799223-136810042	lncRNA	0.0131689	-1.09222	0.250005	1.25e-05	0.00014421	0.0137045	-1.25127	0.297457	2.59e-05	0.00019341	0.0137045	-0.953475	0.259444	0.00023778	0.0013403	0.0137045
ENSG00000166619	BLCAP	20:37492472-37527931	protein_coding	0.0122601	-0.71984	0.0835359	6.86e-18	5.87e-16	0.0136971	-0.769988	0.0828642	1.51e-20	9.96e-19	0.0136971	-0.67459	0.10173	3.33e-11	7.24e-10	0.0136971
ENSG00000080644	CHRNA3	15:78593052-78621295	protein_coding	0.0125766	-0.949968	0.158969	2.29e-09	6.01e-08	0.0136947	-1.09274	0.179758	1.21e-09	2.04e-08	0.0136947	-0.82493	0.1914	1.63e-05	0.00012559	0.0136947
ENSG00000140525	FANCI	15:89243949-89317261	protein_coding	0.00982675	-0.564487	0.113899	7.2e-07	1.13e-05	0.0136858	-0.723377	0.0945944	2.05e-14	7.19e-13	0.0136858	-0.424828	0.0801565	1.16e-07	1.39e-06	0.0136858
ENSG00000183250	LINC01547	21:44932814-44939937	lncRNA	0.012033	1.02869	0.263063	9.21e-05	0.00082448	0.0136833	1.21293	0.283317	1.86e-05	0.00014322	0.0136833	0.817965	0.264732	0.00200299	0.00852289	0.0136833
ENSG00000146085	MMUT	6:49430360-49463253	protein_coding	0.0116443	0.716049	0.0709613	6.07e-24	9.63e-22	0.0136824	0.766684	0.0778061	6.6e-23	5.3e-21	0.0136824	0.660065	0.0868175	2.9e-14	9.74e-13	0.0136824
ENSG00000088325	TPX2	20:31739271-31801805	protein_coding	0.0142427	-0.766023	0.0986367	8.09e-15	5.29e-13	0.0136782	-0.720076	0.102963	2.68e-12	7.01e-11	0.0136782	-0.816516	0.0928532	1.45e-18	8.05e-17	0.0136782
ENSG00000102554	KLF5	13:73054976-73077541	protein_coding	0.0131264	-0.765592	0.108438	1.66e-12	7.7e-11	0.013669	-0.770771	0.113905	1.32e-11	3.07e-10	0.013669	-0.763783	0.121611	3.37e-10	6.33e-09	0.013669
ENSG00000102393	GLA	X:101397803-101408012	protein_coding	0.0123139	0.706263	0.0769953	4.61e-20	4.83e-18	0.0136677	0.734917	0.0826169	5.82e-19	3.32e-17	0.0136677	0.672581	0.0815502	1.62e-16	7.08e-15	0.0136677
ENSG00000169126	ARMC4	10:27775186-27999079	protein_coding	0.00987628	0.693092	0.145571	1.92e-06	2.72e-05	0.0136649	0.861933	0.118082	2.89e-13	8.57e-12	0.0136649	0.496294	0.149677	0.00091394	0.00432458	0.0136649
ENSG00000125304	TM9SF2	13:99446311-99564048	protein_coding	0.0170993	-0.903025	0.131343	6.19e-12	2.61e-10	0.0136519	-0.731886	0.0760125	6.06e-22	4.56e-20	0.0136519	-1.09913	0.109875	1.47e-23	1.35e-21	0.0136519
ENSG00000066557	LRRC40	1:70144805-70205579	protein_coding	0.0131274	-0.764564	0.0593654	5.91e-38	2.29e-35	0.0136341	-0.751245	0.0726966	4.95e-25	4.57e-23	0.0136341	-0.781364	0.0814984	9.03e-22	6.65e-20	0.0136341
ENSG00000233223	AC016876.1	17:7581964-7584086	lncRNA	0.0152536	1.22303	0.313637	9.64e-05	0.00085733	0.0136337	1.25362	0.324032	0.00010937	0.00070589	0.0136337	1.18589	0.372267	0.00144461	0.00640922	0.0136337
ENSG00000182195	LDOC1	X:141111605-141177129	protein_coding	0.00963767	0.621973	0.16183	0.00012135	0.0010455	0.0136327	0.819959	0.151766	6.56e-08	8.29e-07	0.0136327	0.38714	0.114913	0.00075445	0.00366213	0.0136327
ENSG00000138613	APH1B	15:63276018-63309126	protein_coding	0.013435	0.941875	0.142834	4.28e-11	1.52e-09	0.0136296	0.959206	0.166742	8.79e-09	1.28e-07	0.0136296	0.921107	0.163713	1.84e-08	2.57e-07	0.0136296
ENSG00000119421	NDUFA8	9:122144058-122159779	protein_coding	0.00853099	0.58679	0.136076	1.62e-05	0.00018017	0.0136266	0.756759	0.1018	1.06e-13	3.31e-12	0.0136266	0.392513	0.119825	0.00105395	0.00489325	0.0136266
ENSG00000155729	KCTD18	2:200488958-200519784	protein_coding	0.0115698	0.762286	0.154578	8.16e-07	1.26e-05	0.0136182	0.879927	0.168582	1.79e-07	2.1e-06	0.0136182	0.629908	0.145434	1.48e-05	0.00011492	0.0136182
ENSG00000164930	FZD6	8:103298433-103332866	protein_coding	0.00851156	-0.562241	0.16643	0.00072949	0.0048687	0.0136084	-0.823127	0.125907	6.25e-11	1.32e-09	0.0136084	-0.344883	0.128449	0.0072532	0.0255327	0.0136084
ENSG00000121775	TMEM39B	1:32072031-32102866	protein_coding	0.0155918	-0.990922	0.159987	5.87e-10	1.74e-08	0.0136032	-0.881031	0.14646	1.79e-09	2.94e-08	0.0136032	-1.11326	0.180429	6.83e-10	1.21e-08	0.0136032
ENSG00000253982	AC100810.1	8:1761054-1764508	lncRNA	0.0111115	0.854295	0.200612	2.06e-05	0.00022425	0.0135998	1.03443	0.209344	7.76e-07	8.04e-06	0.0135998	0.646889	0.20461	0.00156919	0.00688737	0.0135998
ENSG00000090686	USP48	1:21678298-21783606	protein_coding	0.0100912	0.67544	0.112392	1.86e-09	4.95e-08	0.0135955	0.773794	0.115978	2.52e-11	5.68e-10	0.0135955	0.566811	0.0923742	8.46e-10	1.47e-08	0.0135955
ENSG00000180938	ZNF572	8:124973295-124979389	protein_coding	0.017432	-1.45354	0.27624	1.43e-07	2.59e-06	0.0135835	-1.31487	0.228474	8.66e-09	1.26e-07	0.0135835	-1.61771	0.335187	1.39e-06	1.36e-05	0.0135835
ENSG00000108773	KAT2A	17:42113111-42121367	protein_coding	0.0097717	-0.607211	0.129224	2.62e-06	3.59e-05	0.0135784	-0.753477	0.0968357	7.2e-15	2.7e-13	0.0135784	-0.478657	0.129757	0.00022524	0.00127879	0.0135784
ENSG00000184371	CSF1	1:109910242-109930992	protein_coding	0.0118992	-0.906365	0.159404	1.3e-08	2.99e-07	0.0135751	-1.07374	0.180951	2.96e-09	4.67e-08	0.0135751	-0.761517	0.172011	9.55e-06	7.71e-05	0.0135751
ENSG00000126432	PRDX5	11:64318121-64321811	protein_coding	0.011973	0.65704	0.17613	0.00019115	0.00155201	0.013575	0.740841	0.180883	4.21e-05	0.00029866	0.013575	0.562606	0.155474	0.00029615	0.00162026	0.013575
ENSG00000243725	TTC4	1:54715861-54742657	protein_coding	0.0149265	-0.965328	0.145383	3.14e-11	1.14e-09	0.0135692	-0.943126	0.166766	1.55e-08	2.17e-07	0.0135692	-0.99103	0.173877	1.2e-08	1.72e-07	0.0135692
ENSG00000105993	DNAJB6	7:157335381-157417439	protein_coding	0.0137638	-0.727417	0.11805	7.19e-10	2.09e-08	0.0135657	-0.710189	0.119391	2.71e-09	4.3e-08	0.0135657	-0.747273	0.10977	9.92e-12	2.32e-10	0.0135657
ENSG00000116731	PRDM2	1:13700198-13825079	protein_coding	0.00803155	0.597756	0.145006	3.75e-05	0.00038282	0.0135589	0.787987	0.115943	1.07e-11	2.55e-10	0.0135589	0.376384	0.106133	0.00039059	0.00207489	0.0135589
ENSG00000184898	RBM43	2:151247940-151261863	protein_coding	0.0200629	1.52293	0.280916	5.92e-08	1.16e-06	0.0135586	1.24929	0.307171	4.76e-05	0.00033324	0.0135586	1.74727	0.231634	4.58e-14	1.5e-12	0.0135586
ENSG00000116514	RNF19B	1:32936445-32964685	protein_coding	0.0106073	-0.661795	0.115382	9.71e-09	2.3e-07	0.0135583	-0.791001	0.103256	1.85e-14	6.53e-13	0.0135583	-0.54648	0.115891	2.41e-06	2.21e-05	0.0135583
ENSG00000132549	VPS13B	8:99013266-99877580	protein_coding	0.0142294	-0.827649	0.0915532	1.57e-19	1.54e-17	0.0135447	-0.769879	0.104375	1.63e-13	4.98e-12	0.0135447	-0.891442	0.102042	2.41e-18	1.29e-16	0.0135447
ENSG00000183726	TMEM50A	1:25338317-25362361	protein_coding	0.00934828	0.63392	0.121796	1.94e-07	3.43e-06	0.0135423	0.753109	0.0811557	1.7e-20	1.11e-18	0.0135423	0.50154	0.12174	3.79e-05	0.00026299	0.0135423
ENSG00000175643	RMI2	16:11249619-11381662	protein_coding	0.0135649	0.776569	0.146546	1.16e-07	2.16e-06	0.0135327	0.775199	0.157976	9.25e-07	9.41e-06	0.0135327	0.772972	0.13315	6.43e-09	9.71e-08	0.0135327
ENSG00000177990	DPY19L2	12:63558913-63668939	protein_coding	0.0119675	1.23957	0.321244	0.00011401	0.00099168	0.0135227	1.47753	0.328609	6.91e-06	5.84e-05	0.0135227	0.951046	0.374348	0.0110682	0.036386	0.0135227
ENSG00000187391	MAGI2	7:78017055-79453667	protein_coding	0.0152169	1.15045	0.253748	5.79e-06	7.26e-05	0.0135212	1.13766	0.281374	5.27e-05	0.00036526	0.0135212	1.16076	0.244841	2.13e-06	1.98e-05	0.0135212
ENSG00000267767	LINC01801	19:34788527-34832869	lncRNA	0.0168647	-3.52046	0.490839	7.37e-13	3.58e-11	0.0135049	-4.58624	0.802822	1.11e-08	1.59e-07	0.0135049	-2.93183	0.532658	3.71e-08	4.87e-07	0.0135049
ENSG00000132485	ZRANB2	1:71063291-71081289	protein_coding	0.0141533	-0.790016	0.0795137	2.91e-23	4.3e-21	0.0134931	-0.72034	0.0734069	9.9e-23	7.83e-21	0.0134931	-0.867312	0.0794983	1.03e-27	1.3e-25	0.0134931
ENSG00000122642	FKBP9	7:32957404-33006930	protein_coding	0.0110325	0.689962	0.0925588	9.03e-14	5e-12	0.01348	0.780117	0.0919263	2.13e-17	1.04e-15	0.01348	0.589398	0.100022	3.8e-09	5.93e-08	0.01348
ENSG00000158292	GPR153	1:6247353-6261098	protein_coding	0.0169329	1.27695	0.206548	6.32e-10	1.85e-08	0.0134666	1.16856	0.245886	2.01e-06	1.91e-05	0.0134666	1.37355	0.221531	5.64e-10	1.01e-08	0.0134666
ENSG00000103257	SLC7A5	16:87830023-87869507	protein_coding	0.0164659	-0.916538	0.229182	6.36e-05	0.00060262	0.0134541	-0.731343	0.184236	7.2e-05	0.00048317	0.0134541	-1.13269	0.277774	4.55e-05	0.00030827	0.0134541
ENSG00000116205	TCEANC2	1:54053584-54112519	protein_coding	0.0160158	-0.913437	0.108957	5.14e-17	4.12e-15	0.01344	-0.764464	0.0762583	1.19e-23	1.01e-21	0.01344	-1.08265	0.0997208	1.85e-27	2.3e-25	0.01344
ENSG00000105290	APLP1	19:35867899-35879791	protein_coding	0.0156367	1.07359	0.183792	5.18e-09	1.3e-07	0.0134372	1.02198	0.222259	4.26e-06	3.79e-05	0.0134372	1.11939	0.192174	5.71e-09	8.71e-08	0.0134372
ENSG00000129173	E2F8	11:19224063-19241620	protein_coding	0.00960064	-0.588318	0.134155	1.16e-05	0.00013465	0.0134337	-0.795231	0.108146	1.93e-13	5.86e-12	0.0134337	-0.408955	0.115786	0.00041245	0.00217301	0.0134337
ENSG00000187801	ZFP69B	1:40450102-40463718	protein_coding	0.0177074	-1.1228	0.158121	1.24e-12	5.84e-11	0.0134177	-0.910514	0.140672	9.63e-11	1.97e-09	0.0134177	-1.37168	0.167637	2.78e-16	1.2e-14	0.0134177
ENSG00000221990	EXOC3-AS1	5:441498-443160	lncRNA	0.0130427	1.16759	0.234936	6.7e-07	1.05e-05	0.0133979	1.27251	0.250389	3.73e-07	4.11e-06	0.0133979	1.05133	0.274501	0.00012816	0.00077346	0.0133979
ENSG00000136108	CKAP2	13:52455429-52476628	protein_coding	0.0152855	-0.806924	0.116826	4.95e-12	2.13e-10	0.0133764	-0.70214	0.110119	1.82e-10	3.53e-09	0.0133764	-0.922873	0.0987776	9.37e-21	6.33e-19	0.0133764
ENSG00000205707	ETFRF1	12:25195216-25209645	protein_coding	0.0108507	0.693832	0.111094	4.23e-10	1.28e-08	0.0133726	0.793586	0.113113	2.29e-12	6.04e-11	0.0133726	0.582981	0.115792	4.79e-07	5.12e-06	0.0133726
ENSG00000165322	ARHGAP12	10:31805398-31928876	protein_coding	0.00981396	0.675753	0.119135	1.41e-08	3.22e-07	0.0133682	0.788164	0.116214	1.19e-11	2.79e-10	0.0133682	0.552237	0.117082	2.4e-06	2.2e-05	0.0133682
ENSG00000144339	TMEFF2	2:191949043-192194933	protein_coding	0.0243457	2.88295	0.420312	6.93e-12	2.89e-10	0.0133638	2.20263	0.380105	6.84e-09	1.01e-07	0.0133638	3.34753	0.361514	2.05e-20	1.35e-18	0.0133638
ENSG00000113196	HAND1	5:154474972-154478227	protein_coding	0.0254276	1.58896	0.309126	2.74e-07	4.69e-06	0.0133595	0.876236	0.173656	4.52e-07	4.91e-06	0.0133595	2.05395	0.176952	3.78e-31	5.91e-29	0.0133595
ENSG00000127585	FBXL16	16:692498-705808	protein_coding	0.0141987	1.70777	0.293943	6.25e-09	1.53e-07	0.013351	1.85472	0.335982	3.38e-08	4.5e-07	0.013351	1.54254	0.355121	1.4e-05	0.00010924	0.013351
ENSG00000104490	NCALD	8:101686542-102124907	protein_coding	0.0182994	1.67033	0.283923	4.03e-09	1.02e-07	0.013349	1.52635	0.349838	1.28e-05	0.00010257	0.013349	1.79756	0.282419	1.95e-10	3.8e-09	0.013349
ENSG00000114030	KPNA1	3:122421902-122514945	protein_coding	0.0102458	-0.560206	0.131484	2.04e-05	0.00022251	0.0133337	-0.703322	0.130362	6.85e-08	8.62e-07	0.0133337	-0.432103	0.0962288	7.11e-06	5.88e-05	0.0133337
ENSG00000122756	CNTFR	9:34551432-34590140	protein_coding	0.00946187	-0.966492	0.297983	0.00118096	0.00729853	0.013322	-1.47423	0.31068	2.08e-06	1.98e-05	0.013322	-0.604809	0.240679	0.0119736	0.0388264	0.013322
ENSG00000163683	SMIM14	4:39546336-39638902	protein_coding	0.014244	0.914485	0.248169	0.00022877	0.00180331	0.0133195	0.943274	0.267678	0.00042523	0.00237593	0.0133195	0.879981	0.208349	2.4e-05	0.00017628	0.0133195
ENSG00000119979	DENND10	10:119104086-119137984	protein_coding	0.01092	0.68774	0.102938	2.37e-11	8.83e-10	0.0133164	0.785855	0.109754	8.06e-13	2.26e-11	0.0133164	0.578938	0.108303	9.01e-08	1.12e-06	0.0133164
ENSG00000145703	IQGAP2	5:76403285-76708132	protein_coding	0.00803835	0.54922	0.143918	0.00013552	0.00115069	0.0133116	0.743614	0.089623	1.07e-16	4.77e-15	0.0133116	0.320222	0.121435	0.00836486	0.028788	0.0133116
ENSG00000197858	GPAA1	8:144082590-144086216	protein_coding	0.00956169	-0.701004	0.206575	0.00069017	0.00465929	0.0133009	-0.837588	0.21358	8.79e-05	0.00057964	0.0133009	-0.582767	0.194022	0.00266789	0.0108928	0.0133009
ENSG00000125875	TBC1D20	20:435480-462543	protein_coding	0.0137143	-0.807327	0.0775276	2.15e-25	3.68e-23	0.013299	-0.761827	0.0907986	4.85e-17	2.23e-15	0.013299	-0.857977	0.0934831	4.4e-20	2.8e-18	0.013299
ENSG00000197852	INKA2	1:111680630-111755824	protein_coding	0.0130715	0.992027	0.153907	1.15e-10	3.85e-09	0.0132988	1.03106	0.178513	7.66e-09	1.12e-07	0.0132988	0.949255	0.190601	6.35e-07	6.65e-06	0.0132988
ENSG00000116237	ICMT	1:6221193-6235972	protein_coding	0.0102351	0.679043	0.10774	2.93e-10	9.21e-09	0.0132934	0.746754	0.0951118	4.12e-15	1.59e-13	0.0132934	0.605175	0.109083	2.89e-08	3.9e-07	0.0132934
ENSG00000076641	PAG1	8:80967810-81112068	protein_coding	0.0153006	-0.854098	0.12344	4.54e-12	1.97e-10	0.0132913	-0.762013	0.114054	2.37e-11	5.35e-10	0.0132913	-0.953554	0.133874	1.06e-12	2.88e-11	0.0132913
ENSG00000112773	TENT5A	6:81491439-81752774	protein_coding	0.0123198	0.816309	0.118491	5.61e-12	2.38e-10	0.0132912	0.830737	0.122735	1.3e-11	3.03e-10	0.0132912	0.797844	0.131683	1.37e-09	2.31e-08	0.0132912
ENSG00000170584	NUDCD2	5:163446526-163460102	protein_coding	0.00855158	0.548779	0.135934	5.41e-05	0.00052451	0.0132785	0.738879	0.0877501	3.76e-17	1.76e-15	0.0132785	0.32321	0.10193	0.00151964	0.00669859	0.0132785
ENSG00000100228	RAB36	22:23145326-23164350	protein_coding	0.0112286	-0.84077	0.191826	1.17e-05	0.00013598	0.0132753	-1.01008	0.200492	4.7e-07	5.09e-06	0.0132753	-0.694212	0.195793	0.00039164	0.00207781	0.0132753
ENSG00000073464	CLCN4	X:10156945-10237660	protein_coding	0.0213764	-2.71035	0.457064	3.03e-09	7.83e-08	0.0132735	-1.96328	0.353531	2.8e-08	3.77e-07	0.0132735	-4.33517	0.59299	2.66e-13	7.9e-12	0.0132735
ENSG00000183495	EP400	12:131949920-132081102	protein_coding	0.014273	-0.808657	0.0836732	4.27e-22	5.52e-20	0.0132653	-0.733665	0.0861238	1.61e-17	8.02e-16	0.0132653	-0.890767	0.0909384	1.18e-22	9.7e-21	0.0132653
ENSG00000206337	HCP5	6:31400700-31478903	lncRNA	0.012854	-0.93155	0.14656	2.07e-10	6.64e-09	0.0132643	-1.04384	0.177929	4.45e-09	6.8e-08	0.0132643	-0.832558	0.17925	3.41e-06	3.02e-05	0.0132643
ENSG00000167555	ZNF528	19:52397849-52418412	protein_coding	0.0139853	-2.16544	0.556187	9.89e-05	0.00087682	0.0132436	-3.66888	0.628833	5.4e-09	8.1e-08	0.0132436	-1.43349	0.430184	0.00086142	0.00410263	0.0132436
ENSG00000088826	SMOX	20:4120980-4187747	protein_coding	0.0116068	-1.00219	0.204334	9.36e-07	1.43e-05	0.0132377	-1.20524	0.232186	2.09e-07	2.41e-06	0.0132377	-0.830216	0.227224	0.00025846	0.00143786	0.0132377
ENSG00000139718	SETD1B	12:121804180-121832584	protein_coding	0.0147005	-0.848453	0.149786	1.48e-08	3.33e-07	0.0132272	-0.805624	0.12761	2.73e-10	5.17e-09	0.0132272	-0.893869	0.175494	3.52e-07	3.86e-06	0.0132272
ENSG00000116649	SRM	1:11054584-11060020	protein_coding	0.0116231	0.714215	0.115962	7.32e-10	2.13e-08	0.0132161	0.739904	0.117823	3.39e-10	6.33e-09	0.0132161	0.684241	0.138336	7.57e-07	7.79e-06	0.0132161
ENSG00000153485	TMEM251	14:93184951-93187089	protein_coding	0.0103553	0.7438	0.145106	2.96e-07	5.01e-06	0.0132095	0.876977	0.154251	1.31e-08	1.84e-07	0.0132095	0.594862	0.165422	0.00032312	0.00175102	0.0132095
ENSG00000106554	CHCHD3	7:132784870-133082090	protein_coding	0.00943819	0.645838	0.124617	2.19e-07	3.81e-06	0.0132042	0.755838	0.118414	1.74e-10	3.4e-09	0.0132042	0.524359	0.107632	1.11e-06	1.1e-05	0.0132042
ENSG00000163389	POGLUT1	3:119468963-119494708	protein_coding	0.0120333	-0.677711	0.126595	8.63e-08	1.64e-06	0.0132013	-0.752896	0.117917	1.71e-10	3.36e-09	0.0132013	-0.607459	0.133917	5.73e-06	4.83e-05	0.0132013
ENSG00000159140	SON	21:33543038-33577514	protein_coding	0.0124383	-0.659948	0.113566	6.21e-09	1.53e-07	0.0131995	-0.679019	0.127905	1.1e-07	1.33e-06	0.0131995	-0.64438	0.0942357	8.03e-12	1.91e-10	0.0131995
ENSG00000124374	PAIP2B	2:71182738-71227103	protein_coding	0.0136645	0.82481	0.11684	1.67e-12	7.73e-11	0.0131991	0.779663	0.100685	9.67e-15	3.56e-13	0.0131991	0.86487	0.140686	7.87e-10	1.38e-08	0.0131991
ENSG00000116668	SWT1	1:185157080-185291781	protein_coding	0.0111789	0.777694	0.14078	3.31e-08	6.9e-07	0.0131953	0.865773	0.141675	9.9e-10	1.69e-08	0.0131953	0.680254	0.155778	1.26e-05	9.91e-05	0.0131953
ENSG00000139668	WDFY2	13:51584455-51767709	protein_coding	0.0118676	-0.760135	0.10538	5.46e-13	2.74e-11	0.0131816	-0.819386	0.118279	4.28e-12	1.09e-10	0.0131816	-0.705878	0.129573	5.1e-08	6.58e-07	0.0131816
ENSG00000149600	COMMD7	20:32702691-32743997	protein_coding	0.00953326	-0.653589	0.142039	4.19e-06	5.48e-05	0.0131804	-0.820958	0.150452	4.85e-08	6.28e-07	0.0131804	-0.507661	0.119961	2.32e-05	0.00017072	0.0131804
ENSG00000261373	VPS9D1-AS1	16:89711856-89718165	lncRNA	0.0118634	0.810039	0.14359	1.69e-08	3.74e-07	0.013178	0.857167	0.139192	7.36e-10	1.29e-08	0.013178	0.757851	0.176705	1.8e-05	0.00013584	0.013178
ENSG00000188522	FAM83G	17:18968789-19004764	protein_coding	0.0108424	-0.840102	0.153843	4.74e-08	9.55e-07	0.0131749	-1.05295	0.172083	9.42e-10	1.62e-08	0.0131749	-0.65926	0.174733	0.00016132	0.00094685	0.0131749
ENSG00000215790	SLC35E2A	1:1724838-1745999	protein_coding	0.0110781	0.787986	0.191846	4e-05	0.00040372	0.0131696	0.948628	0.200353	2.19e-06	2.07e-05	0.0131696	0.601103	0.186984	0.0013057	0.00588082	0.0131696
ENSG00000180921	FAM83H	8:143723933-143738234	protein_coding	0.0110443	-0.882501	0.193667	5.19e-06	6.61e-05	0.0131673	-1.0413	0.216031	1.43e-06	1.4e-05	0.0131673	-0.747798	0.187609	6.72e-05	0.00043391	0.0131673
ENSG00000101442	ACTR5	20:38748460-38772520	protein_coding	0.0158345	-0.917358	0.135123	1.13e-11	4.47e-10	0.0131607	-0.788055	0.127083	5.61e-10	1.01e-08	0.0131607	-1.05908	0.136228	7.58e-15	2.74e-13	0.0131607
ENSG00000083937	CHMP2B	3:87227271-87255556	protein_coding	0.0160514	-0.860283	0.125175	6.3e-12	2.65e-10	0.0131574	-0.716637	0.0828557	5.19e-18	2.7e-16	0.0131574	-1.0209	0.117449	3.55e-18	1.83e-16	0.0131574
ENSG00000142864	SERBP1	1:67407810-67430415	protein_coding	0.0141464	-0.762256	0.0914623	7.81e-17	6.1e-15	0.0131556	-0.687406	0.10057	8.19e-12	1.97e-10	0.0131556	-0.84489	0.066895	1.44e-36	3.43e-34	0.0131556
ENSG00000164695	CHMP4C	8:81732448-81759515	protein_coding	0.0117643	-0.812492	0.122196	2.95e-11	1.07e-09	0.0131519	-0.914343	0.143032	1.63e-10	3.21e-09	0.0131519	-0.721972	0.14784	1.04e-06	1.05e-05	0.0131519
ENSG00000163902	RPN1	3:128619969-128681075	protein_coding	0.00668296	-0.413019	0.14702	0.0049654	0.0238431	0.0131511	-0.708756	0.0686092	5.14e-25	4.72e-23	0.0131511	-0.171175	0.0667841	0.0103739	0.0344742	0.0131511
ENSG00000153207	AHCTF1	1:246839098-246931967	protein_coding	0.0105488	0.732528	0.140098	1.71e-07	3.05e-06	0.0131398	0.784949	0.15714	5.88e-07	6.23e-06	0.0131398	0.675279	0.106035	1.91e-10	3.73e-09	0.0131398
ENSG00000162852	CNST	1:246566444-246668595	protein_coding	0.0122317	0.818184	0.0975884	5.11e-17	4.11e-15	0.013129	0.819591	0.117708	3.33e-12	8.61e-11	0.013129	0.812883	0.112556	5.12e-13	1.46e-11	0.013129
ENSG00000243479	MNX1-AS1	7:157010805-157016426	lncRNA	0.0152544	1.17039	0.222176	1.38e-07	2.51e-06	0.013117	1.12806	0.260936	1.54e-05	0.00012076	0.013117	1.21046	0.22143	4.59e-08	5.95e-07	0.013117
ENSG00000151576	QTRT2	3:114005833-114088422	protein_coding	0.0110466	-0.529633	0.189244	0.00513114	0.0244947	0.0131145	-0.65924	0.170998	0.00011561	0.00074128	0.0131145	-0.412018	0.16055	0.0102794	0.0341991	0.0131145
ENSG00000132423	COQ3	6:99369401-99394195	protein_coding	0.010433	0.686939	0.104655	5.24e-11	1.84e-09	0.0131082	0.746677	0.0828848	2.09e-19	1.23e-17	0.0131082	0.621928	0.123399	4.66e-07	4.99e-06	0.0131082
ENSG00000204859	ZBTB48	1:6579994-6589280	protein_coding	0.012604	0.864508	0.160288	6.91e-08	1.34e-06	0.0130982	0.916395	0.185463	7.77e-07	8.04e-06	0.0130982	0.806915	0.175597	4.32e-06	3.77e-05	0.0130982
ENSG00000175137	SH3BP5L	1:248810446-248825915	protein_coding	0.0128228	0.852606	0.120161	1.29e-12	6.04e-11	0.0130964	0.862463	0.141877	1.21e-09	2.04e-08	0.0130964	0.839499	0.148731	1.66e-08	2.33e-07	0.0130964
ENSG00000104218	CSPP1	8:67062426-67196263	protein_coding	0.015804	-0.843918	0.138255	1.03e-09	2.91e-08	0.0130931	-0.716081	0.126643	1.56e-08	2.18e-07	0.0130931	-0.984323	0.125437	4.26e-15	1.61e-13	0.0130931
ENSG00000250479	CHCHD10	22:23765834-23768443	protein_coding	0.0110088	0.677641	0.134194	4.42e-07	7.24e-06	0.0130921	0.762028	0.119059	1.55e-10	3.07e-09	0.0130921	0.58259	0.147338	7.68e-05	0.00048954	0.0130921
ENSG00000271109	AC008555.4	19:34849046-34860747	lncRNA	0.0137882	-1.95589	0.40473	1.35e-06	1.97e-05	0.0130876	-2.70506	0.461541	4.6e-09	7.01e-08	0.0130876	-1.47813	0.391418	0.00015914	0.00093619	0.0130876
ENSG00000161671	EMC10	19:50476400-50490870	protein_coding	0.0117275	-0.704111	0.110757	2.05e-10	6.6e-09	0.0130809	-0.755493	0.0977629	1.09e-14	4e-13	0.0130809	-0.657427	0.133755	8.87e-07	9.01e-06	0.0130809
ENSG00000078699	CBFA2T2	20:33490075-33650036	protein_coding	0.0128544	-0.806155	0.10438	1.13e-14	7.17e-13	0.0130738	-0.793192	0.118546	2.22e-11	5.01e-10	0.0130738	-0.823337	0.119635	5.9e-12	1.43e-10	0.0130738
ENSG00000215271	HOMEZ	14:23272422-23299447	protein_coding	0.0119481	0.747322	0.0928167	8.17e-16	5.88e-14	0.0130667	0.758795	0.0980409	9.98e-15	3.67e-13	0.0130667	0.731816	0.116649	3.53e-10	6.58e-09	0.0130667
ENSG00000083642	PDS5B	13:32586452-32778019	protein_coding	0.0128503	-0.709485	0.113752	4.46e-10	1.35e-08	0.0130652	-0.707372	0.12231	7.32e-09	1.08e-07	0.0130652	-0.71401	0.114205	4.05e-10	7.45e-09	0.0130652
ENSG00000273783	AL136040.1	14:81221218-81222460	lncRNA	0.011962	2.10013	0.44778	2.73e-06	3.73e-05	0.0130641	2.41023	0.411045	4.53e-09	6.9e-08	0.0130641	1.70131	0.543276	0.0017387	0.0075162	0.0130641
ENSG00000142149	HUNK	21:31873020-32044633	protein_coding	0.0150365	-0.977329	0.132377	1.55e-13	8.34e-12	0.0130613	-0.894056	0.147257	1.27e-09	2.14e-08	0.0130613	-1.0691	0.160744	2.91e-11	6.37e-10	0.0130613
ENSG00000126005	MMP24OS	20:35201745-35278131	protein_coding	0.0130301	0.849562	0.203727	3.04e-05	0.00031688	0.0130607	0.909436	0.228316	6.8e-05	0.00045892	0.0130607	0.782125	0.213941	0.00025638	0.00142749	0.0130607
ENSG00000117707	PROX1	1:213983181-214041510	protein_coding	0.0230928	1.51477	0.306983	8.04e-07	1.25e-05	0.0130556	0.94406	0.224088	2.52e-05	0.00018858	0.0130556	1.9146	0.227552	3.97e-17	1.85e-15	0.0130556
ENSG00000204410	MSH5	6:31739677-31762678	protein_coding	0.0158049	1.37166	0.240664	1.2e-08	2.79e-07	0.0130506	1.29933	0.230838	1.82e-08	2.51e-07	0.0130506	1.43927	0.293186	9.15e-07	9.27e-06	0.0130506
ENSG00000137834	SMAD6	15:66702236-66782849	protein_coding	0.0143057	-0.703001	0.201765	0.00049352	0.00351077	0.0130206	-0.672652	0.198502	0.00070239	0.00367348	0.0130206	-0.734165	0.176766	3.28e-05	0.00023113	0.0130206
ENSG00000196743	GM2A	5:151212150-151270440	protein_coding	0.00878329	0.562385	0.112464	5.72e-07	9.12e-06	0.0130158	0.725076	0.0801998	1.55e-19	9.33e-18	0.0130158	0.373097	0.0857486	1.35e-05	0.00010592	0.0130158
ENSG00000259985	AC017100.1	18:31685655-31686823	lncRNA	0.0111721	1.09986	0.257686	1.97e-05	0.00021629	0.0130076	1.25473	0.233666	7.88e-08	9.82e-07	0.0130076	0.926458	0.318949	0.00367581	0.0142767	0.0130076
ENSG00000196155	PLEKHG4	16:67277510-67289499	protein_coding	0.0101182	-0.74127	0.177192	2.87e-05	0.00030177	0.0130016	-0.844245	0.207	4.53e-05	0.00031923	0.0130016	-0.650632	0.149521	1.35e-05	0.00010578	0.0130016
ENSG00000244026	FAM86DP	3:75421552-75435110	transcribed_unprocessed_pseudogene	0.016495	-1.07002	0.156777	8.79e-12	3.57e-10	0.0130012	-0.913237	0.151566	1.69e-09	2.79e-08	0.0130012	-1.24489	0.18165	7.22e-12	1.73e-10	0.0130012
ENSG00000107562	CXCL12	10:44370165-44386493	protein_coding	0.0251652	7.46149	1.09933	1.14e-11	4.52e-10	0.0129992	6.71758	1.12472	2.33e-09	3.77e-08	0.0129992	7.94776	1.05735	5.62e-14	1.82e-12	0.0129992
ENSG00000267575	AC006504.5	19:27793431-27984984	lncRNA	0.00923665	-0.661981	0.172723	0.00012679	0.00108932	0.0129982	-0.933745	0.152838	1e-09	1.71e-08	0.0129982	-0.438466	0.164803	0.00780132	0.027141	0.0129982
ENSG00000180769	WDFY3-AS2	4:84965534-85011277	lncRNA	0.0144219	1.36102	0.26414	2.57e-07	4.4e-06	0.0129924	1.44866	0.320081	6.01e-06	5.17e-05	0.0129924	1.26723	0.294917	1.73e-05	0.00013165	0.0129924
ENSG00000228594	FNDC10	1:1598012-1600135	protein_coding	0.0135276	1.37368	0.405477	0.00070455	0.00473429	0.0129921	1.61463	0.450225	0.00033544	0.00192805	0.0129921	1.07499	0.374573	0.00410605	0.0157182	0.0129921
ENSG00000188738	FSIP2	2:185738804-185833290	protein_coding	0.0186615	-1.39519	0.247135	1.65e-08	3.66e-07	0.0129892	-1.07777	0.238859	6.42e-06	5.48e-05	0.0129892	-1.81203	0.242743	8.34e-14	2.63e-12	0.0129892
ENSG00000142208	AKT1	14:104769349-104795751	protein_coding	0.015242	0.858742	0.171621	5.62e-07	9e-06	0.0129873	0.744526	0.167799	9.12e-06	7.53e-05	0.0129873	0.959316	0.155034	6.1e-10	1.09e-08	0.0129873
ENSG00000130764	LRRC47	1:3778559-3796498	protein_coding	0.0105153	0.674853	0.086002	4.26e-15	2.92e-13	0.012984	0.749061	0.0836327	3.35e-19	1.94e-17	0.012984	0.593572	0.0957019	5.56e-10	1e-08	0.012984
ENSG00000169375	SIN3A	15:75369379-75455842	protein_coding	0.00834421	-0.488877	0.125514	9.82e-05	0.00087237	0.0129753	-0.701786	0.0826776	2.1e-17	1.02e-15	0.0129753	-0.305819	0.086033	0.00037845	0.00201775	0.0129753
ENSG00000101474	APMAP	20:24962925-24992751	protein_coding	0.0130692	-0.722822	0.0978967	1.54e-13	8.33e-12	0.0129635	-0.698836	0.0979266	9.59e-13	2.67e-11	0.0129635	-0.749459	0.102587	2.76e-13	8.17e-12	0.0129635
ENSG00000181038	METTL23	17:76726830-76733936	protein_coding	0.013318	0.801748	0.120113	2.47e-11	9.2e-10	0.0129635	0.7517	0.11449	5.18e-11	1.11e-09	0.0129635	0.84553	0.136524	5.89e-10	1.06e-08	0.0129635
ENSG00000174206	C12orf66	12:64186316-64222296	protein_coding	0.0121274	0.791689	0.141866	2.4e-08	5.16e-07	0.0129523	0.822019	0.134216	9.09e-10	1.57e-08	0.0129523	0.756727	0.170602	9.18e-06	7.44e-05	0.0129523
ENSG00000099910	KLHL22	22:20441519-20495844	protein_coding	0.0120071	0.771157	0.125106	7.09e-10	2.07e-08	0.0129494	0.833486	0.146187	1.19e-08	1.69e-07	0.0129494	0.702609	0.138872	4.21e-07	4.54e-06	0.0129494
ENSG00000162928	PEX13	2:61017225-61051990	protein_coding	0.00830564	0.555371	0.137087	5.09e-05	0.00049849	0.0129444	0.748618	0.0981028	2.33e-14	8.08e-13	0.0129444	0.327814	0.110556	0.00302541	0.0121253	0.0129444
ENSG00000166341	DCHS1	11:6621330-6655809	protein_coding	0.0137242	-1.56505	0.268001	5.23e-09	1.3e-07	0.0129398	-1.78106	0.326653	4.97e-08	6.41e-07	0.0129398	-1.3843	0.314113	1.05e-05	8.39e-05	0.0129398
ENSG00000179918	SEPHS2	16:30443631-30445874	protein_coding	0.00905604	0.595598	0.120129	7.12e-07	1.12e-05	0.0129289	0.705453	0.059102	7.67e-33	1.24e-30	0.0129289	0.473837	0.128696	0.00023157	0.00130891	0.0129289
ENSG00000158966	CACHD1	1:64470129-64693058	protein_coding	0.0138981	-0.757387	0.104531	4.31e-13	2.19e-11	0.012909	-0.69861	0.111447	3.64e-10	6.75e-09	0.012909	-0.82082	0.101596	6.51e-16	2.72e-14	0.012909
ENSG00000160161	CILP2	19:19538248-19546659	protein_coding	0.015323	-1.77256	0.301792	4.27e-09	1.08e-07	0.012902	-1.7348	0.363799	1.86e-06	1.78e-05	0.012902	-1.81613	0.340704	9.79e-08	1.2e-06	0.012902
ENSG00000116350	SRSF4	1:29147743-29181900	protein_coding	0.00940597	-0.530551	0.145668	0.00027033	0.00208645	0.0128957	-0.674197	0.118755	1.37e-08	1.93e-07	0.0128957	-0.404337	0.125635	0.0012893	0.00581845	0.0128957
ENSG00000184117	NIPSNAP1	22:29554808-29581327	protein_coding	0.0141677	0.771973	0.134781	1.02e-08	2.4e-07	0.0128899	0.703891	0.144388	1.09e-06	1.09e-05	0.0128899	0.832276	0.106164	4.52e-15	1.7e-13	0.0128899
ENSG00000215114	UBXN2B	8:58411359-58451501	protein_coding	0.0137982	-0.77523	0.0990561	5.03e-15	3.39e-13	0.0128897	-0.720812	0.098266	2.21e-13	6.65e-12	0.0128897	-0.834665	0.115334	4.59e-13	1.31e-11	0.0128897
ENSG00000197586	ENTPD6	20:25195693-25228075	protein_coding	0.0100482	-0.630209	0.104002	1.36e-09	3.75e-08	0.0128825	-0.747712	0.101864	2.13e-13	6.42e-12	0.0128825	-0.525286	0.110818	2.14e-06	1.98e-05	0.0128825
ENSG00000068305	MEF2A	15:99565417-99716466	protein_coding	0.00905992	-0.527021	0.120609	1.24e-05	0.0001437	0.0128765	-0.7089	0.0826008	9.3e-18	4.75e-16	0.0128765	-0.366989	0.101692	0.00030759	0.00167525	0.0128765
ENSG00000234546	LNCTAM34A	1:9182004-9196284	lncRNA	0.0170097	1.79624	0.330837	5.66e-08	1.12e-06	0.0128731	1.68658	0.37085	5.42e-06	4.72e-05	0.0128731	1.89502	0.350253	6.29e-08	7.98e-07	0.0128731
ENSG00000176714	CCDC121	2:27625639-27629012	protein_coding	0.00917872	0.702942	0.165084	2.06e-05	0.00022449	0.0128641	0.880323	0.14788	2.63e-09	4.19e-08	0.0128641	0.498471	0.1815	0.00602528	0.0217906	0.0128641
ENSG00000137200	CMTR1	6:37433219-37482827	protein_coding	0.0104437	0.641843	0.0745416	7.27e-18	6.19e-16	0.0128595	0.704657	0.0663669	2.47e-26	2.53e-24	0.0128595	0.572627	0.0859028	2.63e-11	5.77e-10	0.0128595
ENSG00000114744	COMMD2	3:149738472-149752495	protein_coding	0.0101684	-0.57131	0.112497	3.81e-07	6.31e-06	0.0128587	-0.696779	0.0871969	1.34e-15	5.48e-14	0.0128587	-0.457616	0.106762	1.82e-05	0.00013727	0.0128587
ENSG00000157837	SPPL3	12:120762510-120904358	protein_coding	0.0111759	-0.664107	0.095022	2.77e-12	1.25e-10	0.0128533	-0.733348	0.0796857	3.48e-20	2.22e-18	0.0128533	-0.602393	0.11234	8.22e-08	1.02e-06	0.0128533
ENSG00000259768	AC004943.2	16:72665123-72822781	lncRNA	0.0101237	0.790986	0.185305	1.97e-05	0.00021617	0.0128422	0.916681	0.157092	5.37e-09	8.07e-08	0.0128422	0.648699	0.221049	0.00333942	0.0131522	0.0128422
ENSG00000165186	PTCHD1	X:23334849-23404374	protein_coding	0.0225192	1.71469	0.28945	3.14e-09	8.11e-08	0.0128356	1.12539	0.218979	2.76e-07	3.12e-06	0.0128356	2.1229	0.198175	8.92e-27	1.04e-24	0.0128356
ENSG00000139211	AMIGO2	12:47075707-47079951	protein_coding	0.017869	1.41313	0.237403	2.64e-09	6.89e-08	0.0128161	1.19672	0.271382	1.04e-05	8.45e-05	0.0128161	1.59553	0.231023	4.97e-12	1.22e-10	0.0128161
ENSG00000169714	CNBP	3:129169484-129183922	protein_coding	0.00749556	-0.442741	0.131719	0.00077592	0.0051126	0.0128082	-0.677692	0.0844965	1.05e-15	4.36e-14	0.0128082	-0.244506	0.0652606	0.00017924	0.00103861	0.0128082
ENSG00000145868	FBXO38	5:148383935-148442836	protein_coding	0.00874355	0.577479	0.113656	3.76e-07	6.23e-06	0.0128076	0.727487	0.0762174	1.36e-21	9.96e-20	0.0128076	0.406842	0.0991968	4.11e-05	0.00028195	0.0128076
ENSG00000111737	RAB35	12:120095099-120117502	protein_coding	0.0124236	-0.697533	0.0946684	1.73e-13	9.27e-12	0.0128055	-0.706214	0.0893572	2.72e-15	1.08e-13	0.0128055	-0.691322	0.110095	3.4e-10	6.37e-09	0.0128055
ENSG00000250366	TUNAR	14:95876392-95925571	protein_coding	0.0105718	2.91107	0.707625	3.89e-05	0.00039457	0.0127974	3.48778	0.639793	5e-08	6.44e-07	0.0127974	1.93377	0.784252	0.0136726	0.0432473	0.0127974
ENSG00000070756	PABPC1	8:100685816-100722809	protein_coding	0.0139294	-0.796169	0.0980962	4.81e-16	3.54e-14	0.0127891	-0.69344	0.0750351	2.43e-20	1.57e-18	0.0127891	-0.91119	0.0943669	4.64e-22	3.58e-20	0.0127891
ENSG00000025156	HSF2	6:122399551-122433119	protein_coding	0.0108416	-0.650608	0.105682	7.45e-10	2.16e-08	0.0127872	-0.701499	0.0670679	1.33e-25	1.28e-23	0.0127872	-0.605526	0.123171	8.83e-07	8.97e-06	0.0127872
ENSG00000095794	CREM	10:35126791-35212958	protein_coding	0.0117283	0.732524	0.0977066	6.52e-14	3.7e-12	0.012784	0.755647	0.106202	1.12e-12	3.07e-11	0.012784	0.70556	0.116119	1.23e-09	2.09e-08	0.012784
ENSG00000111885	MAN1A1	6:119177205-119349761	protein_coding	0.0124847	-0.715743	0.0877284	3.39e-16	2.55e-14	0.0127829	-0.703614	0.0782471	2.42e-19	1.43e-17	0.0127829	-0.731281	0.109853	2.8e-11	6.13e-10	0.0127829
ENSG00000148848	ADAM12	10:126012381-126388455	protein_coding	0.0118351	-1.80142	0.455534	7.67e-05	0.00070905	0.012769	-3.11992	0.53795	6.65e-09	9.86e-08	0.012769	-1.12751	0.376878	0.00277412	0.0112525	0.012769
ENSG00000133104	SPART	13:36301638-36370180	protein_coding	0.0147252	-0.780425	0.112674	4.32e-12	1.89e-10	0.0127629	-0.67508	0.102906	5.38e-11	1.15e-09	0.0127629	-0.896336	0.0965034	1.57e-20	1.05e-18	0.0127629
ENSG00000111364	DDX55	12:123602077-123620943	protein_coding	0.012578	-0.680021	0.105049	9.59e-11	3.26e-09	0.0127504	-0.670019	0.125734	9.88e-08	1.21e-06	0.0127504	-0.693106	0.0825296	4.53e-17	2.1e-15	0.0127504
ENSG00000184076	UQCR10	22:29767369-29770413	protein_coding	0.0099303	0.559596	0.155161	0.0003103	0.00235996	0.0127451	0.676764	0.15779	1.79e-05	0.0001388	0.0127451	0.426914	0.157151	0.00659598	0.0235692	0.0127451
ENSG00000081087	OSTM1	6:108041409-108165854	protein_coding	0.00774603	0.595489	0.154872	0.00012053	0.00104005	0.012742	0.766965	0.12164	2.88e-10	5.42e-09	0.012742	0.400314	0.141859	0.00477384	0.0178542	0.012742
ENSG00000087884	AAMDC	11:77821109-77918432	protein_coding	0.00972453	0.68732	0.124046	3.01e-08	6.36e-07	0.0127403	0.81645	0.126556	1.11e-10	2.25e-09	0.0127403	0.544394	0.130065	2.84e-05	0.00020438	0.0127403
ENSG00000132879	FBXO44	1:11654375-11663327	protein_coding	0.0158397	0.980899	0.208687	2.6e-06	3.57e-05	0.0127347	0.836053	0.186085	7.03e-06	5.93e-05	0.0127347	1.10669	0.220213	5.02e-07	5.35e-06	0.0127347
ENSG00000161551	ZNF577	19:51804816-51890950	protein_coding	0.0132933	-0.852327	0.138633	7.84e-10	2.26e-08	0.0127227	-0.864883	0.16464	1.5e-07	1.77e-06	0.0127227	-0.843165	0.161593	1.81e-07	2.1e-06	0.0127227
ENSG00000244754	N4BP2L2	13:32432417-32538885	protein_coding	0.011293	-0.657364	0.0750511	1.97e-18	1.78e-16	0.0127188	-0.697245	0.0850679	2.48e-16	1.08e-14	0.0127188	-0.62219	0.0862855	5.56e-13	1.57e-11	0.0127188
ENSG00000253729	PRKDC	8:47773108-47960183	protein_coding	0.0125622	-0.707798	0.0899847	3.67e-15	2.52e-13	0.0127122	-0.681659	0.0918223	1.14e-13	3.56e-12	0.0127122	-0.737755	0.103484	1.01e-12	2.75e-11	0.0127122
ENSG00000132563	REEP2	5:138439057-138446969	protein_coding	0.015723	0.935032	0.215708	1.46e-05	0.00016479	0.0127066	0.83692	0.244892	0.00063197	0.00336181	0.0127066	1.02089	0.154279	3.66e-11	7.94e-10	0.0127066
ENSG00000140057	AK7	14:96392128-96489427	protein_coding	0.019928	1.85695	0.305571	1.22e-09	3.39e-08	0.0126897	1.52067	0.294815	2.5e-07	2.84e-06	0.0126897	2.12118	0.313782	1.38e-11	3.14e-10	0.0126897
ENSG00000137727	ARHGAP20	11:110577042-110713189	protein_coding	0.0149656	0.955746	0.141641	1.5e-11	5.8e-10	0.0126765	0.845081	0.156504	6.67e-08	8.43e-07	0.0126765	1.05314	0.149377	1.79e-12	4.69e-11	0.0126765
ENSG00000125257	ABCC4	13:95019835-95301475	protein_coding	0.0163816	-0.862878	0.140083	7.28e-10	2.12e-08	0.0126755	-0.683377	0.106221	1.25e-10	2.5e-09	0.0126755	-1.06791	0.108154	5.4e-23	4.67e-21	0.0126755
ENSG00000131477	RAMP2	17:42758447-42763041	protein_coding	0.0152098	1.71607	0.306355	2.12e-08	4.62e-07	0.0126752	1.75746	0.366322	1.61e-06	1.55e-05	0.0126752	1.67253	0.345188	1.26e-06	1.25e-05	0.0126752
ENSG00000198794	SCAMP5	15:74957219-75021495	protein_coding	0.0127496	0.795482	0.123194	1.07e-10	3.59e-09	0.0126718	0.771228	0.139394	3.15e-08	4.21e-07	0.0126718	0.815722	0.148602	4.04e-08	5.27e-07	0.0126718
ENSG00000136758	YME1L1	10:27110112-27155266	protein_coding	0.00902351	0.610004	0.107725	1.49e-08	3.36e-07	0.0126702	0.708912	0.0967903	2.4e-13	7.2e-12	0.0126702	0.500782	0.0954194	1.54e-07	1.8e-06	0.0126702
ENSG00000196267	ZNF836	19:52153864-52171643	protein_coding	0.0117085	-1.3944	0.275884	4.32e-07	7.08e-06	0.0126626	-1.90355	0.332182	1e-08	1.44e-07	0.0126626	-1.0267	0.298175	0.00057471	0.002901	0.0126626
ENSG00000182533	CAV3	3:8733800-8841808	protein_coding	0.0180515	-6.13198	0.821484	8.36e-14	4.68e-12	0.012652	-6.1212	1.09573	2.32e-08	3.17e-07	0.012652	-6.14655	1.10313	2.52e-08	3.44e-07	0.012652
ENSG00000196440	ARMCX4	X:101418287-101533459	protein_coding	0.00990016	-0.820246	0.202427	5.08e-05	0.00049714	0.0126452	-1.10078	0.223264	8.21e-07	8.46e-06	0.0126452	-0.592405	0.202462	0.00343346	0.0134734	0.0126452
ENSG00000277462	ZNF670	1:247034637-247078811	protein_coding	0.013461	0.98332	0.133699	1.91e-13	1.02e-11	0.012642	0.944563	0.157535	2.02e-09	3.29e-08	0.012642	1.0178	0.169299	1.83e-09	3.03e-08	0.012642
ENSG00000185561	TLCD2	17:1702816-1710377	protein_coding	0.0109813	0.727375	0.194363	0.00018231	0.00149197	0.0126397	0.827974	0.2174	0.0001398	0.00087945	0.0126397	0.616644	0.211717	0.00358444	0.0139668	0.0126397
ENSG00000164199	ADGRV1	5:90529344-91164437	protein_coding	0.0121255	-0.722188	0.105524	7.71e-12	3.18e-10	0.0126126	-0.737998	0.122527	1.71e-09	2.82e-08	0.0126126	-0.710086	0.114229	5.09e-10	9.21e-09	0.0126126
ENSG00000139579	NABP2	12:56222015-56229854	protein_coding	0.00841605	0.57649	0.120859	1.84e-06	2.62e-05	0.0126048	0.712625	0.100136	1.11e-12	3.04e-11	0.0126048	0.423866	0.10793	8.59e-05	0.00054223	0.0126048
ENSG00000107821	KAZALD1	10:101061841-101068131	protein_coding	0.0184122	1.31846	0.256583	2.77e-07	4.72e-06	0.0126005	1.07125	0.29095	0.00023149	0.00138948	0.0126005	1.51934	0.206967	2.12e-13	6.39e-12	0.0126005
ENSG00000251369	ZNF550	19:57535257-57559863	protein_coding	0.00787337	-0.51283	0.146812	0.00047744	0.00342668	0.0125984	-0.78102	0.117423	2.9e-11	6.47e-10	0.0125984	-0.290675	0.112919	0.0100479	0.0335541	0.0125984
ENSG00000102786	INTS6	13:51354077-51454264	protein_coding	0.0127161	-0.693023	0.12263	1.59e-08	3.57e-07	0.012596	-0.681989	0.141346	1.4e-06	1.37e-05	0.012596	-0.705882	0.104089	1.19e-11	2.74e-10	0.012596
ENSG00000076554	TPD52	8:80034745-80231232	protein_coding	0.0101465	-0.620323	0.0823439	4.95e-14	2.86e-12	0.0125941	-0.70393	0.0775219	1.08e-19	6.56e-18	0.0125941	-0.545439	0.0916346	2.64e-09	4.24e-08	0.0125941
ENSG00000150054	MPP7	10:28050993-28334486	protein_coding	0.0122689	0.790312	0.100138	2.97e-15	2.05e-13	0.0125941	0.753642	0.109447	5.74e-12	1.43e-10	0.0125941	0.82284	0.120497	8.57e-12	2.03e-10	0.0125941
ENSG00000171388	APLN	X:129645259-129654956	protein_coding	0.0188059	1.59517	0.291068	4.24e-08	8.63e-07	0.0125909	1.32759	0.292056	5.48e-06	4.76e-05	0.0125909	1.81249	0.293155	6.3e-10	1.12e-08	0.0125909
ENSG00000228340	MIR646HG	20:60087826-60653784	lncRNA	0.0135038	1.18826	0.205375	7.22e-09	1.76e-07	0.0125854	1.14489	0.233024	8.96e-07	9.16e-06	0.0125854	1.22726	0.227313	6.7e-08	8.47e-07	0.0125854
ENSG00000091656	ZFHX4	8:76681239-76867281	protein_coding	0.0165887	-0.892362	0.145563	8.76e-10	2.5e-08	0.0125838	-0.697051	0.105624	4.13e-11	8.99e-10	0.0125838	-1.11769	0.119611	9.25e-21	6.29e-19	0.0125838
ENSG00000121039	RDH10	8:73294602-73325281	protein_coding	0.0124551	-0.721163	0.104532	5.24e-12	2.24e-10	0.0125821	-0.730203	0.115087	2.23e-10	4.28e-09	0.0125821	-0.714861	0.118194	1.46e-09	2.46e-08	0.0125821
ENSG00000130054	FAM155B	X:69505241-69532508	protein_coding	0.00967431	0.687895	0.120939	1.29e-08	2.96e-07	0.0125819	0.796683	0.126983	3.52e-10	6.55e-09	0.0125819	0.567749	0.129197	1.11e-05	8.81e-05	0.0125819
ENSG00000123200	ZC3H13	13:45954465-46052759	protein_coding	0.0148941	-0.774315	0.142944	6.06e-08	1.19e-06	0.0125812	-0.660484	0.13828	1.78e-06	1.71e-05	0.0125812	-0.900544	0.129427	3.45e-12	8.73e-11	0.0125812
ENSG00000203497	PDCD4-AS1	10:110869868-110872233	lncRNA	0.0141754	1.76268	0.304684	7.24e-09	1.76e-07	0.0125724	1.84343	0.361388	3.38e-07	3.76e-06	0.0125724	1.66817	0.384136	1.41e-05	0.00010956	0.0125724
ENSG00000224081	SLC44A3-AS1	1:94613814-94855426	transcribed_processed_pseudogene	0.0115875	-1.29105	0.284477	5.67e-06	7.13e-05	0.0125656	-1.6545	0.347191	1.88e-06	1.8e-05	0.0125656	-1.00706	0.286261	0.00043488	0.0022748	0.0125656
ENSG00000185551	NR2F2	15:96325938-96340263	protein_coding	0.00919178	-0.536594	0.106637	4.85e-07	7.89e-06	0.0125619	-0.687558	0.0858023	1.12e-15	4.61e-14	0.0125619	-0.402317	0.0897405	7.36e-06	6.05e-05	0.0125619
ENSG00000196711	ALKAL1	8:52534037-52565430	protein_coding	0.0110029	-1.18004	0.283469	3.14e-05	0.00032588	0.0125575	-1.63522	0.307231	1.02e-07	1.24e-06	0.0125575	-0.837332	0.298226	0.00498956	0.0185492	0.0125575
ENSG00000271122	AC018647.2	7:35695214-35699413	lncRNA	0.0093579	0.706151	0.165705	2.03e-05	0.00022175	0.0125499	0.840627	0.148091	1.38e-08	1.93e-07	0.0125499	0.553371	0.183357	0.00254449	0.0104515	0.0125499
ENSG00000146411	SLC2A12	6:133987581-134052624	protein_coding	0.0119748	0.733214	0.223525	0.00103721	0.00655308	0.012537	0.814378	0.249485	0.00109759	0.00543394	0.012537	0.642662	0.1789	0.00032778	0.00177343	0.012537
ENSG00000167904	TMEM68	8:55696424-55773407	protein_coding	0.0117285	-0.717873	0.101781	1.75e-12	8.05e-11	0.0125272	-0.755703	0.10484	5.67e-13	1.62e-11	0.0125272	-0.684734	0.126999	6.98e-08	8.79e-07	0.0125272
ENSG00000040341	STAU2	8:73420369-73747708	protein_coding	0.00940116	-0.559701	0.108467	2.47e-07	4.25e-06	0.01252	-0.707417	0.0885472	1.36e-15	5.54e-14	0.01252	-0.428768	0.10095	2.16e-05	0.00016026	0.01252
ENSG00000147166	ITGB1BP2	X:71301750-71305371	protein_coding	0.0120884	-1.51057	0.358709	2.54e-05	0.00027163	0.012514	-2.25913	0.392075	8.31e-09	1.21e-07	0.012514	-1.02196	0.345015	0.00305579	0.0122327	0.012514
ENSG00000143355	LHX9	1:197911902-197935478	protein_coding	0.0249064	2.19004	0.402005	5.1e-08	1.02e-06	0.0125126	1.48773	0.393255	0.00015488	0.00096559	0.0125126	2.63947	0.270132	1.5e-22	1.21e-20	0.0125126
ENSG00000104517	UBR5	8:102252273-102412759	protein_coding	0.0114024	-0.644691	0.0877572	2.04e-13	1.08e-11	0.0125005	-0.670237	0.105862	2.43e-10	4.63e-09	0.0125005	-0.623275	0.0913761	9.04e-12	2.14e-10	0.0125005
ENSG00000163170	BOLA3	2:74135400-74147912	protein_coding	0.00836858	0.55242	0.131895	2.81e-05	0.00029645	0.0125001	0.723196	0.109589	4.13e-11	8.99e-10	0.0125001	0.353921	0.118865	0.00290602	0.0117172	0.0125001
ENSG00000104522	TSTA3	8:143612618-143618048	protein_coding	0.00842903	-0.57958	0.130968	9.63e-06	0.00011417	0.0124972	-0.742072	0.127579	6.01e-09	8.95e-08	0.0124972	-0.439129	0.113865	0.00011499	0.00070354	0.0124972
ENSG00000175445	LPL	8:19901717-19967259	protein_coding	0.0233943	1.92875	0.364351	1.2e-07	2.22e-06	0.0124968	1.34295	0.359819	0.00018974	0.00116115	0.0124968	2.34189	0.254244	3.22e-20	2.08e-18	0.0124968
ENSG00000261236	BOP1	8:144262045-144291438	protein_coding	0.00870468	-0.618662	0.195488	0.00155237	0.00915356	0.0124908	-0.734009	0.203081	0.00030109	0.00175411	0.0124908	-0.516954	0.178518	0.00378179	0.0146107	0.0124908
ENSG00000104332	SFRP1	8:41261962-41309473	protein_coding	0.0155227	0.90871	0.12928	2.08e-12	9.53e-11	0.0124885	0.7298	0.118403	7.11e-10	1.25e-08	0.0124885	1.06182	0.103652	1.26e-24	1.26e-22	0.0124885
ENSG00000198026	ZNF335	20:45948660-45972203	protein_coding	0.010614	-0.695595	0.107469	9.64e-11	3.27e-09	0.0124869	-0.775117	0.121627	1.86e-10	3.6e-09	0.0124869	-0.624354	0.127054	8.92e-07	9.05e-06	0.0124869
ENSG00000183091	NEB	2:151485336-151734487	protein_coding	0.0143176	-1.0909	0.180039	1.37e-09	3.75e-08	0.0124862	-1.05327	0.215438	1.01e-06	1.02e-05	0.0124862	-1.13278	0.221265	3.06e-07	3.41e-06	0.0124862
ENSG00000090612	ZNF268	12:133181409-133214831	protein_coding	0.0129232	-0.757018	0.143763	1.4e-07	2.54e-06	0.0124826	-0.747563	0.108031	4.52e-12	1.15e-10	0.0124826	-0.771779	0.168336	4.55e-06	3.93e-05	0.0124826
ENSG00000089154	GCN1	12:120127202-120194715	protein_coding	0.0113703	-0.680638	0.0757007	2.45e-19	2.36e-17	0.0124825	-0.680859	0.090092	4.11e-14	1.36e-12	0.0124825	-0.684536	0.0785594	2.94e-18	1.54e-16	0.0124825
ENSG00000133624	ZNF767P	7:149547154-149624752	transcribed_unprocessed_pseudogene	0.0132341	-0.786427	0.0975822	7.68e-16	5.54e-14	0.0124813	-0.730735	0.0919318	1.89e-15	7.59e-14	0.0124813	-0.848222	0.118414	7.88e-13	2.19e-11	0.0124813
ENSG00000205268	PDE7A	8:65717510-65842322	protein_coding	0.0154846	-0.8742	0.117227	8.83e-14	4.9e-12	0.0124797	-0.7145	0.102154	2.66e-12	6.98e-11	0.0124797	-1.05608	0.10347	1.85e-24	1.83e-22	0.0124797
ENSG00000117602	RCAN3	1:24502351-24541040	protein_coding	0.00732121	0.5307	0.142293	0.00019177	0.0015547	0.0124589	0.731968	0.0984794	1.06e-13	3.33e-12	0.0124589	0.292323	0.120262	0.0150694	0.0468126	0.0124589
ENSG00000228315	GUSBP11	22:23638487-23717356	lncRNA	0.00957231	-0.624638	0.141294	9.83e-06	0.00011633	0.0124557	-0.786528	0.149119	1.33e-07	1.59e-06	0.0124557	-0.482403	0.139171	0.00052774	0.00269985	0.0124557
ENSG00000140832	MARVELD3	16:71626161-71642114	protein_coding	0.00934134	-0.898486	0.241024	0.00019317	0.00156432	0.0124464	-1.32609	0.253662	1.72e-07	2.02e-06	0.0124464	-0.578824	0.239041	0.0154591	0.0477985	0.0124464
ENSG00000204271	SPIN3	X:56818298-56995827	protein_coding	0.0122908	-0.718506	0.0945604	3e-14	1.8e-12	0.0124438	-0.71433	0.0809949	1.15e-18	6.38e-17	0.0124438	-0.726764	0.121102	1.96e-09	3.21e-08	0.0124438
ENSG00000164309	CMYA5	5:79689836-79800240	protein_coding	0.0217389	-1.857	0.428342	1.46e-05	0.00016458	0.0124425	-1.27057	0.292124	1.37e-05	0.00010846	0.0124425	-2.77143	0.361648	1.81e-14	6.26e-13	0.0124425
ENSG00000139910	NOVA1	14:26443090-26598033	protein_coding	0.0095758	0.713699	0.132991	8.03e-08	1.54e-06	0.0124365	0.834316	0.126673	4.51e-11	9.72e-10	0.0124365	0.579309	0.158056	0.00024713	0.00138464	0.0124365
ENSG00000125991	ERGIC3	20:35542021-35557634	protein_coding	0.0113662	-0.701103	0.100793	3.5e-12	1.56e-10	0.0124326	-0.69579	0.116894	2.64e-09	4.21e-08	0.0124326	-0.710926	0.111406	1.76e-10	3.44e-09	0.0124326
ENSG00000198171	DDRGK1	20:3190350-3204685	protein_coding	0.0138283	-0.835407	0.121577	6.36e-12	2.67e-10	0.0124103	-0.735435	0.110396	2.7e-11	6.05e-10	0.0124103	-0.946454	0.135219	2.57e-12	6.61e-11	0.0124103
ENSG00000100991	TRPC4AP	20:35002404-35092807	protein_coding	0.0127701	-0.746399	0.0807531	2.4e-20	2.56e-18	0.0124009	-0.687688	0.0818855	4.53e-17	2.1e-15	0.0124009	-0.811489	0.0924759	1.71e-18	9.32e-17	0.0124009
ENSG00000157933	SKI	1:2228319-2310213	protein_coding	0.0102489	0.685347	0.106417	1.19e-10	3.98e-09	0.0123966	0.734767	0.11742	3.91e-10	7.21e-09	0.0123966	0.630918	0.113067	2.4e-08	3.29e-07	0.0123966
ENSG00000170089	AC106795.1	5:177809407-177950732	transcribed_unprocessed_pseudogene	0.00911938	0.59239	0.122172	1.24e-06	1.83e-05	0.0123953	0.714789	0.122221	4.97e-09	7.53e-08	0.0123953	0.454397	0.124236	0.00025465	0.00142014	0.0123953
ENSG00000185163	DDX51	12:132136594-132144319	protein_coding	0.0122597	-0.69127	0.116706	3.16e-09	8.14e-08	0.012393	-0.686634	0.127723	7.62e-08	9.52e-07	0.012393	-0.699209	0.11449	1.01e-09	1.74e-08	0.012393
ENSG00000162521	RBBP4	1:32651142-32686211	protein_coding	0.0149939	-0.809786	0.107927	6.23e-14	3.55e-12	0.012393	-0.664055	0.0803386	1.39e-16	6.16e-15	0.012393	-0.975251	0.0819443	1.16e-32	2.09e-30	0.012393
ENSG00000166349	RAG1	11:36510709-36593156	protein_coding	0.0149269	-1.76175	0.2975	3.18e-09	8.2e-08	0.0123711	-1.72816	0.363526	2e-06	1.9e-05	0.0123711	-1.79826	0.338001	1.04e-07	1.26e-06	0.0123711
ENSG00000183576	SETD3	14:99397748-99480889	protein_coding	0.00981166	0.64129	0.094922	1.42e-11	5.53e-10	0.012357	0.704276	0.105805	2.81e-11	6.26e-10	0.012357	0.572112	0.0842168	1.1e-11	2.54e-10	0.012357
ENSG00000051108	HERPUD1	16:56932142-56944864	protein_coding	0.00908051	-0.594771	0.147602	5.59e-05	0.00053922	0.0123488	-0.693496	0.127678	5.59e-08	7.13e-07	0.0123488	-0.507692	0.13929	0.00026755	0.0014836	0.0123488
ENSG00000132670	PTPRA	20:2864184-3039076	protein_coding	0.0112055	-0.690503	0.100125	5.33e-12	2.28e-10	0.0123421	-0.693122	0.110598	3.68e-10	6.81e-09	0.0123421	-0.691793	0.100999	7.41e-12	1.78e-10	0.0123421
ENSG00000125814	NAPB	20:23374519-23421519	protein_coding	0.0143579	-0.812178	0.138811	4.89e-09	1.23e-07	0.0123308	-0.698448	0.14748	2.18e-06	2.06e-05	0.0123308	-0.93999	0.128746	2.85e-13	8.42e-12	0.0123308
ENSG00000169919	GUSB	7:65960684-65982215	protein_coding	0.0068088	-0.454266	0.136098	0.00084449	0.00550761	0.0123292	-0.708105	0.088376	1.12e-15	4.63e-14	0.0123292	-0.24443	0.0803993	0.00236419	0.00980922	0.0123292
ENSG00000135926	TMBIM1	2:218274197-218292586	protein_coding	0.0119073	-1.05758	0.215167	8.87e-07	1.36e-05	0.0123287	-1.12025	0.263279	2.09e-05	0.00015958	0.0123287	-1.00281	0.220563	5.45e-06	4.62e-05	0.0123287
ENSG00000197467	COL13A1	10:69801867-69964275	protein_coding	0.0161286	1.13653	0.219392	2.21e-07	3.85e-06	0.0123274	1.00114	0.256867	9.72e-05	0.00063589	0.0123274	1.25422	0.209181	2.02e-09	3.31e-08	0.0123274
ENSG00000169297	NR0B1	X:30304206-30309390	protein_coding	0.0123066	1.72872	0.331415	1.83e-07	3.24e-06	0.0123264	1.91971	0.369732	2.08e-07	2.4e-06	0.0123264	1.50524	0.403531	0.00019134	0.00110033	0.0123264
ENSG00000102547	CAB39L	13:49308650-49444064	protein_coding	0.0131886	-1.03247	0.186816	3.26e-08	6.82e-07	0.0123243	-1.07533	0.230425	3.06e-06	2.81e-05	0.0123243	-0.995847	0.218329	5.09e-06	4.34e-05	0.0123243
ENSG00000147601	TERF1	8:73008864-73048123	protein_coding	0.0110348	-0.623996	0.0919741	1.17e-11	4.6e-10	0.0123185	-0.669117	0.106581	3.43e-10	6.39e-09	0.0123185	-0.583362	0.0918088	2.1e-10	4.04e-09	0.0123185
ENSG00000106123	EPHB6	7:142855061-142871094	protein_coding	0.0148804	1.75449	0.395868	9.34e-06	0.00011137	0.0123166	1.84629	0.488729	0.00015826	0.00098442	0.0123166	1.65868	0.367906	6.53e-06	5.44e-05	0.0123166
ENSG00000140105	WARS	14:100333790-100376805	protein_coding	0.00774269	0.508958	0.141358	0.00031762	0.00240942	0.0123126	0.666384	0.0841882	2.46e-15	9.83e-14	0.0123126	0.328561	0.130995	0.012135	0.039238	0.0123126
ENSG00000140876	NUDT7	16:77722492-77742260	protein_coding	0.015314	1.19456	0.210927	1.48e-08	3.35e-07	0.0123084	1.10425	0.227352	1.19e-06	1.18e-05	0.0123084	1.27572	0.249872	3.3e-07	3.63e-06	0.0123084
ENSG00000181924	COA4	11:73872667-73876901	protein_coding	0.0105093	0.661131	0.107693	8.3e-10	2.38e-08	0.0123047	0.689496	0.111496	6.25e-10	1.11e-08	0.0123047	0.628851	0.122463	2.82e-07	3.15e-06	0.0123047
ENSG00000102195	GPR50	X:151176584-151181465	protein_coding	0.0311432	2.02666	0.505863	6.17e-05	0.00058696	0.012302	0.828625	0.190962	1.43e-05	0.00011303	0.012302	2.66415	0.168636	3.2e-56	1.87e-53	0.012302
ENSG00000130035	GALNT8	12:4720400-4851927	protein_coding	0.0111874	1.22527	0.24663	6.76e-07	1.06e-05	0.0122831	1.43129	0.268754	1.01e-07	1.22e-06	0.0122831	0.98239	0.3022	0.00115083	0.00526682	0.0122831
ENSG00000116221	MRPL37	1:54184041-54225464	protein_coding	0.0109598	-0.652813	0.0690013	3.05e-21	3.58e-19	0.0122784	-0.670829	0.0708361	2.79e-21	1.94e-19	0.0122784	-0.639029	0.0877218	3.22e-13	9.38e-12	0.0122784
ENSG00000041357	PSMA4	15:78540405-78552417	protein_coding	0.0102014	-0.560422	0.10476	8.82e-08	1.67e-06	0.0122755	-0.651505	0.0776628	4.91e-17	2.26e-15	0.0122755	-0.477593	0.108228	1.02e-05	8.19e-05	0.0122755
ENSG00000108591	DRG2	17:18087892-18107970	protein_coding	0.00996372	-0.651133	0.114888	1.45e-08	3.28e-07	0.0122606	-0.735414	0.130669	1.82e-08	2.52e-07	0.0122606	-0.575555	0.132229	1.34e-05	0.00010533	0.0122606
ENSG00000156471	PTDSS1	8:96261902-96336995	protein_coding	0.0133606	-0.704163	0.11721	1.88e-09	5e-08	0.0122541	-0.63324	0.130118	1.14e-06	1.13e-05	0.0122541	-0.782202	0.0844749	2.05e-20	1.35e-18	0.0122541
ENSG00000154079	SDHAF4	6:70566917-70589569	protein_coding	0.016755	1.05379	0.312858	0.00075646	0.00502247	0.0122394	0.89128	0.278481	0.00137188	0.00657604	0.0122394	1.19055	0.294571	5.31e-05	0.00035395	0.0122394
ENSG00000154645	CHODL	21:17901263-18267373	protein_coding	0.0205958	1.89733	0.311607	1.14e-09	3.17e-08	0.0122393	1.41567	0.297972	2.02e-06	1.93e-05	0.0122393	2.24907	0.265449	2.4e-17	1.14e-15	0.0122393
ENSG00000166839	ANKDD1A	15:64911902-64958691	protein_coding	0.0111437	-0.95713	0.225797	2.25e-05	0.00024286	0.0122304	-1.19849	0.256005	2.85e-06	2.63e-05	0.0122304	-0.753439	0.249383	0.00251769	0.0103497	0.0122304
ENSG00000125844	RRBP1	20:17613678-17682295	protein_coding	0.0113179	-0.652582	0.0847345	1.34e-14	8.37e-13	0.0122086	-0.678008	0.100867	1.8e-11	4.13e-10	0.0122086	-0.63118	0.0975209	9.66e-11	1.97e-09	0.0122086
ENSG00000096384	HSP90AB1	6:44246166-44253888	protein_coding	0.0116487	-0.61813	0.102487	1.63e-09	4.41e-08	0.0122018	-0.621711	0.122038	3.5e-07	3.88e-06	0.0122018	-0.618138	0.0696581	7.06e-19	4.08e-17	0.0122018
ENSG00000111816	FRK	6:115931149-116060891	protein_coding	0.0176503	1.23646	0.225407	4.12e-08	8.4e-07	0.0122014	0.95743	0.2212	1.5e-05	0.0001181	0.0122014	1.46287	0.196813	1.06e-13	3.31e-12	0.0122014
ENSG00000013563	DNASE1L1	X:154401236-154412112	protein_coding	0.0118855	0.891086	0.184586	1.38e-06	2.02e-05	0.012185	0.973743	0.222741	1.23e-05	9.9e-05	0.012185	0.803131	0.210943	0.00014047	0.00083864	0.012185
ENSG00000257135	ODC1-DT	2:10448689-10457693	lncRNA	0.0156193	1.28337	0.24888	2.51e-07	4.32e-06	0.0121794	1.19486	0.301904	7.57e-05	0.00050601	0.0121794	1.36371	0.263093	2.18e-07	2.49e-06	0.0121794
ENSG00000226031	FGF13-AS1	X:138711452-138716617	lncRNA	0.0161574	2.84224	0.467857	1.24e-09	3.42e-08	0.0121723	2.75644	0.517762	1.02e-07	1.24e-06	0.0121723	2.91711	0.528677	3.43e-08	4.55e-07	0.0121723
ENSG00000104320	NBN	8:89933336-90003228	protein_coding	0.0179986	-0.897788	0.183583	1.01e-06	1.52e-05	0.0121693	-0.642269	0.115246	2.5e-08	3.4e-07	0.0121693	-1.20908	0.133922	1.74e-19	1.06e-17	0.0121693
ENSG00000223749	MIR503HG	X:134543119-134546642	lncRNA	0.0174538	1.15957	0.204154	1.35e-08	3.09e-07	0.012168	0.85163	0.147375	7.53e-09	1.11e-07	0.012168	1.40923	0.179331	3.9e-15	1.48e-13	0.012168
ENSG00000177272	KCNA3	1:110672465-110674940	protein_coding	0.0126339	2.37836	0.426897	2.53e-08	5.43e-07	0.0121637	2.59124	0.467557	2.99e-08	4.01e-07	0.0121637	2.12047	0.518876	4.38e-05	0.0002983	0.0121637
ENSG00000177854	TMEM187	X:153972754-153983194	protein_coding	0.0189235	1.59772	0.360987	9.6e-06	0.0001139	0.0121592	1.35737	0.400076	0.00069185	0.00362887	0.0121592	1.79724	0.31702	1.43e-08	2.04e-07	0.0121592
ENSG00000125901	MRPS26	20:3046052-3048250	protein_coding	0.0107865	-0.689439	0.107415	1.38e-10	4.54e-09	0.0121521	-0.715061	0.124668	9.71e-09	1.4e-07	0.0121521	-0.668609	0.125834	1.08e-07	1.3e-06	0.0121521
ENSG00000120699	EXOSC8	13:36998816-37009614	protein_coding	0.0133342	-0.786865	0.115727	1.05e-11	4.2e-10	0.0121508	-0.680906	0.0979505	3.61e-12	9.28e-11	0.0121508	-0.906538	0.10696	2.34e-17	1.12e-15	0.0121508
ENSG00000186417	GLDN	15:51341655-51408005	protein_coding	0.0130937	-1.37555	0.242242	1.36e-08	3.11e-07	0.0121431	-1.46469	0.29435	6.49e-07	6.82e-06	0.0121431	-1.29502	0.289225	7.55e-06	6.2e-05	0.0121431
ENSG00000178449	COX14	12:50112082-50120457	protein_coding	0.0111597	0.672605	0.109611	8.45e-10	2.41e-08	0.0121333	0.702681	0.129649	5.96e-08	7.58e-07	0.0121333	0.637874	0.133781	1.86e-06	1.75e-05	0.0121333
ENSG00000100983	GSS	20:34928432-34956027	protein_coding	0.00962463	-0.64019	0.157008	4.55e-05	0.00045144	0.0121319	-0.692518	0.140937	8.94e-07	9.14e-06	0.0121319	-0.595995	0.152785	9.58e-05	0.00059855	0.0121319
ENSG00000166250	CLMP	11:123069872-123195248	protein_coding	0.00887322	0.63377	0.174744	0.00028691	0.0022003	0.0121317	0.797688	0.163713	1.1e-06	1.1e-05	0.0121317	0.444229	0.170244	0.00907104	0.0307644	0.0121317
ENSG00000101955	SRPX	X:38149336-38220924	protein_coding	0.0149396	0.981679	0.208959	2.63e-06	3.6e-05	0.0121279	0.900591	0.249739	0.0003108	0.00180041	0.0121279	1.05374	0.206076	3.16e-07	3.51e-06	0.0121279
ENSG00000182307	C8orf33	8:145052465-145066685	protein_coding	0.0127215	-0.691513	0.0994683	3.6e-12	1.59e-10	0.0121272	-0.642493	0.101723	2.68e-10	5.09e-09	0.0121272	-0.745498	0.0992448	5.84e-14	1.89e-12	0.0121272
ENSG00000244187	TMEM141	9:136791344-136793317	protein_coding	0.0131454	0.771739	0.205227	0.00016963	0.00139926	0.0121145	0.75981	0.216351	0.00044487	0.00246529	0.0121145	0.778115	0.205448	0.00015223	0.00090058	0.0121145
ENSG00000120690	ELF1	13:40931924-41061440	protein_coding	0.0151394	-0.809938	0.1435	1.66e-08	3.68e-07	0.0121048	-0.674824	0.111109	1.25e-09	2.11e-08	0.0121048	-0.957529	0.1424	1.77e-11	3.96e-10	0.0121048
ENSG00000198814	GK	X:30653359-30731456	protein_coding	0.0110388	0.682827	0.0804119	2.04e-17	1.69e-15	0.0121048	0.705207	0.0960774	2.14e-13	6.43e-12	0.0121048	0.656877	0.106242	6.29e-10	1.12e-08	0.0121048
ENSG00000189403	HMGB1	13:30456704-30617597	protein_coding	0.0126016	-0.676833	0.0928408	3.09e-13	1.61e-11	0.0120898	-0.638334	0.081895	6.46e-15	2.45e-13	0.0120898	-0.719473	0.100625	8.67e-13	2.39e-11	0.0120898
ENSG00000265717	AC103808.3	18:76254292-76255214	lncRNA	0.0147234	4.60272	0.869687	1.21e-07	2.23e-06	0.0120805	4.71894	0.903337	1.75e-07	2.06e-06	0.0120805	4.47362	0.934291	1.68e-06	1.6e-05	0.0120805
ENSG00000272692	AC010997.4	10:75409142-75411842	lncRNA	0.012395	1.6676	0.386231	1.58e-05	0.00017641	0.0120804	1.86788	0.390393	1.71e-06	1.65e-05	0.0120804	1.43202	0.464821	0.0020645	0.00874465	0.0120804
ENSG00000162430	SELENON	1:25800176-25818221	protein_coding	0.0137675	0.775137	0.118222	5.5e-11	1.93e-09	0.0120794	0.68056	0.130766	1.95e-07	2.25e-06	0.0120794	0.859066	0.0893971	7.29e-22	5.49e-20	0.0120794
ENSG00000130349	MTRES1	6:107028199-107051586	protein_coding	0.00786671	0.581592	0.153525	0.0001517	0.00126872	0.0120769	0.750741	0.115284	7.41e-11	1.54e-09	0.0120769	0.389898	0.162123	0.0161748	0.0496665	0.0120769
ENSG00000104964	TLE5	19:3052910-3063107	protein_coding	0.0136894	0.761245	0.156833	1.21e-06	1.8e-05	0.0120723	0.697555	0.17288	5.46e-05	0.00037675	0.0120723	0.817253	0.143682	1.29e-08	1.84e-07	0.0120723
ENSG00000168300	PCMTD1	8:51817575-51899186	protein_coding	0.0156893	-0.934907	0.155291	1.74e-09	4.66e-08	0.0120678	-0.723037	0.116193	4.89e-10	8.86e-09	0.0120678	-1.19567	0.124979	1.1e-21	8.02e-20	0.0120678
ENSG00000144395	CCDC150	2:196639554-196763490	protein_coding	0.0147466	-0.77357	0.163101	2.11e-06	2.95e-05	0.0120678	-0.635101	0.168573	0.00016488	0.00102231	0.0120678	-0.930146	0.116292	1.26e-15	5.11e-14	0.0120678
ENSG00000142784	WDTC1	1:27234632-27308636	protein_coding	0.0141144	0.804016	0.145541	3.31e-08	6.9e-07	0.0120649	0.70532	0.152923	3.98e-06	3.57e-05	0.0120649	0.891161	0.136833	7.38e-11	1.52e-09	0.0120649
ENSG00000103489	XYLT1	16:17101769-17470960	protein_coding	0.0116633	0.831351	0.134245	5.91e-10	1.74e-08	0.012064	0.854187	0.158972	7.74e-08	9.65e-07	0.012064	0.805862	0.173553	3.43e-06	3.04e-05	0.012064
ENSG00000130816	DNMT1	19:10133345-10231286	protein_coding	0.00932661	-0.530935	0.0939296	1.58e-08	3.55e-07	0.0120432	-0.642911	0.076191	3.22e-17	1.52e-15	0.0120432	-0.429737	0.0855004	5e-07	5.33e-06	0.0120432
ENSG00000137563	GGH	8:63015079-63038806	protein_coding	0.0121889	-0.718073	0.0667304	5.27e-27	1.03e-24	0.0120256	-0.668969	0.0713098	6.52e-21	4.41e-19	0.0120256	-0.772843	0.0786069	8.22e-23	6.96e-21	0.0120256
ENSG00000184185	KCNJ12	17:21376357-21419870	protein_coding	0.0143371	1.02419	0.164423	4.69e-10	1.41e-08	0.0120243	0.902614	0.173168	1.86e-07	2.18e-06	0.0120243	1.13213	0.184154	7.86e-10	1.38e-08	0.0120243
ENSG00000272031	ANKRD34A	1:145959441-145964575	protein_coding	0.0145755	1.16149	0.189016	8e-10	2.3e-08	0.0120232	1.06468	0.214082	6.58e-07	6.91e-06	0.0120232	1.24942	0.227254	3.84e-08	5.04e-07	0.0120232
ENSG00000100804	PSMB5	14:23016543-23035230	protein_coding	0.00828769	0.525517	0.105045	5.65e-07	9.03e-06	0.0120179	0.65121	0.093561	3.4e-12	8.77e-11	0.0120179	0.384254	0.0954119	5.64e-05	0.00037376	0.0120179
ENSG00000175595	ERCC4	16:13920157-13952345	protein_coding	0.00760672	0.552094	0.132117	2.93e-05	0.00030704	0.0120082	0.708125	0.0888118	1.54e-15	6.26e-14	0.0120082	0.375711	0.131775	0.00435623	0.01654	0.0120082
ENSG00000267317	AC027307.2	19:1457670-1458580	lncRNA	0.0142017	1.22525	0.26826	4.94e-06	6.33e-05	0.0120045	1.21342	0.303001	6.21e-05	0.00042273	0.0120045	1.23355	0.287401	1.77e-05	0.00013399	0.0120045
ENSG00000162650	ATXN7L2	1:109483479-109492804	protein_coding	0.00953229	-0.659235	0.171577	0.00012193	0.00105009	0.0119964	-0.821819	0.149908	4.2e-08	5.49e-07	0.0119964	-0.514963	0.18918	0.00648728	0.0232439	0.0119964
ENSG00000100749	VRK1	14:96797382-96931722	protein_coding	0.00915639	0.578972	0.0781072	1.24e-13	6.76e-12	0.0119938	0.665196	0.0690599	5.85e-22	4.41e-20	0.0119938	0.483825	0.0799646	1.44e-09	2.43e-08	0.0119938
ENSG00000109738	GLRB	4:157076125-157172090	protein_coding	0.0146472	0.98118	0.14317	7.22e-12	3e-10	0.0119905	0.853746	0.164759	2.2e-07	2.52e-06	0.0119905	1.09413	0.157136	3.33e-12	8.45e-11	0.0119905
ENSG00000225791	TRAM2-AS1	6:52576787-52643058	lncRNA	0.0112806	0.769577	0.186389	3.65e-05	0.00037333	0.0119831	0.861845	0.219641	8.71e-05	0.0005754	0.0119831	0.667841	0.188781	0.0004037	0.00213351	0.0119831
ENSG00000082146	STRADB	2:201387858-201480846	protein_coding	0.00910186	0.555797	0.0884826	3.35e-10	1.04e-08	0.0119821	0.656851	0.078183	4.41e-17	2.05e-15	0.0119821	0.442483	0.0831317	1.02e-07	1.25e-06	0.0119821
ENSG00000204371	EHMT2	6:31879759-31897687	protein_coding	0.00895541	-0.564829	0.108524	1.94e-07	3.43e-06	0.0119807	-0.689263	0.0911672	4.02e-14	1.33e-12	0.0119807	-0.453775	0.112482	5.48e-05	0.00036391	0.0119807
ENSG00000204237	OXLD1	17:81665036-81666635	protein_coding	0.0119057	0.70416	0.239213	0.00324359	0.0168553	0.0119795	0.777996	0.255765	0.00235134	0.0104829	0.0119795	0.619405	0.221082	0.00508344	0.0188571	0.0119795
ENSG00000165757	JCAD	10:30012803-30115494	protein_coding	0.0122284	0.773725	0.0915105	2.79e-17	2.27e-15	0.0119784	0.716099	0.101736	1.94e-12	5.17e-11	0.0119784	0.825316	0.113159	3.02e-13	8.87e-12	0.0119784
ENSG00000102595	UGGT2	13:95801580-96053482	protein_coding	0.0120788	-0.741594	0.10194	3.47e-13	1.78e-11	0.0119721	-0.70137	0.110536	2.22e-10	4.27e-09	0.0119721	-0.786676	0.123021	1.61e-10	3.18e-09	0.0119721
ENSG00000203778	FAM229B	6:112087591-112102790	protein_coding	0.0104505	0.632781	0.125805	4.91e-07	7.96e-06	0.0119719	0.711211	0.133729	1.05e-07	1.27e-06	0.0119719	0.544553	0.130925	3.19e-05	0.00022581	0.0119719
ENSG00000250305	TRMT9B	8:12945642-13031503	protein_coding	0.0106811	0.908876	0.242874	0.00018244	0.00149242	0.0119696	1.09072	0.257898	2.34e-05	0.00017677	0.0119696	0.696111	0.268229	0.00945334	0.0318648	0.0119696
ENSG00000106605	BLVRA	7:43758680-43807342	protein_coding	0.0119752	0.700941	0.086691	6.19e-16	4.49e-14	0.0119665	0.672072	0.104657	1.35e-10	2.7e-09	0.0119665	0.725302	0.0998118	3.68e-13	1.07e-11	0.0119665
ENSG00000110987	BCL7A	12:122019422-122062044	protein_coding	0.0124311	-0.704126	0.0775721	1.12e-19	1.11e-17	0.0119621	-0.663813	0.082996	1.26e-15	5.18e-14	0.0119621	-0.748949	0.093747	1.36e-15	5.48e-14	0.0119621
ENSG00000162643	WDR63	1:84999147-85133138	protein_coding	0.0119647	0.88686	0.212431	2.98e-05	0.00031113	0.0119618	0.912231	0.207347	1.08e-05	8.83e-05	0.0119618	0.856596	0.236289	0.00028874	0.00158354	0.0119618
ENSG00000251474	RPL32P3	3:129382922-129399655	transcribed_unprocessed_pseudogene	0.0086203	-0.562496	0.115427	1.1e-06	1.64e-05	0.0119426	-0.713582	0.0980797	3.45e-13	1.01e-11	0.0119426	-0.430607	0.117124	0.00023645	0.00133353	0.0119426
ENSG00000140104	CLBA1	14:104985775-105010482	protein_coding	0.0116165	0.855899	0.177362	1.39e-06	2.03e-05	0.011938	0.93969	0.211754	9.09e-06	7.51e-05	0.011938	0.764702	0.187515	4.54e-05	0.0003079	0.011938
ENSG00000089195	TRMT6	20:5937228-5950558	protein_coding	0.012213	-0.58384	0.185745	0.00167088	0.00972156	0.0119367	-0.59884	0.178184	0.00077717	0.00401846	0.0119367	-0.569727	0.162652	0.00046049	0.00239347	0.0119367
ENSG00000106804	C5	9:120952335-121050276	protein_coding	0.0137509	1.93555	0.410359	2.4e-06	3.32e-05	0.0119338	2.05677	0.420677	1.01e-06	1.02e-05	0.0119338	1.79897	0.482475	0.00019253	0.00110593	0.0119338
ENSG00000005108	THSD7A	7:11370365-11832198	protein_coding	0.0115903	1.98835	0.475381	2.88e-05	0.0003025	0.0119309	2.27255	0.497057	4.83e-06	4.25e-05	0.0119309	1.63315	0.557036	0.00336944	0.0132577	0.0119309
ENSG00000125885	MCM8	20:5950652-5998977	protein_coding	0.0141546	-0.740439	0.160819	4.14e-06	5.42e-05	0.0119292	-0.631249	0.167882	0.00016987	0.00104838	0.0119292	-0.8597	0.129071	2.73e-11	5.98e-10	0.0119292
ENSG00000115159	GPD2	2:156435290-156613735	protein_coding	0.00931964	0.585542	0.0961025	1.11e-09	3.1e-08	0.0119283	0.661855	0.0914802	4.66e-13	1.35e-11	0.0119283	0.501471	0.111888	7.4e-06	6.08e-05	0.0119283
ENSG00000185880	TRIM69	15:44728988-44767829	protein_coding	0.0134063	0.87094	0.15367	1.45e-08	3.28e-07	0.0119265	0.821024	0.18087	5.64e-06	4.89e-05	0.0119265	0.91522	0.160991	1.31e-08	1.87e-07	0.0119265
ENSG00000102572	STK24	13:98445185-98577940	protein_coding	0.0122401	-0.71619	0.0717108	1.73e-23	2.58e-21	0.0119257	-0.680093	0.0850841	1.31e-15	5.39e-14	0.0119257	-0.756771	0.0916477	1.49e-16	6.57e-15	0.0119257
ENSG00000107731	UNC5B	10:71212570-71302864	protein_coding	0.0109304	-0.664568	0.107268	5.81e-10	1.72e-08	0.0119212	-0.680684	0.114057	2.4e-09	3.86e-08	0.0119212	-0.652262	0.119851	5.26e-08	6.77e-07	0.0119212
ENSG00000157637	SLC38A10	17:81244811-81295547	protein_coding	0.0104412	0.669415	0.16683	6.01e-05	0.00057371	0.0119127	0.740907	0.178483	3.31e-05	0.00024074	0.0119127	0.591488	0.174477	0.00069877	0.00342676	0.0119127
ENSG00000137038	DMAC1	9:7796500-7888380	protein_coding	0.00843543	0.524728	0.116057	6.15e-06	7.65e-05	0.0119007	0.657084	0.107029	8.29e-10	1.44e-08	0.0119007	0.375547	0.110221	0.00065625	0.00325171	0.0119007
ENSG00000116667	C1orf21	1:184387029-184629019	protein_coding	0.0111111	0.641168	0.0947939	1.34e-11	5.26e-10	0.0118989	0.662988	0.104642	2.36e-10	4.52e-09	0.0118989	0.614822	0.0979592	3.47e-10	6.49e-09	0.0118989
ENSG00000171735	CAMTA1	1:6785454-7769706	protein_coding	0.0125071	0.745046	0.0751698	3.71e-23	5.37e-21	0.0118903	0.675945	0.0793038	1.55e-17	7.71e-16	0.0118903	0.806987	0.0883804	6.8e-20	4.3e-18	0.0118903
ENSG00000260123	AC013565.1	15:89041223-89082819	lncRNA	0.0111946	-1.12603	0.238493	2.34e-06	3.25e-05	0.0118895	-1.33628	0.282044	2.16e-06	2.04e-05	0.0118895	-0.950632	0.256049	0.00020507	0.00117301	0.0118895
ENSG00000101310	SEC23B	20:18507520-18561415	protein_coding	0.00917493	-0.538942	0.084155	1.51e-10	4.95e-09	0.011884	-0.644458	0.0780977	1.56e-16	6.88e-15	0.011884	-0.443573	0.0733797	1.5e-09	2.51e-08	0.011884
ENSG00000236753	MKLN1-AS	7:131309469-131328312	lncRNA	0.0131942	0.995053	0.19942	6.05e-07	9.61e-06	0.0118774	0.997759	0.234997	2.18e-05	0.00016572	0.0118774	0.989345	0.222709	8.9e-06	7.23e-05	0.0118774
ENSG00000167173	C15orf39	15:75195643-75212169	protein_coding	0.00929065	-0.574358	0.142097	5.3e-05	0.00051527	0.0118696	-0.708351	0.112252	2.78e-10	5.26e-09	0.0118696	-0.455675	0.154165	0.003119	0.0124614	0.0118696
ENSG00000150779	TIMM8B	11:112084800-112086798	protein_coding	0.00815816	0.530508	0.111276	1.87e-06	2.64e-05	0.0118677	0.661448	0.0963321	6.59e-12	1.62e-10	0.0118677	0.383938	0.101753	0.00016114	0.00094607	0.0118677
ENSG00000143158	MPC2	1:167916675-167937072	protein_coding	0.0107673	0.646122	0.0664797	2.5e-22	3.29e-20	0.0118664	0.662908	0.083023	1.41e-15	5.73e-14	0.0118664	0.625292	0.0766931	3.55e-16	1.51e-14	0.0118664
ENSG00000160299	PCNT	21:46324141-46445769	protein_coding	0.0122986	-0.685533	0.100825	1.05e-11	4.2e-10	0.0118659	-0.643894	0.104761	7.93e-10	1.39e-08	0.0118659	-0.73071	0.102021	7.93e-13	2.2e-11	0.0118659
ENSG00000108479	GALK1	17:75751594-75765236	protein_coding	0.0156562	1.00128	0.303926	0.00098607	0.0062745	0.0118304	0.934608	0.344017	0.00659268	0.0250894	0.0118304	1.05831	0.262312	5.47e-05	0.00036349	0.0118304
ENSG00000162441	LZIC	1:9922113-9943407	protein_coding	0.0088263	0.607045	0.111235	4.83e-08	9.69e-07	0.0118286	0.694222	0.113015	8.11e-10	1.41e-08	0.0118286	0.512204	0.106757	1.6e-06	1.54e-05	0.0118286
ENSG00000171608	PIK3CD	1:9651731-9729114	protein_coding	0.0236683	1.68974	0.367178	4.19e-06	5.47e-05	0.0118208	1.08829	0.354239	0.00212499	0.00960573	0.0118208	2.09751	0.232288	1.72e-19	1.05e-17	0.0118208
ENSG00000280202	AC005831.1	12:3610307-3612003	TEC	0.0118782	-0.924444	0.218905	2.41e-05	0.00025867	0.0118152	-1.07353	0.222225	1.36e-06	1.33e-05	0.0118152	-0.792181	0.257484	0.00209364	0.00885162	0.0118152
ENSG00000105559	PLEKHA4	19:48837097-48868617	protein_coding	0.0104183	-1.09992	0.294819	0.00019084	0.00155123	0.0118075	-1.54578	0.308255	5.31e-07	5.69e-06	0.0118075	-0.765367	0.298737	0.0104069	0.0345669	0.0118075
ENSG00000114126	TFDP2	3:141944428-142149544	protein_coding	0.00726021	-0.457392	0.11457	6.54e-05	0.0006186	0.0117993	-0.659366	0.0677295	2.13e-22	1.64e-20	0.0117993	-0.284023	0.0800115	0.00038555	0.00205242	0.0117993
ENSG00000127540	UQCR11	19:1597169-1605473	protein_coding	0.00852106	0.539674	0.14168	0.00013947	0.00118101	0.0117978	0.64781	0.130254	6.58e-07	6.9e-06	0.0117978	0.419136	0.154984	0.00684304	0.0243356	0.0117978
ENSG00000069849	ATP1B3	3:141876124-141926549	protein_coding	0.00822047	-0.446639	0.131284	0.00066873	0.00454283	0.0117946	-0.617905	0.111407	2.92e-08	3.92e-07	0.0117946	-0.296094	0.0991258	0.00281678	0.011403	0.0117946
ENSG00000088832	FKBP1A	20:1368978-1393172	protein_coding	0.0113897	-0.640934	0.0810049	2.53e-15	1.77e-13	0.0117877	-0.639104	0.0573005	6.88e-29	8.33e-27	0.0117877	-0.646021	0.102984	3.54e-10	6.6e-09	0.0117877
ENSG00000198502	HLA-DRB5	6:32517353-32530287	protein_coding	0.0146453	-2.34107	0.35197	2.9e-11	1.06e-09	0.0117822	-2.48852	0.460952	6.71e-08	8.47e-07	0.0117822	-2.21233	0.427475	2.27e-07	2.59e-06	0.0117822
ENSG00000129514	FOXA1	14:37589552-37596059	protein_coding	0.019648	1.44819	0.256368	1.61e-08	3.6e-07	0.0117782	0.939099	0.176119	9.7e-08	1.19e-06	0.0117782	1.82762	0.18122	6.43e-24	6.07e-22	0.0117782
ENSG00000092036	HAUS4	14:22946228-22957161	protein_coding	0.0142804	0.804467	0.214921	0.00018177	0.0014886	0.0117767	0.716694	0.209316	0.0006171	0.0032942	0.0117767	0.880253	0.204911	1.74e-05	0.00013207	0.0117767
ENSG00000255389	Z97989.1	6:111599875-111602295	lncRNA	0.0147572	-1.27637	0.265714	1.56e-06	2.25e-05	0.0117744	-1.18761	0.258197	4.23e-06	3.77e-05	0.0117744	-1.37383	0.31663	1.43e-05	0.00011131	0.0117744
ENSG00000147813	NAPRT	8:143574785-143578649	protein_coding	0.0215944	-1.7889	0.457984	9.38e-05	0.00083744	0.0117741	-1.14422	0.306191	0.00018627	0.00114237	0.0117741	-3.0092	0.378246	1.78e-15	7.1e-14	0.0117741
ENSG00000182185	RAD51B	14:67819779-68730218	protein_coding	0.0128669	0.887017	0.148256	2.19e-09	5.77e-08	0.0117731	0.845372	0.15911	1.08e-07	1.3e-06	0.0117731	0.923741	0.182117	3.93e-07	4.26e-06	0.0117731
ENSG00000160298	C21orf58	21:46300181-46323875	protein_coding	0.015068	0.887812	0.226814	9.07e-05	0.00081485	0.0117696	0.795929	0.258438	0.00207163	0.00939625	0.0117696	0.966773	0.178764	6.37e-08	8.07e-07	0.0117696
ENSG00000165633	VSTM4	10:49014236-49115522	protein_coding	0.0101098	-0.795594	0.14902	9.35e-08	1.76e-06	0.0117683	-0.929277	0.17842	1.91e-07	2.22e-06	0.0117683	-0.677947	0.169324	6.23e-05	0.00040709	0.0117683
ENSG00000109171	SLAIN2	4:48341529-48426201	protein_coding	0.00667476	0.508104	0.143226	0.0003888	0.00286823	0.0117598	0.694568	0.11282	7.44e-10	1.31e-08	0.0117598	0.294353	0.115719	0.0109692	0.0361477	0.0117598
ENSG00000185352	HS6ST3	13:96090839-96839562	protein_coding	0.00812081	-0.598701	0.177408	0.00073895	0.0049213	0.0117559	-0.789176	0.159399	7.39e-07	7.69e-06	0.0117559	-0.439192	0.170424	0.0099648	0.0333201	0.0117559
ENSG00000120688	WBP4	13:41061509-41084006	protein_coding	0.012203	-0.69453	0.118102	4.08e-09	1.04e-07	0.0117487	-0.690919	0.101935	1.22e-11	2.86e-10	0.0117487	-0.700205	0.144567	1.28e-06	1.26e-05	0.0117487
ENSG00000111907	TPD52L1	6:125119049-125264407	protein_coding	0.0119155	0.675135	0.0978776	5.28e-12	2.26e-10	0.0117421	0.651069	0.104791	5.2e-10	9.39e-09	0.0117421	0.694136	0.102085	1.05e-11	2.44e-10	0.0117421
ENSG00000180198	RCC1	1:28505943-28539300	protein_coding	0.0146314	-0.746155	0.141287	1.28e-07	2.36e-06	0.0117323	-0.606561	0.122162	6.86e-07	7.17e-06	0.0117323	-0.903137	0.11566	5.78e-15	2.13e-13	0.0117323
ENSG00000155100	OTUD6B	8:91070196-91087095	protein_coding	0.0142344	-0.755399	0.134254	1.84e-08	4.04e-07	0.0117321	-0.638696	0.120105	1.05e-07	1.27e-06	0.0117321	-0.883766	0.129613	9.2e-12	2.17e-10	0.0117321
ENSG00000185420	SMYD3	1:245749342-246507312	protein_coding	0.0120003	0.71877	0.123146	5.32e-09	1.32e-07	0.0117211	0.707862	0.137014	2.39e-07	2.73e-06	0.0117211	0.725459	0.136192	1e-07	1.22e-06	0.0117211
ENSG00000162585	FAAP20	1:2184461-2212720	protein_coding	0.0090881	0.692681	0.173703	6.67e-05	0.00062832	0.0117166	0.861465	0.170851	4.6e-07	4.99e-06	0.0117166	0.497022	0.188653	0.00842402	0.028938	0.0117166
ENSG00000169856	ONECUT1	15:52755053-52791078	protein_coding	0.011182	1.70882	0.349375	1e-06	1.52e-05	0.0117044	1.96891	0.379361	2.1e-07	2.42e-06	0.0117044	1.39102	0.425925	0.00109121	0.00504329	0.0117044
ENSG00000144909	OSBPL11	3:125528858-125595497	protein_coding	0.00888501	-0.454886	0.160411	0.00457169	0.0222049	0.0116987	-0.611652	0.151001	5.11e-05	0.0003549	0.0116987	-0.314614	0.127351	0.0134944	0.0427563	0.0116987
ENSG00000163964	PIGX	3:196639775-196736007	protein_coding	0.0147083	0.879811	0.12554	2.41e-12	1.1e-10	0.011691	0.680915	0.100092	1.03e-11	2.44e-10	0.011691	1.05356	0.101435	2.85e-25	2.94e-23	0.011691
ENSG00000272994	AC012360.3	2:105334027-105337475	lncRNA	0.016022	-0.835755	0.172764	1.31e-06	1.93e-05	0.0116876	-0.631318	0.160572	8.44e-05	0.00055823	0.0116876	-1.07149	0.114155	6.21e-21	4.31e-19	0.0116876
ENSG00000225177	AL590617.2	6:138692548-138697288	lncRNA	0.0160044	1.07054	0.312095	0.0006032	0.00415218	0.0116806	0.94715	0.33356	0.00451817	0.0182056	0.0116806	1.17865	0.253631	3.37e-06	2.99e-05	0.0116806
ENSG00000047644	WWC3	X:10015562-10144478	protein_coding	0.0164311	-3.43942	0.495352	3.83e-12	1.69e-10	0.0116775	-3.32035	0.593303	2.19e-08	3.01e-07	0.0116775	-3.56872	0.656329	5.41e-08	6.94e-07	0.0116775
ENSG00000078369	GNB1	1:1785285-1891117	protein_coding	0.0130046	0.745978	0.0781194	1.31e-21	1.59e-19	0.0116724	0.63191	0.0541705	1.92e-31	2.82e-29	0.0116724	0.847635	0.0664272	2.73e-37	6.66e-35	0.0116724
ENSG00000101447	FAM83D	20:38926312-38953106	protein_coding	0.0141254	-0.724696	0.165982	1.26e-05	0.00014583	0.0116723	-0.623634	0.143476	1.38e-05	0.00010966	0.0116723	-0.833905	0.158187	1.35e-07	1.61e-06	0.0116723
ENSG00000108094	CUL2	10:35008551-35090642	protein_coding	0.00722259	0.536475	0.136691	8.68e-05	0.00078478	0.011672	0.672032	0.111036	1.43e-09	2.39e-08	0.011672	0.384837	0.120304	0.00137972	0.00615468	0.011672
ENSG00000187123	LYPD6	2:149329985-149474138	protein_coding	0.0172198	1.16229	0.223293	1.94e-07	3.42e-06	0.0116676	0.888723	0.234762	0.00015331	0.0009564	0.0116676	1.3818	0.19308	8.27e-13	2.28e-11	0.0116676
ENSG00000232093	DCST1-AS1	1:155045191-155046118	lncRNA	0.0127256	1.07992	0.243085	8.89e-06	0.0001067	0.011665	1.12125	0.268591	2.99e-05	0.00021958	0.011665	1.03371	0.274825	0.000169	0.00098685	0.011665
ENSG00000162576	MXRA8	1:1352689-1361777	protein_coding	0.021188	2.42641	0.367865	4.23e-11	1.51e-09	0.011663	1.88129	0.357515	1.42e-07	1.69e-06	0.011663	2.81379	0.339223	1.09e-16	4.87e-15	0.011663
ENSG00000142949	PTPRF	1:43525187-43623666	protein_coding	0.00803057	-0.544022	0.144053	0.00015903	0.00132233	0.0116626	-0.640433	0.150648	2.13e-05	0.00016205	0.0116626	-0.459001	0.109148	2.61e-05	0.00018939	0.0116626
ENSG00000117616	RSRP1	1:25242249-25338213	protein_coding	0.0100787	0.626466	0.0968297	9.81e-11	3.32e-09	0.0116603	0.668727	0.0883622	3.79e-14	1.26e-12	0.0116603	0.578892	0.109196	1.15e-07	1.39e-06	0.0116603
ENSG00000101363	MANBAL	20:37289638-37317260	protein_coding	0.0113916	-0.708642	0.0947745	7.6e-14	4.28e-12	0.0116572	-0.688435	0.114471	1.81e-09	2.96e-08	0.0116572	-0.733118	0.119201	7.73e-10	1.36e-08	0.0116572
ENSG00000138246	DNAJC13	3:132417502-132539032	protein_coding	0.00886088	-0.526552	0.118753	9.25e-06	0.00011046	0.0116569	-0.650823	0.10584	7.79e-10	1.36e-08	0.0116569	-0.415252	0.12405	0.00081555	0.00391603	0.0116569
ENSG00000099968	BCL2L13	22:17628855-17730855	protein_coding	0.0106348	0.610189	0.0975494	3.97e-10	1.21e-08	0.0116524	0.635676	0.0936517	1.14e-11	2.69e-10	0.0116524	0.579838	0.107869	7.64e-08	9.56e-07	0.0116524
ENSG00000112769	LAMA4	6:112107931-112254939	protein_coding	0.00924467	0.555459	0.134129	3.45e-05	0.0003553	0.0116502	0.674933	0.141554	1.86e-06	1.78e-05	0.0116502	0.419095	0.107415	9.55e-05	0.00059743	0.0116502
ENSG00000106462	EZH2	7:148807383-148884321	protein_coding	0.0113145	-0.615624	0.1056	5.55e-09	1.38e-07	0.0116476	-0.607644	0.125984	1.41e-06	1.38e-05	0.0116476	-0.627185	0.0875665	7.93e-13	2.2e-11	0.0116476
ENSG00000120697	ALG5	13:36949738-37000261	protein_coding	0.0167336	-0.883988	0.161523	4.43e-08	8.98e-07	0.0116436	-0.644077	0.0992761	8.71e-11	1.8e-09	0.0116436	-1.16893	0.117521	2.61e-23	2.35e-21	0.0116436
ENSG00000127507	ADGRE2	19:14732392-14778560	protein_coding	0.0191757	-3.23229	1.13686	0.00446661	0.0217857	0.0116431	-2.27295	0.452203	5e-07	5.38e-06	0.0116431	-7.2872	1.07724	1.34e-11	3.05e-10	0.0116431
ENSG00000080224	EPHA6	3:96814581-97752460	protein_coding	0.0133567	0.81955	0.157736	2.04e-07	3.57e-06	0.0116409	0.73322	0.127063	7.9e-09	1.16e-07	0.0116409	0.895338	0.181338	7.92e-07	8.11e-06	0.0116409
ENSG00000131558	EXOC4	7:133253073-134066589	protein_coding	0.0116426	0.675819	0.0994941	1.1e-11	4.38e-10	0.0116366	0.648537	0.073501	1.11e-18	6.17e-17	0.0116366	0.697904	0.120209	6.41e-09	9.69e-08	0.0116366
ENSG00000144369	FAM171B	2:186694060-186765959	protein_coding	0.00787795	0.519487	0.1127	4.04e-06	5.3e-05	0.0116309	0.666579	0.0896794	1.06e-13	3.33e-12	0.0116309	0.351263	0.101293	0.00052472	0.0026893	0.0116309
ENSG00000157184	CPT2	1:53196792-53214197	protein_coding	0.0101985	0.631135	0.125223	4.65e-07	7.6e-06	0.0116242	0.679047	0.128485	1.26e-07	1.51e-06	0.0116242	0.578397	0.131122	1.03e-05	8.23e-05	0.0116242
ENSG00000269906	AL606834.1	14:50662511-50663178	lncRNA	0.0109896	-1.11551	0.253612	1.09e-05	0.00012744	0.0116221	-1.38531	0.284395	1.11e-06	1.11e-05	0.0116221	-0.889897	0.2951	0.00256488	0.0105162	0.0116221
ENSG00000151445	VIPAS39	14:77426675-77457952	protein_coding	0.0118944	0.70325	0.14364	9.78e-07	1.49e-05	0.0116173	0.679608	0.127509	9.83e-08	1.2e-06	0.0116173	0.721115	0.163695	1.06e-05	8.45e-05	0.0116173
ENSG00000182134	TDRKH	1:151770107-151791416	protein_coding	0.0112474	0.716551	0.0953821	5.8e-14	3.32e-12	0.0116068	0.694769	0.0951719	2.87e-13	8.54e-12	0.0116068	0.73506	0.117525	3.99e-10	7.35e-09	0.0116068
ENSG00000174365	SNHG11	20:38446343-38450940	lncRNA	0.0117517	-0.845906	0.154948	4.78e-08	9.61e-07	0.0116042	-0.8398	0.170972	9.02e-07	9.2e-06	0.0116042	-0.855055	0.194782	1.13e-05	8.98e-05	0.0116042
ENSG00000177674	AGTRAP	1:11736084-11754802	protein_coding	0.0132939	0.782829	0.227292	0.00057284	0.00397219	0.0115966	0.753445	0.251207	0.002706	0.0118495	0.0115966	0.80542	0.208827	0.00011485	0.00070287	0.0115966
ENSG00000125246	CLYBL	13:99606669-99897134	protein_coding	0.0136652	-1.03733	0.223764	3.56e-06	4.72e-05	0.0115905	-0.925128	0.189773	1.09e-06	1.09e-05	0.0115905	-1.16839	0.25782	5.85e-06	4.92e-05	0.0115905
ENSG00000175416	CLTB	5:176392455-176416569	protein_coding	0.0104942	0.611068	0.131649	3.46e-06	4.61e-05	0.0115856	0.663929	0.146877	6.18e-06	5.3e-05	0.0115856	0.551813	0.129451	2.02e-05	0.00015072	0.0115856
ENSG00000101346	POFUT1	20:32207880-32238658	protein_coding	0.0120773	-0.67925	0.0896028	3.44e-14	2.04e-12	0.0115826	-0.642473	0.0714848	2.53e-19	1.48e-17	0.0115826	-0.720482	0.111496	1.03e-10	2.1e-09	0.0115826
ENSG00000077549	CAPZB	1:19338775-19485539	protein_coding	0.0108613	0.66867	0.0763942	2.08e-18	1.86e-16	0.0115751	0.646426	0.0898133	6.13e-13	1.74e-11	0.0115751	0.686824	0.0851104	7.04e-16	2.93e-14	0.0115751
ENSG00000100319	ZMAT5	22:29730956-29767011	protein_coding	0.0135385	0.828773	0.206093	5.79e-05	0.00055561	0.0115641	0.798944	0.225725	0.00040095	0.00225674	0.0115641	0.852034	0.208512	4.38e-05	0.00029872	0.0115641
ENSG00000164880	INTS1	7:1470277-1504389	protein_coding	0.00737936	-0.517222	0.159267	0.00116414	0.00721106	0.0115622	-0.685277	0.148214	3.77e-06	3.4e-05	0.0115622	-0.373912	0.134957	0.00559522	0.0204337	0.0115622
ENSG00000051009	FAM160A2	11:6211335-6234711	protein_coding	0.00823849	-0.560375	0.129277	1.46e-05	0.00016479	0.0115614	-0.705371	0.107745	5.88e-11	1.25e-09	0.0115614	-0.435468	0.135927	0.00135681	0.00607229	0.0115614
ENSG00000239911	PRKAG2-AS1	7:151877042-151879223	lncRNA	0.0111006	0.759887	0.145094	1.63e-07	2.92e-06	0.0115534	0.779013	0.156399	6.33e-07	6.67e-06	0.0115534	0.736918	0.170645	1.57e-05	0.00012147	0.0115534
ENSG00000134590	RTL8C	X:135032355-135033546	protein_coding	0.0115076	0.670295	0.136971	9.9e-07	1.5e-05	0.0115487	0.66751	0.132459	4.67e-07	5.06e-06	0.0115487	0.667419	0.143992	3.57e-06	3.16e-05	0.0115487
ENSG00000232098	AC012313.1	19:58404238-58408484	lncRNA	0.00904012	0.684708	0.140384	1.08e-06	1.61e-05	0.0115436	0.809927	0.150383	7.21e-08	9.05e-07	0.0115436	0.545447	0.160298	0.00066723	0.0032926	0.0115436
ENSG00000247134	AC090204.1	8:32927913-33045445	lncRNA	0.00917286	0.629289	0.138889	5.87e-06	7.35e-05	0.0115435	0.75262	0.129261	5.8e-09	8.65e-08	0.0115435	0.490564	0.15514	0.00156647	0.00687838	0.0115435
ENSG00000125848	FLRT3	20:14322985-14337614	protein_coding	0.0159058	-0.935729	0.160764	5.87e-09	1.45e-07	0.0115355	-0.728842	0.115054	2.38e-10	4.54e-09	0.0115355	-1.17943	0.152672	1.12e-14	3.93e-13	0.0115355
ENSG00000164403	SHROOM1	5:132822141-132830898	protein_coding	0.00927819	-0.842332	0.19974	2.47e-05	0.00026501	0.0115337	-1.07646	0.232549	3.68e-06	3.32e-05	0.0115337	-0.648124	0.203077	0.00141526	0.00629672	0.0115337
ENSG00000109063	MYH3	17:10628526-10657309	protein_coding	0.0113781	-0.933341	0.209331	8.25e-06	0.0001	0.0115334	-1.13029	0.251883	7.21e-06	6.08e-05	0.0115334	-0.76338	0.23308	0.00105591	0.00490013	0.0115334
ENSG00000078304	PPP2R5C	14:101761798-101927989	protein_coding	0.0110847	0.640492	0.0655039	1.4e-22	1.88e-20	0.0115332	0.623637	0.0732794	1.73e-17	8.58e-16	0.0115332	0.653503	0.0763436	1.13e-17	5.54e-16	0.0115332
ENSG00000106049	HIBADH	7:27525442-27662883	protein_coding	0.0111017	0.644161	0.0657743	1.2e-22	1.64e-20	0.0115316	0.633404	0.0837475	3.93e-14	1.31e-12	0.0115316	0.651523	0.0724126	2.31e-19	1.4e-17	0.0115316
ENSG00000108641	B9D1	17:19334308-19378193	protein_coding	0.0116064	0.655927	0.193067	0.00068026	0.00460387	0.0115208	0.702673	0.223372	0.00165658	0.00775679	0.0115208	0.602559	0.159771	0.00016234	0.00095204	0.0115208
ENSG00000197903	HIST1H2BK	6:27146418-27146798	protein_coding	0.0190162	1.26029	0.287752	1.19e-05	0.00013772	0.0115206	0.85423	0.222314	0.00012181	0.00077778	0.0115206	1.57275	0.273103	8.47e-09	1.25e-07	0.0115206
ENSG00000189339	SLC35E2B	1:1659529-1692795	protein_coding	0.00897801	0.53629	0.136532	8.57e-05	0.00077662	0.0115149	0.657431	0.146126	6.83e-06	5.78e-05	0.0115149	0.399505	0.109291	0.00025677	0.00142924	0.0115149
ENSG00000101084	RAB5IF	20:36605779-36612557	protein_coding	0.0122779	-1.00741	0.188789	9.49e-08	1.79e-06	0.011514	-1.04891	0.213144	8.61e-07	8.83e-06	0.011514	-0.969349	0.24284	6.56e-05	0.00042441	0.011514
ENSG00000165548	TMEM63C	14:77116568-77259495	protein_coding	0.0153436	1.20471	0.201162	2.11e-09	5.58e-08	0.0115094	0.998457	0.21919	5.23e-06	4.57e-05	0.0115094	1.38118	0.20929	4.13e-11	8.87e-10	0.0115094
ENSG00000204262	COL5A2	2:189031898-189225312	protein_coding	0.0300416	2.16948	0.517688	2.78e-05	0.0002938	0.0115	0.98979	0.277216	0.00035636	0.00203298	0.0115	2.79995	0.170449	1.23e-60	8.37e-58	0.0115
ENSG00000010626	LRRC23	12:6873569-6914241	protein_coding	0.0140214	1.03241	0.225934	4.89e-06	6.28e-05	0.0114925	0.973834	0.245047	7.07e-05	0.00047506	0.0114925	1.08381	0.250905	1.56e-05	0.00012087	0.0114925
ENSG00000109929	SC5D	11:121292681-121313410	protein_coding	0.0111591	-0.622194	0.0761958	3.2e-16	2.42e-14	0.0114912	-0.613971	0.0788103	6.68e-15	2.52e-13	0.0114912	-0.634178	0.0842053	5.02e-14	1.64e-12	0.0114912
ENSG00000163328	GPR155	2:174431571-174487094	protein_coding	0.00894527	0.619303	0.111568	2.84e-08	6.03e-07	0.0114849	0.719788	0.110282	6.72e-11	1.41e-09	0.0114849	0.508647	0.127119	6.3e-05	0.00041074	0.0114849
ENSG00000212802	RPL15P3	6:12514110-12514724	processed_pseudogene	0.0128749	0.885697	0.299924	0.0031463	0.0164641	0.0114809	0.905668	0.283129	0.00138009	0.00660949	0.0114809	0.858067	0.331982	0.00974699	0.0326825	0.0114809
ENSG00000224965	LINC02586	1:110208834-110209987	lncRNA	0.0123677	-1.18385	0.209604	1.62e-08	3.62e-07	0.0114777	-1.29147	0.261269	7.69e-07	7.98e-06	0.0114777	-1.09005	0.265932	4.15e-05	0.00028464	0.0114777
ENSG00000124459	ZNF45	19:43912624-43935282	protein_coding	0.00905865	-0.530642	0.135552	9.05e-05	0.00081421	0.0114738	-0.677477	0.0888559	2.45e-14	8.45e-13	0.0114738	-0.400218	0.145384	0.00590822	0.0214354	0.0114738
ENSG00000115255	REEP6	19:1491166-1497927	protein_coding	0.0161138	1.253	0.262557	1.82e-06	2.59e-05	0.0114718	1.0848	0.295082	0.00023667	0.00141577	0.0114718	1.3982	0.270376	2.32e-07	2.65e-06	0.0114718
ENSG00000131051	RBM39	20:35701347-35742312	protein_coding	0.0135165	-0.6984	0.11674	2.2e-09	5.78e-08	0.011464	-0.589121	0.115673	3.52e-07	3.9e-06	0.011464	-0.81969	0.0838929	1.5e-22	1.21e-20	0.011464
ENSG00000187049	TMEM216	11:61392360-61398863	protein_coding	0.0110379	-0.749096	0.135546	3.27e-08	6.82e-07	0.0114607	-0.751704	0.150475	5.87e-07	6.22e-06	0.0114607	-0.750539	0.155914	1.48e-06	1.44e-05	0.0114607
ENSG00000114279	FGF12	3:192139395-192767764	protein_coding	0.0172448	1.83512	0.300694	1.04e-09	2.92e-08	0.0114584	1.54201	0.336348	4.55e-06	4.03e-05	0.0114584	2.07406	0.321869	1.17e-10	2.35e-09	0.0114584
ENSG00000101464	PIGU	20:34560542-34698790	protein_coding	0.0118824	-0.713825	0.0818822	2.84e-18	2.52e-16	0.011458	-0.677342	0.0982949	5.54e-12	1.39e-10	0.011458	-0.754813	0.103009	2.34e-13	7e-12	0.011458
ENSG00000196387	ZNF140	12:133079838-133107544	protein_coding	0.00931099	-0.626336	0.110871	1.61e-08	3.6e-07	0.0114571	-0.742415	0.118287	3.47e-10	6.45e-09	0.0114571	-0.523832	0.126067	3.25e-05	0.00022948	0.0114571
ENSG00000164116	GUCY1A1	4:155666711-155732349	protein_coding	0.00837039	-0.536736	0.142937	0.00017331	0.00142634	0.0114548	-0.73876	0.125567	4.02e-09	6.19e-08	0.0114548	-0.361994	0.139393	0.00940618	0.0317267	0.0114548
ENSG00000138642	HERC6	4:88378739-88443111	protein_coding	0.00916362	0.679045	0.17762	0.00013183	0.00112463	0.011454	0.828648	0.189039	1.17e-05	9.44e-05	0.011454	0.510735	0.181762	0.00495555	0.0184328	0.011454
ENSG00000249087	ZNF436-AS1	1:23368997-23371839	lncRNA	0.0150861	1.20691	0.313766	0.00011981	0.00103607	0.0114512	1.12788	0.351818	0.00134665	0.00646817	0.0114512	1.27562	0.341676	0.00018891	0.00108787	0.0114512
ENSG00000170542	SERPINB9	6:2887270-2903309	protein_coding	0.0233527	2.04898	0.361335	1.42e-08	3.24e-07	0.0114479	1.29187	0.28042	4.09e-06	3.65e-05	0.0114479	2.53213	0.257225	7.27e-23	6.21e-21	0.0114479
ENSG00000085274	MYNN	3:169772831-169789716	protein_coding	0.00811918	-0.503334	0.113034	8.47e-06	0.00010239	0.0114424	-0.661815	0.102004	8.69e-11	1.8e-09	0.0114424	-0.363928	0.0998502	0.00026766	0.00148383	0.0114424
ENSG00000139428	MMAB	12:109553715-109573580	protein_coding	0.00963455	0.570621	0.0978846	5.56e-09	1.38e-07	0.0114389	0.639359	0.107801	3.01e-09	4.74e-08	0.0114389	0.49453	0.0961119	2.67e-07	3e-06	0.0114389
ENSG00000196693	ZNF33B	10:42574185-42638570	protein_coding	0.0159962	-0.870182	0.149021	5.24e-09	1.31e-07	0.0114345	-0.646322	0.0839085	1.33e-14	4.8e-13	0.0114345	-1.1376	0.112235	3.83e-24	3.7e-22	0.0114345
ENSG00000124587	PEX6	6:42963865-42979181	protein_coding	0.0190409	1.43459	0.271901	1.32e-07	2.41e-06	0.0114342	1.03545	0.247386	2.84e-05	0.00021029	0.0114342	1.73424	0.240512	5.57e-13	1.57e-11	0.0114342
ENSG00000066739	ATG2B	14:96279195-96363341	protein_coding	0.00978748	0.624259	0.0902906	4.72e-12	2.04e-10	0.0114286	0.648533	0.0934753	3.98e-12	1.01e-10	0.0114286	0.596327	0.106534	2.17e-08	3e-07	0.0114286
ENSG00000152484	USP12	13:27066156-27171811	protein_coding	0.00953679	-0.539119	0.104232	2.31e-07	3.99e-06	0.0114283	-0.622665	0.118181	1.37e-07	1.64e-06	0.0114283	-0.463125	0.0895772	2.34e-07	2.66e-06	0.0114283
ENSG00000245910	SNHG6	8:66921684-66926398	lncRNA	0.0112308	-0.696871	0.140089	6.54e-07	1.03e-05	0.0114245	-0.666736	0.08809	3.77e-14	1.26e-12	0.0114245	-0.734894	0.162332	5.98e-06	5.01e-05	0.0114245
ENSG00000149428	HYOU1	11:119044188-119057227	protein_coding	0.0125647	-0.677886	0.0898967	4.67e-14	2.71e-12	0.0114223	-0.608058	0.0821838	1.37e-13	4.25e-12	0.0114223	-0.753939	0.0905678	8.46e-17	3.84e-15	0.0114223
ENSG00000102053	ZC3H12B	X:65366638-65507887	protein_coding	0.0115701	-0.782978	0.121181	1.04e-10	3.51e-09	0.0114203	-0.788649	0.148455	1.08e-07	1.31e-06	0.0114203	-0.77973	0.155376	5.21e-07	5.53e-06	0.0114203
ENSG00000132967	HMGB1P5	3:22381819-22382929	transcribed_processed_pseudogene	0.013307	-0.74933	0.126127	2.83e-09	7.37e-08	0.0114195	-0.658041	0.124141	1.15e-07	1.39e-06	0.0114195	-0.847714	0.134346	2.79e-10	5.26e-09	0.0114195
ENSG00000163071	SPATA18	4:52051304-52097299	protein_coding	0.0129252	0.967084	0.177849	5.4e-08	1.07e-06	0.0114164	0.911505	0.189275	1.47e-06	1.43e-05	0.0114164	1.01706	0.218502	3.24e-06	2.89e-05	0.0114164
ENSG00000186472	PCLO	7:82754012-83162930	protein_coding	0.00922352	0.595173	0.119375	6.17e-07	9.8e-06	0.0114135	0.677751	0.117497	8.01e-09	1.17e-07	0.0114135	0.50337	0.133118	0.00015596	0.00092011	0.0114135
ENSG00000124406	ATP8A1	4:42408373-42657105	protein_coding	0.009258	0.544003	0.128057	2.16e-05	0.00023389	0.0114006	0.635768	0.136701	3.31e-06	3.02e-05	0.0114006	0.441661	0.107985	4.31e-05	0.0002948	0.0114006
ENSG00000166716	ZNF592	15:84748592-84806445	protein_coding	0.00798514	-0.496637	0.103105	1.46e-06	2.12e-05	0.0113991	-0.63903	0.0757465	3.27e-17	1.54e-15	0.0113991	-0.371047	0.0952561	9.81e-05	0.00061056	0.0113991
ENSG00000135414	GDF11	12:55743122-55757264	protein_coding	0.00911933	0.610806	0.117843	2.18e-07	3.8e-06	0.011395	0.655189	0.0872855	6.08e-14	1.97e-12	0.011395	0.561798	0.143519	9.06e-05	0.00056862	0.011395
ENSG00000157212	PAXIP1	7:154943687-155003124	protein_coding	0.0102846	-0.579025	0.0814536	1.17e-12	5.55e-11	0.0113873	-0.619013	0.0924985	2.2e-11	4.98e-10	0.0113873	-0.543265	0.086529	3.42e-10	6.4e-09	0.0113873
ENSG00000198040	ZNF84	12:133037292-133063304	protein_coding	0.00852431	-0.547022	0.107332	3.46e-07	5.79e-06	0.0113866	-0.676783	0.110255	8.34e-10	1.45e-08	0.0113866	-0.432783	0.104464	3.43e-05	0.00024041	0.0113866
ENSG00000255893	AP000786.1	11:94472908-94473570	lncRNA	0.0114114	-1.17454	0.264891	9.25e-06	0.00011046	0.0113713	-1.49567	0.305012	9.41e-07	9.55e-06	0.0113713	-0.917515	0.30516	0.00264128	0.0107971	0.0113713
ENSG00000162413	KLHL21	1:6590724-6614607	protein_coding	0.00849608	0.620879	0.160069	0.00010496	0.00092606	0.0113684	0.716138	0.171263	2.9e-05	0.00021385	0.0113684	0.515882	0.147439	0.00046709	0.00242653	0.0113684
ENSG00000163602	RYBP	3:72371825-72446621	protein_coding	0.0117804	-0.648882	0.112755	8.67e-09	2.07e-07	0.0113528	-0.609976	0.125381	1.14e-06	1.14e-05	0.0113528	-0.692048	0.104509	3.55e-11	7.7e-10	0.0113528
ENSG00000179627	ZBTB42	14:104800596-104804712	protein_coding	0.0133254	1.95522	0.351448	2.65e-08	5.66e-07	0.0113495	2.01964	0.419427	1.47e-06	1.43e-05	0.0113495	1.88664	0.427424	1.01e-05	8.15e-05	0.0113495
ENSG00000152661	GJA1	6:121435595-121449727	protein_coding	0.0101523	-0.55168	0.0957932	8.46e-09	2.02e-07	0.011344	-0.600633	0.0948062	2.37e-10	4.53e-09	0.011344	-0.507022	0.095617	1.14e-07	1.38e-06	0.011344
ENSG00000131873	CHSY1	15:101175727-101252048	protein_coding	0.00912139	-0.51247	0.122337	2.8e-05	0.00029586	0.011342	-0.631373	0.0965734	6.25e-11	1.32e-09	0.011342	-0.404856	0.129044	0.00170481	0.00738763	0.011342
ENSG00000072071	ADGRL1	19:14147743-14206187	protein_coding	0.0101724	-0.63973	0.0945447	1.32e-11	5.17e-10	0.0113395	-0.652113	0.110122	3.19e-09	5e-08	0.0113395	-0.631539	0.0962166	5.25e-11	1.11e-09	0.0113395
ENSG00000117643	MAN1C1	1:25617468-25786207	protein_coding	0.0226845	2.02432	0.364354	2.76e-08	5.87e-07	0.0113382	1.35493	0.336567	5.68e-05	0.00039023	0.0113382	2.46816	0.256978	7.65e-22	5.74e-20	0.0113382
ENSG00000143603	KCNN3	1:154697455-154870281	protein_coding	0.0136309	1.27059	0.279619	5.52e-06	6.98e-05	0.0113365	1.25674	0.344728	0.00026678	0.00157478	0.0113365	1.28495	0.290756	9.9e-06	7.97e-05	0.0113365
ENSG00000184500	PROS1	3:93873033-93980003	protein_coding	0.0109579	0.659918	0.103125	1.56e-10	5.11e-09	0.0113304	0.666752	0.126045	1.22e-07	1.47e-06	0.0113304	0.650308	0.107868	1.65e-09	2.75e-08	0.0113304
ENSG00000176340	COX8A	11:63974620-63976543	protein_coding	0.0101852	0.536289	0.185102	0.00376437	0.019042	0.0113287	0.590787	0.185044	0.00140955	0.00673101	0.0113287	0.473863	0.19479	0.014987	0.0465848	0.0113287
ENSG00000223658	C1GALT1C1L	2:43675151-43676429	protein_coding	0.0113897	1.04678	0.234871	8.32e-06	0.00010066	0.0113236	1.17845	0.267779	1.08e-05	8.78e-05	0.0113236	0.900699	0.284258	0.00153178	0.00674628	0.0113236
ENSG00000138134	STAMBPL1	10:88879734-88975153	protein_coding	0.0135713	0.918553	0.138738	3.57e-11	1.29e-09	0.0113218	0.800122	0.151532	1.29e-07	1.54e-06	0.0113218	1.02418	0.158524	1.04e-10	2.11e-09	0.0113218
ENSG00000102007	PLP2	X:49171898-49175235	protein_coding	0.00822509	0.514973	0.147309	0.00047254	0.00339713	0.0113182	0.670458	0.142109	2.38e-06	2.23e-05	0.0113182	0.336191	0.136465	0.0137559	0.0434639	0.0113182
ENSG00000258056	AC009779.2	12:55729104-55730852	lncRNA	0.0113988	0.945445	0.167952	1.81e-08	3.99e-07	0.0113094	0.960547	0.192325	5.9e-07	6.25e-06	0.0113094	0.925084	0.217188	2.05e-05	0.00015259	0.0113094
ENSG00000186230	ZNF749	19:57435325-57447101	protein_coding	0.00933791	-0.563165	0.180315	0.00178878	0.0102986	0.0113049	-0.712456	0.173895	4.18e-05	0.00029715	0.0113049	-0.428034	0.175486	0.0147225	0.045916	0.0113049
ENSG00000134897	BIVM	13:102799119-102841533	protein_coding	0.0155101	-0.903957	0.150302	1.81e-09	4.82e-08	0.0113045	-0.683586	0.118355	7.66e-09	1.12e-07	0.0113045	-1.16662	0.118217	5.7e-23	4.91e-21	0.0113045
ENSG00000163605	PPP4R2	3:72996803-73069198	protein_coding	0.0128989	-0.670429	0.129144	2.09e-07	3.65e-06	0.0113014	-0.593983	0.122758	1.31e-06	1.29e-05	0.0113014	-0.753629	0.123441	1.03e-09	1.76e-08	0.0113014
ENSG00000081181	ARG2	14:67619920-67651708	protein_coding	0.013209	0.787234	0.108885	4.83e-13	2.45e-11	0.0112953	0.666672	0.100793	3.73e-11	8.17e-10	0.0112953	0.893567	0.115392	9.65e-15	3.42e-13	0.0112953
ENSG00000163638	ADAMTS9	3:64515654-64688000	protein_coding	0.012081	0.758951	0.133142	1.2e-08	2.78e-07	0.0112942	0.72917	0.149863	1.14e-06	1.14e-05	0.0112942	0.78474	0.160014	9.38e-07	9.48e-06	0.0112942
ENSG00000159128	IFNGR2	21:33402896-33479348	protein_coding	0.00800394	-0.531794	0.115257	3.95e-06	5.19e-05	0.0112936	-0.648929	0.123471	1.47e-07	1.75e-06	0.0112936	-0.428007	0.0890051	1.52e-06	1.47e-05	0.0112936
ENSG00000188906	LRRK2	12:40196744-40369285	protein_coding	0.013497	1.05779	0.168108	3.13e-10	9.77e-09	0.0112829	0.973583	0.195596	6.44e-07	6.77e-06	0.0112829	1.13526	0.201613	1.79e-08	2.5e-07	0.0112829
ENSG00000196405	EVL	14:99971449-100144236	protein_coding	0.010247	0.603797	0.144285	2.85e-05	0.00030016	0.0112777	0.656605	0.124206	1.25e-07	1.5e-06	0.0112777	0.542797	0.159015	0.00064138	0.00319193	0.0112777
ENSG00000139734	DIAPH3	13:59665583-60163928	protein_coding	0.0130701	-0.726249	0.107401	1.36e-11	5.31e-10	0.0112728	-0.623076	0.0960177	8.63e-11	1.79e-09	0.0112728	-0.840093	0.109045	1.32e-14	4.62e-13	0.0112728
ENSG00000165271	NOL6	9:33461353-33473930	protein_coding	0.011562	-0.546632	0.18643	0.00336682	0.0173792	0.0112717	-0.549049	0.186358	0.00321695	0.0136814	0.0112717	-0.546172	0.157337	0.00051785	0.0026572	0.0112717
ENSG00000152076	CCDC74B	2:130139287-130145134	protein_coding	0.015685	1.05052	0.266545	8.11e-05	0.00074412	0.011268	0.905557	0.276505	0.00105658	0.00525929	0.011268	1.17231	0.2431	1.42e-06	1.38e-05	0.011268
ENSG00000065150	IPO5	13:97953658-98024296	protein_coding	0.0134995	-0.719844	0.10841	3.14e-11	1.14e-09	0.0112668	-0.592553	0.085264	3.66e-12	9.4e-11	0.0112668	-0.862992	0.0884561	1.74e-22	1.37e-20	0.0112668
ENSG00000278704	BX004987.1	GL000009.2:56140-58376	protein_coding	0.0157807	-4.66695	0.706505	3.96e-11	1.42e-09	0.0112652	-5.22189	1.06663	9.8e-07	9.92e-06	0.0112652	-4.27059	0.836009	3.25e-07	3.59e-06	0.0112652
ENSG00000133111	RFXAP	13:36819224-36829104	protein_coding	0.0129771	-0.761526	0.10892	2.72e-12	1.23e-10	0.0112586	-0.666834	0.104164	1.54e-10	3.04e-09	0.0112586	-0.866573	0.119669	4.44e-13	1.27e-11	0.0112586
ENSG00000125355	TMEM255A	X:120258650-120311556	protein_coding	0.0150653	0.875026	0.182604	1.65e-06	2.37e-05	0.011258	0.708382	0.203068	0.00048594	0.00266234	0.011258	1.01688	0.119417	1.66e-17	8.06e-16	0.011258
ENSG00000187735	TCEA1	8:53966552-54022456	protein_coding	0.00977593	-0.575577	0.0615269	8.37e-21	9.27e-19	0.0112563	-0.616626	0.064879	2.01e-21	1.43e-19	0.0112563	-0.539253	0.0759511	1.25e-12	3.37e-11	0.0112563
ENSG00000147650	LRP12	8:104489231-104589024	protein_coding	0.0086525	-0.529543	0.127296	3.18e-05	0.00032993	0.01125	-0.666115	0.113655	4.61e-09	7.01e-08	0.01125	-0.406711	0.128854	0.00159747	0.0069905	0.01125
ENSG00000176406	RIMS2	8:103500696-104256094	protein_coding	0.0166346	2.00169	0.367627	5.18e-08	1.03e-06	0.0112413	1.80982	0.44412	4.6e-05	0.0003232	0.0112413	2.16728	0.387039	2.15e-08	2.96e-07	0.0112413
ENSG00000161940	BCL6B	17:7023050-7030290	protein_coding	0.0177547	-0.975606	0.214995	5.68e-06	7.14e-05	0.0112364	-0.663703	0.17211	0.00011513	0.00073843	0.0112364	-1.36329	0.141242	4.81e-22	3.69e-20	0.0112364
ENSG00000128683	GAD1	2:170813213-170861151	protein_coding	0.0148422	0.948139	0.168895	1.98e-08	4.32e-07	0.011232	0.742199	0.13401	3.05e-08	4.09e-07	0.011232	1.12333	0.164795	9.33e-12	2.2e-10	0.011232
ENSG00000129159	KCNC1	11:17734774-17856804	protein_coding	0.00920529	0.785931	0.186617	2.54e-05	0.00027136	0.0112166	0.957199	0.191395	5.7e-07	6.06e-06	0.0112166	0.588736	0.223433	0.00841477	0.0289111	0.0112166
ENSG00000174917	MICOS13	19:5678421-5680896	protein_coding	0.0117296	0.659877	0.217033	0.00236229	0.0129636	0.0112152	0.66594	0.233441	0.00433483	0.0175939	0.0112152	0.64871	0.223836	0.0037537	0.0145159	0.0112152
ENSG00000167202	TBC1D2B	15:77984036-78077724	protein_coding	0.00653672	-0.418075	0.124705	0.00080081	0.00525424	0.0112125	-0.637545	0.0896088	1.12e-12	3.08e-11	0.0112125	-0.232759	0.0888104	0.0087709	0.0299439	0.0112125
ENSG00000163431	LMOD1	1:201896456-201946588	protein_coding	0.0247058	1.76546	0.379664	3.32e-06	4.44e-05	0.0112107	0.998966	0.333561	0.0027458	0.0119993	0.0112107	2.25338	0.21634	2.1e-25	2.19e-23	0.0112107
ENSG00000146842	TMEM209	7:130164713-130207770	protein_coding	0.0114106	-0.646485	0.114848	1.81e-08	3.99e-07	0.0112103	-0.633591	0.0804023	3.27e-15	1.28e-13	0.0112103	-0.664099	0.137038	1.26e-06	1.24e-05	0.0112103
ENSG00000111886	GABRR2	6:89254464-89315299	protein_coding	0.0151145	-2.14956	0.332397	1e-10	3.38e-09	0.0112076	-2.01505	0.400913	5e-07	5.38e-06	0.0112076	-2.30097	0.435499	1.27e-07	1.52e-06	0.0112076
ENSG00000154678	PDE1C	7:31751179-32428131	protein_coding	0.0130994	1.99073	0.374297	1.05e-07	1.96e-06	0.0111966	2.10912	0.417961	4.51e-07	4.9e-06	0.0111966	1.86045	0.448826	3.4e-05	0.00023847	0.0111966
ENSG00000272046	AL445647.1	13:87807634-87811232	lncRNA	0.0159783	-5.92884	0.846461	2.48e-12	1.13e-10	0.0111958	-5.91856	1.11494	1.11e-07	1.33e-06	0.0111958	-5.94358	1.12209	1.18e-07	1.42e-06	0.0111958
ENSG00000162704	ARPC5	1:183620846-183635783	protein_coding	0.0102933	0.613544	0.0666751	3.51e-20	3.74e-18	0.0111944	0.607871	0.0671745	1.44e-19	8.7e-18	0.0111944	0.615372	0.0869477	1.47e-12	3.92e-11	0.0111944
ENSG00000247077	PGAM5	12:132710819-132722734	protein_coding	0.0104566	-0.568548	0.121956	3.13e-06	4.22e-05	0.0111773	-0.595755	0.11856	5.04e-07	5.4e-06	0.0111773	-0.544929	0.125768	1.47e-05	0.00011419	0.0111773
ENSG00000205189	ZBTB10	8:80485619-80526265	protein_coding	0.0111083	-0.66771	0.0845697	2.89e-15	2e-13	0.0111765	-0.63195	0.0921767	7.09e-12	1.73e-10	0.0111765	-0.708345	0.100828	2.14e-12	5.53e-11	0.0111765
ENSG00000119514	GALNT12	9:98807670-98850081	protein_coding	0.017612	1.03547	0.247197	2.8e-05	0.00029594	0.0111729	0.734518	0.233592	0.00166401	0.00778816	0.0111729	1.27739	0.185454	5.66e-12	1.38e-10	0.0111729
ENSG00000103197	TSC2	16:2047967-2089491	protein_coding	0.00895319	-0.561985	0.10352	5.68e-08	1.12e-06	0.0111727	-0.631783	0.10824	5.32e-09	8e-08	0.0111727	-0.49973	0.110293	5.87e-06	4.94e-05	0.0111727
ENSG00000261167	AC107027.3	3:131455126-131458598	lncRNA	0.0150093	-1.02478	0.227626	6.73e-06	8.32e-05	0.0111707	-0.861831	0.228313	0.00016015	0.00099514	0.0111707	-1.20975	0.246729	9.43e-07	9.53e-06	0.0111707
ENSG00000149809	TM7SF2	11:65111845-65116396	protein_coding	0.0188819	1.26217	0.257636	9.63e-07	1.47e-05	0.0111699	0.867139	0.250533	0.00053783	0.00291091	0.0111699	1.56282	0.182079	9.23e-18	4.59e-16	0.0111699
ENSG00000159086	PAXBP1	21:32733899-32771792	protein_coding	0.0114653	-0.623388	0.102077	1.02e-09	2.86e-08	0.0111673	-0.584275	0.117507	6.62e-07	6.94e-06	0.0111673	-0.667905	0.0858418	7.22e-15	2.62e-13	0.0111673
ENSG00000188811	NHLRC3	13:39038306-39050109	protein_coding	0.0103784	-0.659444	0.0968431	9.8e-12	3.94e-10	0.011156	-0.671618	0.108425	5.85e-10	1.05e-08	0.011156	-0.651011	0.116159	2.09e-08	2.89e-07	0.011156
ENSG00000075399	VPS9D1	16:89707134-89720898	protein_coding	0.0116387	0.997869	0.202854	8.69e-07	1.34e-05	0.0111486	0.970506	0.243991	6.96e-05	0.00046875	0.0111486	1.02122	0.196752	2.1e-07	2.42e-06	0.0111486
ENSG00000166046	TCP11L2	12:106301929-106347003	protein_coding	0.01231	0.864438	0.15235	1.39e-08	3.18e-07	0.0111451	0.846955	0.178824	2.18e-06	2.06e-05	0.0111451	0.879311	0.18387	1.73e-06	1.65e-05	0.0111451
ENSG00000274265	AC245297.3	1:149175748-149259987	lncRNA	0.0117218	1.22898	0.241921	3.77e-07	6.26e-06	0.0111418	1.31924	0.291129	5.86e-06	5.05e-05	0.0111418	1.12616	0.314006	0.00033524	0.00181023	0.0111418
ENSG00000136147	PHF11	13:49495610-49528981	protein_coding	0.00969395	-0.978543	0.249114	8.56e-05	0.00077649	0.0111308	-1.18888	0.294094	5.29e-05	0.00036599	0.0111308	-0.806132	0.247727	0.00113748	0.00521841	0.0111308
ENSG00000133114	GPALPP1	13:44989529-45037669	protein_coding	0.0106793	-0.659673	0.0988855	2.54e-11	9.41e-10	0.011129	-0.644657	0.0939159	6.69e-12	1.65e-10	0.011129	-0.679299	0.11885	1.09e-08	1.58e-07	0.011129
ENSG00000131043	AAR2	20:36236459-36270918	protein_coding	0.0125082	-0.704279	0.0967103	3.28e-13	1.69e-11	0.0111264	-0.625048	0.0897553	3.31e-12	8.56e-11	0.0111264	-0.790557	0.109995	6.61e-13	1.85e-11	0.0111264
ENSG00000169242	EFNA1	1:155127876-155134899	protein_coding	0.00928896	-0.677286	0.143291	2.28e-06	3.17e-05	0.011118	-0.78041	0.164538	2.11e-06	1.99e-05	0.011118	-0.584938	0.172345	0.00068881	0.00338764	0.011118
ENSG00000137168	PPIL1	6:36854827-36874803	protein_coding	0.00616782	0.45119	0.123703	0.00026496	0.00204788	0.0111161	0.620444	0.0820649	4.02e-14	1.33e-12	0.0111161	0.257222	0.0938337	0.00612045	0.0220841	0.0111161
ENSG00000197056	ZMYM1	1:35032172-35115859	protein_coding	0.00644246	0.461286	0.125693	0.00024261	0.00189609	0.0111118	0.63927	0.0941095	1.1e-11	2.6e-10	0.0111118	0.256377	0.0943756	0.00659647	0.0235692	0.0111118
ENSG00000160539	PLPP7	9:131289459-131359022	protein_coding	0.0189094	2.29568	0.418076	4e-08	8.18e-07	0.0111107	1.95881	0.496359	7.94e-05	0.00052955	0.0111107	2.56179	0.370013	4.41e-12	1.1e-10	0.0111107
ENSG00000159167	STC1	8:23841929-23854806	protein_coding	0.0360372	3.0205	0.730597	3.56e-05	0.00036515	0.0111088	1.28662	0.371248	0.00052891	0.00286988	0.0111088	3.77727	0.48268	5.05e-15	1.88e-13	0.0111088
ENSG00000155096	AZIN1	8:102826308-102893864	protein_coding	0.0125177	-0.674441	0.0968899	3.38e-12	1.51e-10	0.0111076	-0.596571	0.0905693	4.49e-11	9.7e-10	0.0111076	-0.759408	0.0972277	5.69e-15	2.1e-13	0.0111076
ENSG00000238083	LRRC37A2	17:46511511-46555650	protein_coding	0.0105904	-0.67471	0.106976	2.84e-10	9.02e-09	0.0111052	-0.703094	0.129596	5.79e-08	7.37e-07	0.0111052	-0.650217	0.130203	5.92e-07	6.21e-06	0.0111052
ENSG00000147100	SLC16A2	X:74421493-74533917	protein_coding	0.0147858	0.823634	0.153827	8.59e-08	1.63e-06	0.0111051	0.631738	0.150162	2.59e-05	0.00019306	0.0111051	0.988149	0.101837	2.92e-22	2.27e-20	0.0111051
ENSG00000215252	GOLGA8B	15:34525207-34588503	protein_coding	0.00937	-0.574428	0.12593	5.08e-06	6.48e-05	0.0111014	-0.631479	0.106488	3.03e-09	4.76e-08	0.0111014	-0.52385	0.140429	0.00019122	0.00109996	0.0111014
ENSG00000053747	LAMA3	18:23689443-23956222	protein_coding	0.0150834	0.856448	0.156177	4.16e-08	8.47e-07	0.0110961	0.639666	0.135436	2.32e-06	2.18e-05	0.0110961	1.03791	0.119139	2.99e-18	1.56e-16	0.0110961
ENSG00000151623	NR3C2	4:148078762-148444698	protein_coding	0.00902624	0.599969	0.117067	2.98e-07	5.03e-06	0.0110923	0.688067	0.125408	4.1e-08	5.36e-07	0.0110923	0.502652	0.138373	0.0002806	0.00154346	0.0110923
ENSG00000068438	FTSJ1	X:48476021-48486364	protein_coding	0.00835714	-0.53995	0.111402	1.25e-06	1.85e-05	0.0110921	-0.640215	0.109599	5.18e-09	7.82e-08	0.0110921	-0.450283	0.111087	5.05e-05	0.00033829	0.0110921
ENSG00000169515	CCDC8	19:46410329-46413564	protein_coding	0.0091674	0.595859	0.117111	3.62e-07	6.04e-06	0.0110901	0.652807	0.105553	6.23e-10	1.11e-08	0.0110901	0.532389	0.142758	0.00019199	0.00110379	0.0110901
ENSG00000147679	UTP23	8:116766505-116849463	protein_coding	0.0137189	-0.690862	0.167429	3.69e-05	0.00037681	0.0110901	-0.576901	0.169939	0.00068692	0.0036102	0.0110901	-0.813729	0.130466	4.46e-10	8.13e-09	0.0110901
ENSG00000184277	TM2D3	15:101621444-101652391	protein_coding	0.00791406	-0.492229	0.0833178	3.47e-09	8.87e-08	0.01109	-0.617171	0.0673774	5.19e-20	3.24e-18	0.01109	-0.381457	0.0744168	2.96e-07	3.3e-06	0.01109
ENSG00000133119	RFC3	13:33818069-33966558	protein_coding	0.0103509	-0.594535	0.0546693	1.51e-27	3.04e-25	0.011087	-0.60156	0.0647908	1.62e-20	1.07e-18	0.011087	-0.591089	0.0744697	2.07e-15	8.14e-14	0.011087
ENSG00000100345	MYH9	22:36281277-36388067	protein_coding	0.00816261	-0.493251	0.0854247	7.74e-09	1.87e-07	0.0110832	-0.598488	0.0832982	6.73e-13	1.9e-11	0.0110832	-0.398969	0.0697304	1.06e-08	1.53e-07	0.0110832
ENSG00000167311	ART5	11:3638512-3642316	protein_coding	0.0106371	-0.847069	0.161547	1.58e-07	2.83e-06	0.0110829	-0.877219	0.195756	7.42e-06	6.23e-05	0.0110829	-0.821307	0.186982	1.12e-05	8.88e-05	0.0110829
ENSG00000104450	SPAG1	8:100157906-100259278	protein_coding	0.00918206	-0.555623	0.154173	0.00031349	0.00238309	0.0110794	-0.699516	0.137016	3.3e-07	3.68e-06	0.0110794	-0.426316	0.168922	0.0116112	0.0378311	0.0110794
ENSG00000116138	DNAJC16	1:15526813-15592379	protein_coding	0.00730686	0.543001	0.129938	2.93e-05	0.00030704	0.0110785	0.685879	0.112078	9.38e-10	1.61e-08	0.0110785	0.384991	0.128891	0.00281777	0.0114047	0.0110785
ENSG00000225077	LINC00337	1:6234692-6239444	lncRNA	0.0105187	1.34155	0.348267	0.00011713	0.00101514	0.0110767	1.60645	0.39285	4.33e-05	0.00030643	0.0110767	1.01792	0.37689	0.00691636	0.0245608	0.0110767
ENSG00000235706	DICER1-AS1	14:95157645-95181475	lncRNA	0.0174108	1.23085	0.324705	0.00015025	0.00125896	0.0110705	0.958126	0.296181	0.00121671	0.00593855	0.0110705	1.45069	0.305782	2.09e-06	1.95e-05	0.0110705
ENSG00000259345	AC013652.1	15:38865322-39427195	lncRNA	0.0159712	-6.5842	0.866177	2.93e-14	1.77e-12	0.0110664	-6.57157	1.12381	4.99e-09	7.55e-08	0.0110664	-6.59841	1.13102	5.41e-09	8.26e-08	0.0110664
ENSG00000140577	CRTC3	15:90529923-90645345	protein_coding	0.00830097	-0.49665	0.105035	2.26e-06	3.15e-05	0.0110649	-0.624988	0.0903385	4.57e-12	1.15e-10	0.0110649	-0.380585	0.10117	0.00016867	0.0009852	0.0110649
ENSG00000102445	RUBCNL	13:46342000-46438190	protein_coding	0.0122136	-0.968396	0.177156	4.59e-08	9.29e-07	0.0110636	-0.939619	0.208659	6.7e-06	5.69e-05	0.0110636	-1.00125	0.210509	1.97e-06	1.85e-05	0.0110636
ENSG00000149927	DOC2A	16:30005514-30023270	protein_coding	0.0146058	1.00087	0.194242	2.57e-07	4.4e-06	0.0110592	0.858907	0.199637	1.69e-05	0.00013165	0.0110592	1.12434	0.20875	7.2e-08	9.04e-07	0.0110592
ENSG00000136521	NDUFB5	3:179604690-179627647	protein_coding	0.0125741	0.715047	0.0935788	2.15e-14	1.32e-12	0.0110511	0.613177	0.0808114	3.26e-14	1.1e-12	0.0110511	0.805386	0.0938202	9.13e-18	4.55e-16	0.0110511
ENSG00000059377	TBXAS1	7:139777051-140020325	protein_coding	0.00965624	0.887203	0.219482	5.29e-05	0.00051494	0.0110474	1.03717	0.244596	2.23e-05	0.00016937	0.0110474	0.715624	0.26594	0.00712536	0.0251431	0.0110474
ENSG00000171984	SHLD1	20:5750393-5864395	protein_coding	0.0122179	-0.936197	0.191886	1.07e-06	1.6e-05	0.0110423	-0.945723	0.240625	8.49e-05	0.00056136	0.0110423	-0.932922	0.220453	2.32e-05	0.00017072	0.0110423
ENSG00000175866	BAIAP2	17:81035122-81117432	protein_coding	0.0107449	-0.700821	0.130153	7.26e-08	1.4e-06	0.0110373	-0.741479	0.159394	3.29e-06	3.01e-05	0.0110373	-0.665717	0.155017	1.75e-05	0.0001327	0.0110373
ENSG00000125462	C1orf61	1:156404250-156456763	protein_coding	0.0110539	0.949603	0.214295	9.37e-06	0.00011168	0.0110356	1.05746	0.228672	3.76e-06	3.39e-05	0.0110356	0.831011	0.263801	0.00163191	0.00712296	0.0110356
ENSG00000146267	FAXC	6:99271168-99350062	protein_coding	0.00871533	0.572026	0.102903	2.71e-08	5.78e-07	0.0110344	0.662946	0.105725	3.6e-10	6.67e-09	0.0110344	0.471487	0.117498	6e-05	0.00039435	0.0110344
ENSG00000111271	ACAD10	12:111686056-111757107	protein_coding	0.0100564	0.636291	0.116146	4.29e-08	8.72e-07	0.0110152	0.688532	0.137788	5.82e-07	6.18e-06	0.0110152	0.578888	0.131142	1.01e-05	8.14e-05	0.0110152
ENSG00000103241	FOXF1	16:86510527-86515422	protein_coding	0.0135651	0.877345	0.172169	3.47e-07	5.81e-06	0.0110036	0.750947	0.190476	8.06e-05	0.00053751	0.0110036	0.988563	0.190518	2.12e-07	2.43e-06	0.0110036
ENSG00000147799	ARHGAP39	8:144529179-144605816	protein_coding	0.0120464	-0.929655	0.148193	3.54e-10	1.1e-08	0.0109967	-0.910219	0.184546	8.13e-07	8.39e-06	0.0109967	-0.953137	0.194072	9.05e-07	9.18e-06	0.0109967
ENSG00000147162	OGT	X:71533104-71575892	protein_coding	0.00939584	-0.563946	0.109809	2.81e-07	4.77e-06	0.0109947	-0.597999	0.0708144	3.05e-17	1.45e-15	0.0109947	-0.534717	0.127582	2.78e-05	0.00020011	0.0109947
ENSG00000160055	TMEM234	1:32214472-32222359	protein_coding	0.0114125	-0.742046	0.130933	1.45e-08	3.28e-07	0.0109925	-0.716422	0.1553	3.97e-06	3.56e-05	0.0109925	-0.772491	0.15286	4.34e-07	4.66e-06	0.0109925
ENSG00000225953	SATB2-AS1	2:199457700-199476935	lncRNA	0.00900442	0.5663	0.142808	7.33e-05	0.00068204	0.0109873	0.669497	0.139287	1.54e-06	1.49e-05	0.0109873	0.449541	0.143003	0.00166899	0.00725697	0.0109873
ENSG00000040487	SLC66A1	1:19312326-19329300	protein_coding	0.0119603	0.856105	0.156852	4.81e-08	9.66e-07	0.0109867	0.825164	0.195158	2.36e-05	0.00017745	0.0109867	0.883527	0.189624	3.17e-06	2.84e-05	0.0109867
ENSG00000177738	AC025171.1	5:43013060-43067452	lncRNA	0.0108118	0.956369	0.263895	0.00029002	0.00222184	0.0109808	0.963312	0.232996	3.56e-05	0.00025733	0.0109808	0.941634	0.322687	0.00352165	0.0137641	0.0109808
ENSG00000162545	CAMK2N1	1:20482391-20486210	protein_coding	0.0146108	0.935782	0.177444	1.34e-07	2.44e-06	0.0109806	0.747065	0.165558	6.41e-06	5.47e-05	0.0109806	1.0962	0.178254	7.77e-10	1.37e-08	0.0109806
ENSG00000267169	AC022098.1	19:14137146-14171267	lncRNA	0.0115831	-0.876129	0.257489	0.0006675	0.00453729	0.0109775	-0.95435	0.318868	0.0027631	0.0120614	0.0109775	-0.807805	0.236962	0.000652	0.00323455	0.0109775
ENSG00000161249	DMKN	19:35497220-35513658	protein_coding	0.00651309	-0.450999	0.128239	0.00043668	0.00317298	0.0109689	-0.622754	0.114575	5.47e-08	7.01e-07	0.0109689	-0.303395	0.0935905	0.0011881	0.00541543	0.0109689
ENSG00000204394	VARS	6:31777518-31795752	protein_coding	0.00641237	-0.430252	0.135975	0.00155513	0.00916488	0.010967	-0.61241	0.115884	1.26e-07	1.51e-06	0.010967	-0.272611	0.110149	0.0133261	0.0423408	0.010967
ENSG00000111786	SRSF9	12:120461672-120469748	protein_coding	0.00991258	-0.521407	0.114402	5.17e-06	6.59e-05	0.0109654	-0.567079	0.117002	1.25e-06	1.24e-05	0.0109654	-0.479895	0.10231	2.72e-06	2.46e-05	0.0109654
ENSG00000170631	ZNF16	8:144930358-144950888	protein_coding	0.00995671	-0.651584	0.119882	5.47e-08	1.09e-06	0.0109571	-0.702946	0.126691	2.88e-08	3.87e-07	0.0109571	-0.605921	0.147756	4.12e-05	0.00028252	0.0109571
ENSG00000230590	FTX	X:73940435-74293574	lncRNA	0.0112745	-0.672623	0.103805	9.19e-11	3.13e-09	0.0109521	-0.655074	0.12178	7.48e-08	9.36e-07	0.0109521	-0.693651	0.125811	3.52e-08	4.65e-07	0.0109521
ENSG00000136783	NIPSNAP3A	9:104747683-104760120	protein_coding	0.00744555	0.465321	0.113041	3.85e-05	0.00039115	0.0109468	0.610351	0.10012	1.09e-09	1.85e-08	0.0109468	0.299138	0.0865738	0.00054969	0.00279679	0.0109468
ENSG00000237984	PTENP1	9:33673504-33677499	transcribed_processed_pseudogene	0.00918487	0.951559	0.230521	3.66e-05	0.00037479	0.0109446	1.14277	0.249464	4.63e-06	4.09e-05	0.0109446	0.729054	0.277376	0.00857889	0.0293719	0.0109446
ENSG00000075213	SEMA3A	7:83955777-84492724	protein_coding	0.0117961	0.759999	0.139141	4.71e-08	9.49e-07	0.0109421	0.684452	0.128231	9.42e-08	1.16e-06	0.0109421	0.827045	0.159204	2.05e-07	2.36e-06	0.0109421
ENSG00000101367	MAPRE1	20:32819954-32850405	protein_coding	0.0106009	-0.562606	0.101625	3.09e-08	6.51e-07	0.0109336	-0.572684	0.0958806	2.33e-09	3.76e-08	0.0109336	-0.555442	0.105936	1.58e-07	1.85e-06	0.0109336
ENSG00000101391	CDK5RAP1	20:33358839-33401561	protein_coding	0.0123811	-0.690894	0.103059	2.03e-11	7.65e-10	0.0109297	-0.599992	0.10949	4.26e-08	5.54e-07	0.0109297	-0.790817	0.0951194	9.26e-17	4.19e-15	0.0109297
ENSG00000253554	LINC01414	8:63687179-64369176	lncRNA	0.0109722	3.02256	0.654785	3.91e-06	5.15e-05	0.0109296	3.40567	0.667957	3.42e-07	3.81e-06	0.0109296	2.499	0.750006	0.00086235	0.00410556	0.0109296
ENSG00000281706	AL009179.1	6:27694035-27713352	lncRNA	0.0096386	-0.787528	0.201811	9.53e-05	0.00084852	0.0109279	-0.918006	0.195822	2.76e-06	2.55e-05	0.0109279	-0.67152	0.23846	0.00486148	0.0181224	0.0109279
ENSG00000116353	MECR	1:29192657-29230942	protein_coding	0.0112552	-0.723698	0.130377	2.84e-08	6.03e-07	0.0109264	-0.642392	0.15248	2.52e-05	0.00018858	0.0109264	-0.81344	0.107249	3.34e-14	1.11e-12	0.0109264
ENSG00000100605	ITPK1	14:92936914-93116320	protein_coding	0.00879498	0.544054	0.119793	5.58e-06	7.03e-05	0.0109209	0.629333	0.108708	7.07e-09	1.04e-07	0.0109209	0.448707	0.132256	0.00069202	0.00340019	0.0109209
ENSG00000143545	RAB13	1:153981605-153986358	protein_coding	0.00772219	0.560133	0.146286	0.00012865	0.00110141	0.010919	0.659508	0.131589	5.39e-07	5.76e-06	0.010919	0.451542	0.155406	0.00366599	0.0142413	0.010919
ENSG00000228956	SATB1-AS1	3:18445024-18920401	lncRNA	0.011037	1.03763	0.204195	3.74e-07	6.22e-06	0.0109149	1.11575	0.233851	1.83e-06	1.75e-05	0.0109149	0.953463	0.261706	0.00026921	0.0014908	0.0109149
ENSG00000230513	THAP7-AS1	22:21001886-21010342	lncRNA	0.0126525	1.04915	0.255481	4.02e-05	0.00040475	0.0109134	1.07352	0.305174	0.00043525	0.00242057	0.0109134	1.021	0.264866	0.00011584	0.00070724	0.0109134
ENSG00000175305	CCNE2	8:94879770-94896678	protein_coding	0.00971426	-0.588121	0.12505	2.56e-06	3.53e-05	0.0109133	-0.661039	0.153826	1.73e-05	0.00013438	0.0109133	-0.523413	0.122331	1.88e-05	0.0001416	0.0109133
ENSG00000186088	GSAP	7:77310751-77416349	protein_coding	0.0220628	5.72267	1.08497	1.33e-07	2.43e-06	0.0109087	5.03507	1.12244	7.26e-06	6.11e-05	0.0109087	6.18144	1.0518	4.18e-09	6.47e-08	0.0109087
ENSG00000084623	EIF3I	1:32221928-32231604	protein_coding	0.011501	-0.622237	0.0944906	4.54e-11	1.61e-09	0.0108965	-0.578595	0.0985847	4.38e-09	6.7e-08	0.0108965	-0.670728	0.0990169	1.25e-11	2.88e-10	0.0108965
ENSG00000152926	ZNF117	7:64971772-65006684	protein_coding	0.0145158	-0.820979	0.171547	1.7e-06	2.43e-05	0.010893	-0.667906	0.159866	2.94e-05	0.00021709	0.010893	-0.990391	0.173856	1.22e-08	1.75e-07	0.010893
ENSG00000163132	MSX1	4:4859665-4863936	protein_coding	0.00843348	0.534879	0.14432	0.00021038	0.00168299	0.0108906	0.672146	0.133018	4.35e-07	4.74e-06	0.0108906	0.375382	0.14123	0.00786165	0.0273177	0.0108906
ENSG00000115944	COX7A2L	2:42333546-42425088	protein_coding	0.00966573	0.55718	0.0819977	1.08e-11	4.31e-10	0.0108842	0.593808	0.0863567	6.15e-12	1.52e-10	0.0108842	0.515191	0.0869754	3.15e-09	4.97e-08	0.0108842
ENSG00000089048	ESF1	20:13714322-13784886	protein_coding	0.0143503	-0.698868	0.176127	7.25e-05	0.00067572	0.0108829	-0.551546	0.158635	0.00050741	0.00276726	0.0108829	-0.864505	0.149301	7.02e-09	1.05e-07	0.0108829
ENSG00000100994	PYGB	20:25248085-25298012	protein_coding	0.0109447	-0.639262	0.105477	1.36e-09	3.73e-08	0.010882	-0.628499	0.0923121	9.87e-12	2.35e-10	0.010882	-0.653186	0.132315	7.95e-07	8.14e-06	0.010882
ENSG00000183530	PRR14L	22:31676256-31750140	protein_coding	0.00796558	0.526575	0.112386	2.79e-06	3.81e-05	0.0108776	0.608296	0.110275	3.46e-08	4.59e-07	0.0108776	0.436658	0.11555	0.00015748	0.00092724	0.0108776
ENSG00000159147	DONSON	21:33559542-33588706	protein_coding	0.00840437	-0.472957	0.105962	8.07e-06	9.79e-05	0.0108771	-0.579359	0.109228	1.13e-07	1.36e-06	0.0108771	-0.377031	0.0837228	6.69e-06	5.56e-05	0.0108771
ENSG00000006453	BAIAP2L1	7:98291650-98401090	protein_coding	0.00768781	-0.508166	0.103522	9.16e-07	1.41e-05	0.0108635	-0.629149	0.105858	2.79e-09	4.43e-08	0.0108635	-0.400928	0.0971872	3.7e-05	0.0002576	0.0108635
ENSG00000048707	VPS13D	1:12230030-12512047	protein_coding	0.0088617	0.570785	0.109733	1.98e-07	3.48e-06	0.0108629	0.62267	0.116027	8.02e-08	9.98e-07	0.0108629	0.513688	0.119377	1.68e-05	0.00012847	0.0108629
ENSG00000130770	ATP5IF1	1:28236109-28246906	protein_coding	0.00666473	0.44573	0.109612	4.77e-05	0.00047087	0.0108613	0.600372	0.0816971	2e-13	6.04e-12	0.0108613	0.269356	0.0813443	0.00092863	0.00438383	0.0108613
ENSG00000187741	FANCA	16:89737549-89816657	protein_coding	0.00873561	-0.537264	0.0772802	3.6e-12	1.59e-10	0.0108611	-0.609265	0.0827457	1.8e-13	5.47e-12	0.0108611	-0.472622	0.0886991	9.91e-08	1.21e-06	0.0108611
ENSG00000230124	ACBD6	1:180269653-180502954	protein_coding	0.00821438	0.515048	0.0823382	3.97e-10	1.21e-08	0.0108596	0.608727	0.0794347	1.81e-14	6.41e-13	0.0108596	0.411746	0.0868946	2.15e-06	2e-05	0.0108596
ENSG00000111199	TRPV4	12:109783085-109833401	protein_coding	0.00999131	-1.21926	0.37054	0.0010001	0.00634418	0.0108531	-1.56091	0.367179	2.13e-05	0.00016207	0.0108531	-0.958347	0.385638	0.0129516	0.0413822	0.0108531
ENSG00000169598	DFFB	1:3857267-3885429	protein_coding	0.0088313	0.6431	0.134445	1.72e-06	2.46e-05	0.0108519	0.686598	0.133044	2.46e-07	2.81e-06	0.0108519	0.596855	0.143243	3.09e-05	0.00021948	0.0108519
ENSG00000025039	RRAGD	6:89364616-89412273	protein_coding	0.0149149	0.851475	0.158479	7.75e-08	1.49e-06	0.0108485	0.621924	0.108458	9.79e-09	1.41e-07	0.0108485	1.04278	0.137663	3.59e-14	1.2e-12	0.0108485
ENSG00000173915	ATP5MD	10:103389041-103396492	protein_coding	0.00808349	0.490976	0.0935114	1.52e-07	2.73e-06	0.0108465	0.586698	0.0839	2.69e-12	7.04e-11	0.0108465	0.384343	0.0933833	3.86e-05	0.00026697	0.0108465
ENSG00000096717	SIRT1	10:67884656-67918390	protein_coding	0.0131407	-0.655667	0.151823	1.57e-05	0.00017571	0.0108441	-0.551616	0.153388	0.00032289	0.00185989	0.0108441	-0.769442	0.122816	3.73e-10	6.92e-09	0.0108441
ENSG00000160691	SHC1	1:154962298-154974395	protein_coding	0.00722008	-0.479941	0.115004	3e-05	0.00031312	0.010826	-0.63031	0.105712	2.48e-09	3.98e-08	0.010826	-0.348474	0.104475	0.00085149	0.004061	0.010826
ENSG00000184428	TOP1MT	8:143304384-143359979	protein_coding	0.0088987	-0.559781	0.0976697	9.96e-09	2.35e-07	0.0108233	-0.625185	0.094581	3.84e-11	8.39e-10	0.0108233	-0.500678	0.116548	1.74e-05	0.00013204	0.0108233
ENSG00000197299	BLM	15:90717346-90816166	protein_coding	0.00900496	-0.49059	0.107699	5.23e-06	6.66e-05	0.0108181	-0.570019	0.112086	3.67e-07	4.05e-06	0.0108181	-0.417992	0.0952191	1.13e-05	8.98e-05	0.0108181
ENSG00000175879	HOXD8	2:176129694-176132695	protein_coding	0.00821441	0.604621	0.170235	0.00038277	0.0028324	0.0108172	0.769061	0.177019	1.4e-05	0.00011054	0.0108172	0.417151	0.17286	0.0158116	0.0487469	0.0108172
ENSG00000172590	MRPL52	14:22829879-22835037	protein_coding	0.00770897	0.509548	0.114574	8.69e-06	0.00010475	0.0108154	0.616667	0.113223	5.14e-08	6.61e-07	0.0108154	0.391052	0.121052	0.00123594	0.00560607	0.0108154
ENSG00000256223	ZNF10	12:133130575-133159465	protein_coding	0.0133455	-0.848489	0.138471	8.92e-10	2.54e-08	0.0108087	-0.730765	0.139955	1.78e-07	2.08e-06	0.0108087	-0.980387	0.160983	1.13e-09	1.93e-08	0.0108087
ENSG00000186522	SEPTIN10	2:109542799-109614143	protein_coding	0.00671935	0.438529	0.10754	4.55e-05	0.00045111	0.0108085	0.591162	0.0774806	2.35e-14	8.14e-13	0.0108085	0.263251	0.0815463	0.00124554	0.00564211	0.0108085
ENSG00000180190	TDRP	8:489792-545781	protein_coding	0.0118245	-1.73677	0.383371	5.89e-06	7.36e-05	0.0108067	-2.02776	0.467945	1.47e-05	0.00011584	0.0108067	-1.50972	0.39606	0.00013793	0.00082589	0.0108067
ENSG00000089737	DDX24	14:94048287-94081212	protein_coding	0.00868188	0.589208	0.11297	1.83e-07	3.24e-06	0.0108013	0.620464	0.119206	1.94e-07	2.25e-06	0.0108013	0.554244	0.099538	2.57e-08	3.51e-07	0.0108013
ENSG00000156299	TIAM1	21:31118416-31559977	protein_coding	0.0118955	-0.662749	0.0995174	2.75e-11	1.01e-09	0.0107983	-0.595222	0.100751	3.47e-09	5.4e-08	0.0107983	-0.73568	0.103869	1.41e-12	3.79e-11	0.0107983
ENSG00000172667	ZMAT3	3:178960121-179072215	protein_coding	0.0146468	0.87883	0.139596	3.06e-10	9.6e-09	0.0107958	0.631665	0.0920375	6.74e-12	1.65e-10	0.0107958	1.08578	0.0988081	4.33e-28	5.54e-26	0.0107958
ENSG00000189423	USP32P3	17:20408311-20434286	transcribed_unprocessed_pseudogene	0.00843738	-0.725154	0.190458	0.00014042	0.0011872	0.0107957	-0.990682	0.214718	3.95e-06	3.55e-05	0.0107957	-0.506448	0.209425	0.0155943	0.0481946	0.0107957
ENSG00000258890	CEP95	17:64506865-64542461	protein_coding	0.00993289	-0.532077	0.110879	1.6e-06	2.3e-05	0.0107943	-0.562778	0.133537	2.5e-05	0.00018746	0.0107943	-0.50481	0.0803766	3.37e-10	6.33e-09	0.0107943
ENSG00000197410	DCHS2	4:154231742-154491799	protein_coding	0.012908	1.57826	0.371088	2.11e-05	0.00022936	0.0107892	1.63694	0.451919	0.00029211	0.00170937	0.0107892	1.52435	0.450748	0.00072008	0.00351862	0.0107892
ENSG00000188559	RALGAPA2	20:20389530-20712644	protein_coding	0.00892626	-0.523971	0.118947	1.06e-05	0.00012423	0.010784	-0.618164	0.0885306	2.9e-12	7.54e-11	0.010784	-0.43868	0.133756	0.00103919	0.00483899	0.010784
ENSG00000181896	ZNF101	19:19668796-19683509	protein_coding	0.0121217	0.800157	0.118752	1.61e-11	6.18e-10	0.0107736	0.70082	0.136313	2.73e-07	3.09e-06	0.0107736	0.889578	0.132711	2.04e-11	4.54e-10	0.0107736
ENSG00000151929	BAG3	10:119651370-119677819	protein_coding	0.0103969	-0.594626	0.0972467	9.68e-10	2.73e-08	0.0107708	-0.607476	0.107729	1.71e-08	2.37e-07	0.0107708	-0.585046	0.110008	1.05e-07	1.27e-06	0.0107708
ENSG00000240694	PNMA2	8:26504701-26514092	protein_coding	0.00695767	-0.493377	0.175641	0.00496938	0.0238431	0.0107677	-0.637229	0.173836	0.00024666	0.00146819	0.0107677	-0.368395	0.140918	0.00894231	0.0304428	0.0107677
ENSG00000259781	HMGB1P6	15:71164770-71165415	processed_pseudogene	0.0113302	-0.624953	0.14315	1.27e-05	0.00014593	0.0107549	-0.611894	0.147288	3.26e-05	0.0002377	0.0107549	-0.63932	0.151904	2.57e-05	0.00018682	0.0107549
ENSG00000135454	B4GALNT1	12:57623409-57633239	protein_coding	0.0088943	-0.65224	0.128363	3.75e-07	6.23e-06	0.0107525	-0.759446	0.150112	4.21e-07	4.59e-06	0.0107525	-0.556855	0.150492	0.00021541	0.00122671	0.0107525
ENSG00000067167	TRAM1	8:70573218-70608416	protein_coding	0.0136188	-0.709762	0.118759	2.28e-09	5.99e-08	0.0107485	-0.568214	0.0874382	8.11e-11	1.68e-09	0.0107485	-0.869116	0.0999565	3.47e-18	1.79e-16	0.0107485
ENSG00000137992	DBT	1:100186919-100249834	protein_coding	0.00731485	0.505935	0.123107	3.96e-05	0.00040077	0.0107484	0.608688	0.0995528	9.7e-10	1.66e-08	0.0107484	0.392637	0.129756	0.00247851	0.0102062	0.0107484
ENSG00000259363	AC090825.1	15:99805793-99916818	lncRNA	0.0111064	-1.00205	0.190421	1.42e-07	2.58e-06	0.0107465	-1.05332	0.221319	1.94e-06	1.85e-05	0.0107465	-0.952735	0.244428	9.71e-05	0.00060471	0.0107465
ENSG00000117069	ST6GALNAC5	1:76867480-77067546	protein_coding	0.010072	0.995773	0.267773	0.00020024	0.00161245	0.010742	1.18049	0.30424	0.0001044	0.00067849	0.010742	0.784101	0.296344	0.00814706	0.0281424	0.010742
ENSG00000181481	RNF135	17:30970984-30999911	protein_coding	0.00995101	0.616738	0.111054	2.8e-08	5.95e-07	0.0107379	0.651735	0.137033	1.97e-06	1.88e-05	0.0107379	0.578153	0.131531	1.1e-05	8.78e-05	0.0107379
ENSG00000128311	TST	22:37010859-37020183	protein_coding	0.0127082	0.785806	0.205811	0.00013448	0.00114277	0.0107371	0.716275	0.231759	0.00199753	0.00910222	0.0107371	0.848001	0.21127	5.97e-05	0.00039287	0.0107371
ENSG00000038295	TLL1	4:165873237-166104457	protein_coding	0.0112096	1.04724	0.215874	1.23e-06	1.82e-05	0.0107354	1.05773	0.24676	1.82e-05	0.00014009	0.0107354	1.02903	0.264213	9.83e-05	0.00061184	0.0107354
ENSG00000013392	RWDD2A	6:83193357-83198935	protein_coding	0.0112526	0.732167	0.105849	4.61e-12	2e-10	0.0107309	0.6977	0.124456	2.07e-08	2.85e-07	0.0107309	0.763246	0.13325	1.02e-08	1.48e-07	0.0107309
ENSG00000142207	URB1	21:32311018-32393012	protein_coding	0.0144658	-0.724817	0.160291	6.13e-06	7.63e-05	0.0107304	-0.553452	0.137639	5.79e-05	0.00039719	0.0107304	-0.920097	0.121511	3.67e-14	1.22e-12	0.0107304
ENSG00000147649	MTDH	8:97644184-97730260	protein_coding	0.0129651	-0.653944	0.134336	1.13e-06	1.68e-05	0.0107221	-0.555086	0.113188	9.39e-07	9.54e-06	0.0107221	-0.762574	0.126938	1.88e-09	3.1e-08	0.0107221
ENSG00000152795	HNRNPDL	4:82422564-82430408	protein_coding	0.0108704	-0.593596	0.0941358	2.87e-10	9.07e-09	0.010722	-0.556431	0.104249	9.42e-08	1.16e-06	0.010722	-0.635861	0.0814956	6.07e-15	2.23e-13	0.010722
ENSG00000227354	RBM26-AS1	13:79406293-79427317	lncRNA	0.00899178	0.626928	0.192295	0.00111321	0.00695509	0.0107183	0.742432	0.187338	7.4e-05	0.00049586	0.0107183	0.497299	0.203973	0.0147661	0.0460309	0.0107183
ENSG00000033867	SLC4A7	3:27372721-27484420	protein_coding	0.0115433	0.675815	0.099537	1.12e-11	4.46e-10	0.0107182	0.601017	0.101584	3.29e-09	5.15e-08	0.0107182	0.742709	0.10964	1.25e-11	2.88e-10	0.0107182
ENSG00000101004	NINL	20:25452697-25585531	protein_coding	0.0108359	-0.776723	0.154626	5.08e-07	8.19e-06	0.0107105	-0.735763	0.173858	2.32e-05	0.00017492	0.0107105	-0.825471	0.167054	7.76e-07	7.97e-06	0.0107105
ENSG00000125870	SNRPB2	20:16729961-16742564	protein_coding	0.0110668	-0.598506	0.0971866	7.35e-10	2.13e-08	0.0107071	-0.568343	0.0976796	5.94e-09	8.86e-08	0.0107071	-0.632137	0.101428	4.59e-10	8.36e-09	0.0107071
ENSG00000035681	NSMAF	8:58583508-58659853	protein_coding	0.0136338	-0.757671	0.117753	1.24e-10	4.11e-09	0.0107066	-0.612606	0.090931	1.62e-11	3.74e-10	0.0107066	-0.91929	0.115303	1.55e-15	6.22e-14	0.0107066
ENSG00000233639	PANTR1	2:104656135-104853183	lncRNA	0.00893049	0.610948	0.169191	0.00030503	0.00232453	0.0107056	0.742971	0.1761	2.45e-05	0.00018396	0.0107056	0.461142	0.191617	0.0161026	0.0494967	0.0107056
ENSG00000084652	TXLNA	1:32179675-32198285	protein_coding	0.0106669	-0.561415	0.114218	8.86e-07	1.36e-05	0.0107037	-0.549454	0.130624	2.59e-05	0.00019341	0.0107037	-0.576601	0.0891708	1e-10	2.05e-09	0.0107037
ENSG00000111875	ASF1A	6:118894152-118909171	protein_coding	0.0155888	-0.761825	0.18497	3.81e-05	0.00038794	0.0107017	-0.563342	0.114169	8.04e-07	8.31e-06	0.0107017	-0.991923	0.167584	3.24e-09	5.1e-08	0.0107017
ENSG00000119013	NDUFB3	2:201071433-201085750	protein_coding	0.00673683	0.451232	0.115376	9.19e-05	0.0008234	0.0106969	0.59145	0.095396	5.65e-10	1.01e-08	0.0106969	0.293082	0.102819	0.00436554	0.0165692	0.0106969
ENSG00000104381	GDAP1	8:74321130-74488872	protein_coding	0.00864428	0.611561	0.127687	1.67e-06	2.4e-05	0.0106944	0.655459	0.14155	3.65e-06	3.3e-05	0.0106944	0.563609	0.128093	1.08e-05	8.63e-05	0.0106944
ENSG00000168394	TAP1	6:32845209-32853978	protein_coding	0.0110737	0.711244	0.112915	3e-10	9.4e-09	0.010694	0.702805	0.138879	4.18e-07	4.56e-06	0.010694	0.716725	0.134107	9.07e-08	1.12e-06	0.010694
ENSG00000258986	TMEM179	14:104474678-104605647	protein_coding	0.0142399	2.2069	0.364711	1.44e-09	3.94e-08	0.0106837	2.10049	0.414989	4.16e-07	4.55e-06	0.0106837	2.3011	0.435224	1.24e-07	1.49e-06	0.0106837
ENSG00000152767	FARP1	13:98142562-98455176	protein_coding	0.00680258	-0.457266	0.137211	0.00086045	0.00559656	0.0106802	-0.633469	0.111899	1.5e-08	2.11e-07	0.0106802	-0.306116	0.12681	0.0157796	0.0486864	0.0106802
ENSG00000101347	SAMHD1	20:36889773-36951901	protein_coding	0.0138484	-0.688677	0.168939	4.57e-05	0.00045288	0.0106709	-0.567454	0.117415	1.35e-06	1.32e-05	0.0106709	-0.821771	0.17221	1.82e-06	1.72e-05	0.0106709
ENSG00000119632	IFI27L2	14:94127779-94130253	protein_coding	0.0130373	1.42001	0.320093	9.15e-06	0.00010964	0.0106628	1.44635	0.363329	6.87e-05	0.00046264	0.0106628	1.39075	0.388214	0.00034041	0.00183353	0.0106628
ENSG00000182919	C11orf54	11:93741591-93764749	protein_coding	0.0105336	0.714998	0.120902	3.34e-09	8.59e-08	0.0106596	0.716018	0.135656	1.3e-07	1.56e-06	0.0106596	0.710676	0.154514	4.24e-06	3.7e-05	0.0106596
ENSG00000227355	AL359644.1	9:121369893-121463370	lncRNA	0.00832778	4.42506	1.12373	8.22e-05	0.00075228	0.0106535	5.06986	1.07583	2.45e-06	2.28e-05	0.0106535	3.22896	1.23885	0.00914973	0.0309739	0.0106535
ENSG00000151692	RNF144A	2:6917412-7068286	protein_coding	0.00827276	0.525989	0.142577	0.00022499	0.00177822	0.0106517	0.653556	0.141602	3.92e-06	3.53e-05	0.0106517	0.380459	0.136415	0.00528746	0.0194659	0.0106517
ENSG00000132906	CASP9	1:15490832-15526534	protein_coding	0.0140407	0.878836	0.142694	7.33e-10	2.13e-08	0.0106516	0.683221	0.117226	5.6e-09	8.38e-08	0.0106516	1.04562	0.139987	8.05e-14	2.55e-12	0.0106516
ENSG00000148834	GSTO1	10:104235356-104267459	protein_coding	0.00968725	0.551175	0.0823217	2.15e-11	8.07e-10	0.0106482	0.576307	0.0979343	3.99e-09	6.15e-08	0.0106482	0.521556	0.0908303	9.35e-09	1.37e-07	0.0106482
ENSG00000104375	STK3	8:98371228-98942827	protein_coding	0.0109128	-0.640567	0.107237	2.32e-09	6.09e-08	0.010646	-0.61008	0.122153	5.9e-07	6.25e-06	0.010646	-0.675863	0.114934	4.09e-09	6.34e-08	0.010646
ENSG00000132661	NXT1	20:23350791-23354771	protein_coding	0.00917126	-0.586216	0.109516	8.66e-08	1.64e-06	0.0106448	-0.655354	0.122255	8.3e-08	1.03e-06	0.0106448	-0.524197	0.131623	6.82e-05	0.0004391	0.0106448
ENSG00000143324	XPR1	1:180632022-180890279	protein_coding	0.00766993	0.502282	0.0899326	2.34e-08	5.05e-07	0.0106424	0.595995	0.0763779	6.03e-15	2.3e-13	0.0106424	0.398994	0.0908214	1.12e-05	8.86e-05	0.0106424
ENSG00000135617	PRADC1	2:73228010-73233239	protein_coding	0.0152893	0.91285	0.206681	1e-05	0.00011813	0.0106408	0.673788	0.213015	0.00156096	0.00736703	0.0106408	1.11407	0.203773	4.57e-08	5.93e-07	0.0106408
ENSG00000164187	LMBRD2	5:36098407-36151887	protein_coding	0.0143289	0.842957	0.139719	1.61e-09	4.37e-08	0.0106339	0.615709	0.111689	3.53e-08	4.67e-07	0.0106339	1.03302	0.109264	3.25e-21	2.3e-19	0.0106339
ENSG00000106399	RPA3	7:7636518-7718607	protein_coding	0.0101632	0.569311	0.0945538	1.73e-09	4.65e-08	0.0106292	0.576415	0.115267	5.71e-07	6.08e-06	0.0106292	0.558035	0.0953366	4.82e-09	7.42e-08	0.0106292
ENSG00000239467	AC007405.3	2:170766878-170778729	lncRNA	0.014885	1.11947	0.281163	6.85e-05	0.00064347	0.0106286	0.972204	0.323441	0.00264867	0.0116437	0.0106286	1.25029	0.258577	1.33e-06	1.31e-05	0.0106286
ENSG00000251095	AC093866.1	4:89410960-89726752	lncRNA	0.0116925	-1.61663	0.336993	1.61e-06	2.31e-05	0.0106195	-2.01839	0.406074	6.68e-07	7e-06	0.0106195	-1.30766	0.395148	0.00093534	0.00440652	0.0106195
ENSG00000189266	PNRC2	1:23956839-23963462	protein_coding	0.00789238	0.524017	0.0921093	1.28e-08	2.95e-07	0.0106116	0.601779	0.0999131	1.71e-09	2.82e-08	0.0106116	0.438573	0.079251	3.13e-08	4.17e-07	0.0106116
ENSG00000223768	LINC00205	21:45288050-45297806	lncRNA	0.00789236	0.52445	0.122931	1.99e-05	0.00021788	0.0106101	0.627639	0.116525	7.19e-08	9.03e-07	0.0106101	0.409868	0.132734	0.00201586	0.00856804	0.0106101
ENSG00000169684	CHRNA5	15:78565520-78595269	protein_coding	0.00899517	-0.524702	0.103797	4.3e-07	7.06e-06	0.010608	-0.610356	0.0892691	8.07e-12	1.94e-10	0.010608	-0.446397	0.117884	0.00015264	0.00090261	0.010608
ENSG00000223886	AC073073.1	7:105530209-105530671	processed_pseudogene	0.0108353	1.07253	0.274071	9.1e-05	0.00081708	0.0106074	1.22478	0.306527	6.45e-05	0.00043749	0.0106074	0.899203	0.318265	0.00472317	0.0177002	0.0106074
ENSG00000092421	SEMA6A	5:116443616-116574934	protein_coding	0.0139334	-0.764333	0.125576	1.15e-09	3.21e-08	0.0106029	-0.59559	0.0949837	3.6e-10	6.67e-09	0.0106029	-0.957158	0.10902	1.64e-18	9.01e-17	0.0106029
ENSG00000010704	HFE	6:26087281-26098343	protein_coding	0.012527	4.87688	1.04517	3.07e-06	4.14e-05	0.0106027	5.03412	1.08495	3.48e-06	3.17e-05	0.0106027	4.69396	1.11383	2.51e-05	0.00018295	0.0106027
ENSG00000188897	AC099489.1	16:11359845-11527245	protein_coding	0.0113579	-1.46533	0.337915	1.45e-05	0.00016396	0.010598	-1.65253	0.376962	1.17e-05	9.43e-05	0.010598	-1.30654	0.387204	0.00074002	0.00360575	0.010598
ENSG00000168952	STXBP6	14:24809656-25050297	protein_coding	0.010386	0.646658	0.128691	5.04e-07	8.13e-06	0.0105945	0.665246	0.146128	5.3e-06	4.62e-05	0.0105945	0.62398	0.142931	1.27e-05	9.96e-05	0.0105945
ENSG00000168778	TCTN2	12:123671113-123708399	protein_coding	0.0112271	-0.707596	0.121432	5.64e-09	1.4e-07	0.0105913	-0.666636	0.129003	2.37e-07	2.71e-06	0.0105913	-0.75253	0.147271	3.22e-07	3.57e-06	0.0105913
ENSG00000054523	KIF1B	1:10210805-10381603	protein_coding	0.00832369	0.529946	0.089352	3.01e-09	7.8e-08	0.0105887	0.586536	0.0838819	2.7e-12	7.05e-11	0.0105887	0.467865	0.103288	5.91e-06	4.97e-05	0.0105887
ENSG00000125779	PANK2	20:3888839-3929882	protein_coding	0.0127764	-0.734899	0.103567	1.29e-12	6.04e-11	0.010587	-0.606993	0.0939255	1.03e-10	2.1e-09	0.010587	-0.879653	0.103316	1.68e-17	8.12e-16	0.010587
ENSG00000254162	AC009812.3	8:80535006-80539135	lncRNA	0.0126622	-2.16016	0.400715	7.02e-08	1.36e-06	0.0105868	-2.66423	0.528757	4.69e-07	5.08e-06	0.0105868	-1.7922	0.448657	6.48e-05	0.00042012	0.0105868
ENSG00000242294	STAG3L5P	7:100336079-100351900	transcribed_unprocessed_pseudogene	0.0103723	-0.774118	0.165655	2.97e-06	4.02e-05	0.0105854	-0.862552	0.205573	2.72e-05	0.0002018	0.0105854	-0.696415	0.198399	0.0004478	0.00233276	0.0105854
ENSG00000100591	AHSA1	14:77457870-77469472	protein_coding	0.00888835	0.569277	0.0900827	2.62e-10	8.35e-09	0.0105826	0.59053	0.0931833	2.34e-10	4.48e-09	0.0105826	0.544392	0.0941221	7.3e-09	1.09e-07	0.0105826
ENSG00000125818	PSMF1	20:1113240-1189415	protein_coding	0.012739	-0.698128	0.0953076	2.39e-13	1.25e-11	0.0105805	-0.576678	0.0754804	2.17e-14	7.57e-13	0.0105805	-0.832411	0.0849711	1.17e-22	9.68e-21	0.0105805
ENSG00000100865	CINP	14:102341102-102362916	protein_coding	0.00949591	0.590561	0.0819628	5.79e-13	2.89e-11	0.0105802	0.618955	0.0872787	1.32e-12	3.59e-11	0.0105802	0.558777	0.10603	1.36e-07	1.62e-06	0.0105802
ENSG00000198056	PRIM1	12:56731296-56752374	protein_coding	0.00820218	0.509861	0.100849	4.29e-07	7.04e-06	0.0105786	0.58703	0.0801603	2.42e-13	7.24e-12	0.0105786	0.425096	0.114671	0.00020965	0.00119655	0.0105786
ENSG00000165533	TTC8	14:88824153-88881078	protein_coding	0.0104531	0.630996	0.0837664	4.97e-14	2.86e-12	0.0105785	0.623299	0.0974618	1.6e-10	3.16e-09	0.0105785	0.635413	0.107153	3.03e-09	4.8e-08	0.0105785
ENSG00000097021	ACOT7	1:6264269-6394391	protein_coding	0.0130081	0.73015	0.159586	4.76e-06	6.11e-05	0.0105777	0.599318	0.165376	0.00029011	0.00170171	0.0105777	0.846148	0.153975	3.9e-08	5.11e-07	0.0105777
ENSG00000170802	FOXN2	2:48314637-48379295	protein_coding	0.0078978	0.518255	0.106098	1.04e-06	1.56e-05	0.0105756	0.619851	0.0963088	1.23e-10	2.46e-09	0.0105756	0.403962	0.106321	0.00014502	0.00086328	0.0105756
ENSG00000183087	GAS6	13:113820549-113864076	protein_coding	0.00928557	-1.05891	0.306941	0.00056083	0.00390306	0.0105727	-1.31227	0.36027	0.00027005	0.00159238	0.0105727	-0.854924	0.301664	0.00459656	0.0173113	0.0105727
ENSG00000115232	ITGA4	2:181457202-181538940	protein_coding	0.0164248	0.97453	0.194961	5.77e-07	9.21e-06	0.0105663	0.655473	0.165345	7.36e-05	0.00049362	0.0105663	1.22914	0.12811	8.44e-22	6.24e-20	0.0105663
ENSG00000089159	PXN	12:120210439-120265771	protein_coding	0.00931489	-0.624073	0.109706	1.28e-08	2.96e-07	0.0105636	-0.64311	0.131024	9.18e-07	9.37e-06	0.0105636	-0.609582	0.119146	3.12e-07	3.46e-06	0.0105636
ENSG00000159247	TUBBP5	9:138150075-138177433	transcribed_unprocessed_pseudogene	0.00776923	-0.568349	0.151799	0.00018106	0.00148505	0.0105597	-0.752677	0.153392	9.25e-07	9.42e-06	0.0105597	-0.4101	0.155862	0.00850901	0.0291811	0.0105597
ENSG00000181135	ZNF707	8:143684452-143713898	protein_coding	0.00989399	-0.724341	0.175022	3.49e-05	0.00035908	0.0105584	-0.842015	0.197742	2.06e-05	0.00015748	0.0105584	-0.619096	0.197368	0.00170829	0.00740112	0.0105584
ENSG00000169241	SLC50A1	1:155135344-155138857	protein_coding	0.00834077	0.524298	0.0838862	4.1e-10	1.25e-08	0.0105575	0.601786	0.0902809	2.63e-11	5.9e-10	0.0105575	0.438847	0.0941417	3.14e-06	2.81e-05	0.0105575
ENSG00000204514	ZNF814	19:57848731-57889074	protein_coding	0.0111411	-0.771633	0.15874	1.17e-06	1.74e-05	0.0105573	-0.795913	0.190002	2.8e-05	0.0002075	0.0105573	-0.752683	0.19369	0.0001019	0.00063138	0.0105573
ENSG00000177606	JUN	1:58780791-58784047	protein_coding	0.0128028	0.720545	0.143203	4.86e-07	7.9e-06	0.0105499	0.588889	0.102545	9.31e-09	1.35e-07	0.0105499	0.835099	0.142478	4.59e-09	7.09e-08	0.0105499
ENSG00000146416	AIG1	6:143060496-143341058	protein_coding	0.00798204	0.47757	0.121498	8.47e-05	0.00076992	0.0105484	0.592097	0.098091	1.58e-09	2.62e-08	0.0105484	0.346212	0.119442	0.0037486	0.0145044	0.0105484
ENSG00000198369	SPRED2	2:65310851-65432637	protein_coding	0.00775785	-0.479174	0.130928	0.00025239	0.00196261	0.0105467	-0.63963	0.120516	1.11e-07	1.34e-06	0.0105467	-0.337004	0.130975	0.0100807	0.0336582	0.0105467
ENSG00000155816	FMN2	1:240014348-240475187	protein_coding	0.0168631	1.10186	0.207736	1.13e-07	2.1e-06	0.0105437	0.711706	0.150186	2.15e-06	2.03e-05	0.0105437	1.40407	0.145607	5.27e-22	4e-20	0.0105437
ENSG00000172888	ZNF621	3:40524878-40574685	protein_coding	0.00776912	-0.447959	0.109795	4.5e-05	0.00044716	0.0105397	-0.571999	0.10478	4.79e-08	6.2e-07	0.0105397	-0.336759	0.0994364	0.00070746	0.00346439	0.0105397
ENSG00000205269	TMEM170B	6:11537749-11583524	protein_coding	0.0136736	0.82517	0.147454	2.19e-08	4.76e-07	0.0105351	0.603717	0.113783	1.12e-07	1.35e-06	0.0105351	1.01303	0.130127	6.98e-15	2.54e-13	0.0105351
ENSG00000112276	BVES	6:105096822-105137157	protein_coding	0.0089102	0.57299	0.0910389	3.1e-10	9.68e-09	0.0105319	0.638246	0.0990233	1.15e-10	2.33e-09	0.0105319	0.501544	0.112032	7.58e-06	6.22e-05	0.0105319
ENSG00000101343	CRNKL1	20:20034368-20056046	protein_coding	0.0125035	-0.677534	0.108048	3.6e-10	1.11e-08	0.0105281	-0.576405	0.096722	2.53e-09	4.05e-08	0.0105281	-0.787395	0.103249	2.42e-14	8.24e-13	0.0105281
ENSG00000173480	ZNF417	19:57900296-57916610	protein_coding	0.00780158	-0.523886	0.136557	0.00012486	0.00107362	0.0105237	-0.691613	0.13983	7.57e-07	7.87e-06	0.0105237	-0.377618	0.142894	0.00822595	0.0283682	0.0105237
ENSG00000151640	DPYSL4	10:132186948-132205759	protein_coding	0.0112621	0.897964	0.185551	1.3e-06	1.91e-05	0.0105237	0.9179	0.200321	4.6e-06	4.07e-05	0.0105237	0.877519	0.233655	0.00017291	0.0010071	0.0105237
ENSG00000182568	SATB1	3:18345377-18445588	protein_coding	0.0110498	0.685148	0.0881704	7.8e-15	5.12e-13	0.0105227	0.608573	0.0916809	3.18e-11	7.05e-10	0.0105227	0.754505	0.0980531	1.42e-14	4.96e-13	0.0105227
ENSG00000213707	HMGB1P10	22:26560526-26561088	processed_pseudogene	0.0127687	-0.910899	0.261396	0.0004926	0.00350682	0.0105203	-0.918655	0.278517	0.00097244	0.00489581	0.0105203	-0.902072	0.289624	0.00184173	0.00789247	0.0105203
ENSG00000169905	TOR1AIP2	1:179839967-179877803	protein_coding	0.00666918	0.484588	0.122703	7.84e-05	0.00072208	0.0105098	0.601899	0.0989051	1.16e-09	1.97e-08	0.0105098	0.354533	0.114858	0.00202382	0.00859547	0.0105098
ENSG00000159055	MIS18A	21:32268228-32279049	protein_coding	0.0110542	-0.617915	0.0782083	2.77e-15	1.93e-13	0.0105088	-0.57625	0.0883011	6.76e-11	1.42e-09	0.0105088	-0.664089	0.088194	5.08e-14	1.65e-12	0.0105088
ENSG00000179933	C14orf119	14:23095505-23100456	protein_coding	0.00978393	0.586346	0.081646	6.89e-13	3.37e-11	0.0105	0.57854	0.0746868	9.47e-15	3.5e-13	0.0105	0.590473	0.10461	1.66e-08	2.33e-07	0.0105
ENSG00000156381	ANKRD9	14:102501767-102509799	protein_coding	0.016616	1.13922	0.21598	1.33e-07	2.43e-06	0.0104989	0.792507	0.164931	1.55e-06	1.5e-05	0.0104989	1.41285	0.188892	7.45e-14	2.37e-12	0.0104989
ENSG00000148143	ZNF462	9:106863166-107013634	protein_coding	0.00800471	0.524673	0.135431	0.00010702	0.00094035	0.0104947	0.635155	0.147038	1.56e-05	0.00012254	0.0104947	0.401261	0.139578	0.00404274	0.0155107	0.0104947
ENSG00000125834	STK35	20:2101827-2177038	protein_coding	0.0091206	-0.581044	0.0846718	6.78e-12	2.83e-10	0.0104932	-0.622926	0.0933022	2.45e-11	5.51e-10	0.0104932	-0.544348	0.104779	2.04e-07	2.36e-06	0.0104932
ENSG00000082497	SERTAD4	1:210232796-210246631	protein_coding	0.0136428	0.838266	0.132236	2.31e-10	7.38e-09	0.0104917	0.624054	0.0976659	1.66e-10	3.26e-09	0.0104917	1.02147	0.104701	1.74e-22	1.37e-20	0.0104917
ENSG00000171502	COL24A1	1:85729233-86156943	protein_coding	0.0176575	1.45029	0.263092	3.54e-08	7.31e-07	0.0104815	1.05996	0.266873	7.13e-05	0.00047919	0.0104815	1.75026	0.22517	7.66e-15	2.76e-13	0.0104815
ENSG00000273117	AC144652.1	7:155295918-155297541	lncRNA	0.0131867	1.07183	0.416822	0.0101281	0.0424796	0.0104788	1.1363	0.450439	0.0116471	0.040412	0.0104788	0.994631	0.388754	0.0105122	0.0348376	0.0104788
ENSG00000037637	FBXO42	1:16246840-16352480	protein_coding	0.00932719	0.595935	0.0932846	1.68e-10	5.44e-09	0.010475	0.623342	0.114148	4.74e-08	6.15e-07	0.010475	0.563645	0.104471	6.84e-08	8.63e-07	0.010475
ENSG00000226088	AL158839.1	1:70359562-70360437	lncRNA	0.0143475	-1.97532	0.317186	4.73e-10	1.42e-08	0.0104745	-1.93044	0.395386	1.05e-06	1.05e-05	0.0104745	-2.02435	0.416388	1.16e-06	1.16e-05	0.0104745
ENSG00000075151	EIF4G3	1:20806292-21176888	protein_coding	0.00762445	0.511169	0.102839	6.68e-07	1.05e-05	0.0104716	0.582831	0.0935453	4.65e-10	8.46e-09	0.0104716	0.432741	0.106231	4.63e-05	0.00031317	0.0104716
ENSG00000206149	HERC2P9	15:28589492-28685264	transcribed_unprocessed_pseudogene	0.0125442	-0.713374	0.149767	1.91e-06	2.69e-05	0.0104691	-0.622319	0.166651	0.00018827	0.00115363	0.0104691	-0.811811	0.145558	2.44e-08	3.34e-07	0.0104691
ENSG00000173163	COMMD1	2:61888724-62147247	protein_coding	0.00856193	0.572142	0.112678	3.82e-07	6.33e-06	0.0104581	0.656654	0.125888	1.83e-07	2.14e-06	0.0104581	0.479047	0.130626	0.00024512	0.00137637	0.0104581
ENSG00000171476	HOPX	4:56647988-56681899	protein_coding	0.0128424	1.08628	0.281886	0.00011638	0.00100989	0.0104555	1.09015	0.358569	0.00236363	0.0105289	0.0104555	1.08137	0.287589	0.00016982	0.00099047	0.0104555
ENSG00000169122	FAM110B	8:57994509-58204279	protein_coding	0.0107541	-0.73729	0.164722	7.61e-06	9.31e-05	0.0104554	-0.772688	0.192432	5.93e-05	0.00040579	0.0104554	-0.70643	0.185772	0.00014314	0.00085308	0.0104554
ENSG00000066117	SMARCD1	12:50085200-50100707	protein_coding	0.00850875	-0.483192	0.0842503	9.74e-09	2.31e-07	0.010454	-0.557488	0.0865089	1.16e-10	2.34e-09	0.010454	-0.415498	0.0796079	1.8e-07	2.09e-06	0.010454
ENSG00000104219	ZDHHC2	8:17156482-17224799	protein_coding	0.0113814	0.685876	0.0890659	1.35e-14	8.39e-13	0.0104463	0.593536	0.0823913	5.85e-13	1.67e-11	0.0104463	0.768833	0.0992767	9.61e-15	3.41e-13	0.0104463
ENSG00000180730	SHISA2	13:26044597-26051031	protein_coding	0.0193506	1.41089	0.276991	3.51e-07	5.87e-06	0.0104462	0.904755	0.23562	0.00012309	0.00078545	0.0104462	1.77119	0.203375	3.07e-18	1.6e-16	0.0104462
ENSG00000119946	CNNM1	10:99329356-99394330	protein_coding	0.00804764	0.550099	0.137414	6.25e-05	0.00059367	0.0104329	0.643426	0.143946	7.83e-06	6.54e-05	0.0104329	0.447302	0.165518	0.00688345	0.024458	0.0104329
ENSG00000090447	TFAP4	16:4257186-4273075	protein_coding	0.00958148	-0.663217	0.118171	2e-08	4.35e-07	0.0104311	-0.696437	0.144371	1.41e-06	1.38e-05	0.0104311	-0.634286	0.145934	1.38e-05	0.00010804	0.0104311
ENSG00000102580	DNAJC3	13:95677139-95794988	protein_coding	0.0150977	-0.774886	0.160196	1.32e-06	1.93e-05	0.0104309	-0.564053	0.112905	5.86e-07	6.22e-06	0.0104309	-1.02048	0.127234	1.05e-15	4.32e-14	0.0104309
ENSG00000154330	PGM5	9:68328308-68531061	protein_coding	0.0118422	1.02543	0.264943	0.00010867	0.00095326	0.0104235	1.07582	0.316856	0.00068556	0.00360659	0.0104235	0.971334	0.293313	0.00092766	0.00438142	0.0104235
ENSG00000231312	MAP4K3-DT	2:39436530-39665343	lncRNA	0.00978423	0.678439	0.191836	0.00040537	0.00296831	0.0104231	0.755403	0.211098	0.00034564	0.00197868	0.0104231	0.592314	0.201122	0.00322896	0.0128207	0.0104231
ENSG00000135111	TBX3	12:114670255-114684175	protein_coding	0.0125073	-0.635337	0.143837	1e-05	0.00011798	0.010417	-0.545684	0.139537	9.2e-05	0.00060459	0.010417	-0.731919	0.130515	2.05e-08	2.84e-07	0.010417
ENSG00000155876	RRAGA	9:19049427-19051025	protein_coding	0.00864416	0.523821	0.0782449	2.16e-11	8.09e-10	0.0104114	0.57455	0.0871093	4.23e-11	9.19e-10	0.0104114	0.467185	0.0955157	1e-06	1.01e-05	0.0104114
ENSG00000171385	KCND3	1:111770662-111989155	protein_coding	0.00959029	0.883325	0.250033	0.00041113	0.0030064	0.0104045	1.05143	0.291056	0.00030331	0.00176371	0.0104045	0.694037	0.271001	0.0104367	0.0346492	0.0104045
ENSG00000127152	BCL11B	14:99169287-99272197	protein_coding	0.00990232	1.13601	0.288981	8.46e-05	0.00076982	0.0104012	1.29814	0.307333	2.4e-05	0.00018036	0.0104012	0.950703	0.345482	0.00592654	0.0214828	0.0104012
ENSG00000173821	RNF213	17:80260866-80398786	protein_coding	0.0111279	0.617707	0.142497	1.46e-05	0.00016479	0.0103999	0.580521	0.144519	5.9e-05	0.00040343	0.0103999	0.649119	0.135298	1.6e-06	1.54e-05	0.0103999
ENSG00000104231	ZFAND1	8:81701334-81732903	protein_coding	0.0103632	-0.631536	0.127056	6.68e-07	1.05e-05	0.0103991	-0.587959	0.109944	8.9e-08	1.1e-06	0.0103991	-0.681358	0.134299	3.91e-07	4.24e-06	0.0103991
ENSG00000125970	RALY	20:33993646-34108308	protein_coding	0.00856402	-0.544801	0.08688	3.59e-10	1.11e-08	0.0103962	-0.594094	0.098089	1.39e-09	2.33e-08	0.0103962	-0.501387	0.0946822	1.19e-07	1.43e-06	0.0103962
ENSG00000151413	NUBPL	14:31489956-31861224	protein_coding	0.00700613	0.490016	0.112252	1.27e-05	0.00014605	0.0103892	0.606573	0.091215	2.93e-11	6.52e-10	0.0103892	0.361476	0.117965	0.00218211	0.00917078	0.0103892
ENSG00000104549	SQLE	8:124998497-125022283	protein_coding	0.0111364	0.621402	0.129622	1.64e-06	2.35e-05	0.0103882	0.557307	0.0796768	2.66e-12	6.98e-11	0.0103882	0.677504	0.14207	1.85e-06	1.75e-05	0.0103882
ENSG00000196683	TOMM7	7:22812628-22822852	protein_coding	0.00873349	0.502314	0.0966265	2.01e-07	3.53e-06	0.0103836	0.554407	0.0968335	1.03e-08	1.48e-07	0.0103836	0.443694	0.109	4.69e-05	0.00031669	0.0103836
ENSG00000066629	EML1	14:99737693-99942060	protein_coding	0.0070156	0.507045	0.123761	4.19e-05	0.00041998	0.0103817	0.602675	0.0938993	1.38e-10	2.75e-09	0.0103817	0.403188	0.131766	0.00221427	0.00927168	0.0103817
ENSG00000107864	CPEB3	10:92046692-92291078	protein_coding	0.0085667	0.716936	0.160508	7.94e-06	9.67e-05	0.0103816	0.838965	0.177883	2.4e-06	2.24e-05	0.0103816	0.580435	0.190506	0.00231289	0.00961693	0.0103816
ENSG00000204856	FAM216A	12:110468415-110490385	protein_coding	0.00872109	0.522201	0.0778785	2.01e-11	7.6e-10	0.0103792	0.57815	0.0870154	3.05e-11	6.77e-10	0.0103792	0.460247	0.0874474	1.42e-07	1.67e-06	0.0103792
ENSG00000164099	PRSS12	4:118280038-118353003	protein_coding	0.0143131	0.894026	0.189422	2.36e-06	3.27e-05	0.0103703	0.700668	0.20493	0.0006284	0.00334448	0.0103703	1.0566	0.164616	1.38e-10	2.74e-09	0.0103703
ENSG00000250546	AC079160.1	4:83796436-84299189	lncRNA	0.00976961	-1.08194	0.284151	0.00014031	0.00118715	0.0103661	-1.24811	0.31433	7.17e-05	0.00048106	0.0103661	-0.940915	0.321734	0.00344995	0.0135251	0.0103661
ENSG00000255423	EBLN2	3:73061659-73063337	protein_coding	0.0105189	-1.12735	0.29295	0.00011895	0.0010301	0.0103613	-1.44701	0.332978	1.39e-05	0.00011005	0.0103613	-0.869088	0.321864	0.00693045	0.0245994	0.0103613
ENSG00000129559	NEDD8	14:24216857-24232367	protein_coding	0.00912465	0.534652	0.0874077	9.55e-10	2.7e-08	0.0103524	0.562753	0.107386	1.6e-07	1.9e-06	0.0103524	0.50184	0.105298	1.88e-06	1.77e-05	0.0103524
ENSG00000100526	CDKN3	14:54396849-54420218	protein_coding	0.00902594	0.558382	0.0703796	2.12e-15	1.5e-13	0.0103423	0.587456	0.0799413	2e-13	6.04e-12	0.0103423	0.525018	0.0918319	1.08e-08	1.56e-07	0.0103423
ENSG00000260958	AC023824.3	16:35207884-35284146	lncRNA	0.0147946	-6.11143	0.836113	2.68e-13	1.4e-11	0.0103416	-6.4612	1.10751	5.41e-09	8.12e-08	0.0103416	-5.76553	1.11528	2.35e-07	2.67e-06	0.0103416
ENSG00000163629	PTPN13	4:86594315-86815171	protein_coding	0.0112958	-0.641653	0.118333	5.88e-08	1.16e-06	0.0103408	-0.570631	0.0924761	6.8e-10	1.2e-08	0.0103408	-0.719946	0.130775	3.69e-08	4.85e-07	0.0103408
ENSG00000159023	EPB41	1:28887091-29120046	protein_coding	0.0110717	-0.5792	0.110567	1.62e-07	2.9e-06	0.0103338	-0.532983	0.118363	6.7e-06	5.69e-05	0.0103338	-0.629978	0.0989574	1.94e-10	3.78e-09	0.0103338
ENSG00000144867	SRPRB	3:133784023-133825772	protein_coding	0.00960866	-0.514745	0.110915	3.47e-06	4.62e-05	0.0103313	-0.551976	0.0972755	1.39e-08	1.95e-07	0.0103313	-0.481034	0.120595	6.64e-05	0.0004292	0.0103313
ENSG00000165410	CFL2	14:34709113-34714823	protein_coding	0.00785711	0.532095	0.104843	3.87e-07	6.39e-06	0.0103149	0.585783	0.0985942	2.83e-09	4.48e-08	0.0103149	0.473166	0.104168	5.56e-06	4.7e-05	0.0103149
ENSG00000117362	APH1A	1:150265399-150269580	protein_coding	0.00665708	0.423865	0.114189	0.00020567	0.00165261	0.010299	0.553598	0.103213	8.15e-08	1.01e-06	0.010299	0.277668	0.108717	0.0106481	0.0352254	0.010299
ENSG00000139083	ETV6	12:11649854-11895402	protein_coding	0.0114913	0.82176	0.146695	2.12e-08	4.61e-07	0.0102971	0.784173	0.180089	1.33e-05	0.00010624	0.0102971	0.856234	0.176823	1.28e-06	1.26e-05	0.0102971
ENSG00000042493	CAPG	2:85394753-85418432	protein_coding	0.0138217	1.25153	0.388481	0.00127477	0.00776996	0.0102957	1.27285	0.468271	0.00656384	0.0250108	0.0102957	1.22344	0.333596	0.00024502	0.00137637	0.0102957
ENSG00000111011	RSRC2	12:122503454-122527000	protein_coding	0.00874345	-0.487343	0.132708	0.00024039	0.00188283	0.0102945	-0.539773	0.118216	4.97e-06	4.36e-05	0.0102945	-0.441129	0.133985	0.00099347	0.00465294	0.0102945
ENSG00000123066	MED13L	12:115953872-116277719	protein_coding	0.009587	-0.544713	0.0791986	6.08e-12	2.57e-10	0.010291	-0.552818	0.0918764	1.78e-09	2.91e-08	0.010291	-0.540455	0.0865973	4.35e-10	7.95e-09	0.010291
ENSG00000179950	PUF60	8:143816344-143829352	protein_coding	0.00986469	-0.624269	0.143003	1.27e-05	0.00014605	0.0102862	-0.596676	0.15452	0.0001127	0.00072395	0.0102862	-0.656899	0.153061	1.77e-05	0.00013415	0.0102862
ENSG00000136100	VPS36	13:52412602-52450634	protein_coding	0.0135846	-0.746374	0.134279	2.72e-08	5.8e-07	0.0102843	-0.574607	0.0805739	9.93e-13	2.75e-11	0.0102843	-0.945446	0.118307	1.33e-15	5.39e-14	0.0102843
ENSG00000106536	POU6F2	7:38977998-39493095	protein_coding	0.0119781	1.88488	0.363364	2.13e-07	3.73e-06	0.0102757	1.98956	0.422148	2.44e-06	2.28e-05	0.0102757	1.76762	0.44127	6.18e-05	0.00040437	0.0102757
ENSG00000059145	UNKL	16:1363205-1414751	protein_coding	0.0123832	-0.670636	0.190309	0.0004252	0.00309574	0.0102627	-0.592485	0.203072	0.00352718	0.0147808	0.0102627	-0.751922	0.167679	7.32e-06	6.02e-05	0.0102627
ENSG00000184007	PTP4A2	1:31906421-31944856	protein_coding	0.010112	-0.548144	0.0993459	3.44e-08	7.12e-07	0.0102607	-0.546578	0.083497	5.91e-11	1.25e-09	0.0102607	-0.552598	0.114273	1.33e-06	1.3e-05	0.0102607
ENSG00000165629	ATP5F1C	10:7788147-7807815	protein_coding	0.0076715	0.471834	0.0784967	1.85e-09	4.92e-08	0.0102585	0.554144	0.074401	9.47e-14	3e-12	0.0102585	0.380534	0.0813526	2.9e-06	2.61e-05	0.0102585
ENSG00000149782	PLCB3	11:64251523-64269150	protein_coding	0.00912225	-0.593888	0.110882	8.51e-08	1.62e-06	0.0102556	-0.62525	0.119307	1.6e-07	1.9e-06	0.0102556	-0.566707	0.137103	3.57e-05	0.00024958	0.0102556
ENSG00000116670	MAD2L2	1:11674480-11691650	protein_coding	0.0164098	0.897835	0.21036	1.97e-05	0.0002163	0.010254	0.573942	0.169741	0.00072148	0.00376204	0.010254	1.15692	0.163877	1.67e-12	4.4e-11	0.010254
ENSG00000118454	ANKRD13C	1:70258999-70354734	protein_coding	0.0105486	-0.57528	0.0955202	1.72e-09	4.63e-08	0.0102526	-0.553202	0.111806	7.5e-07	7.81e-06	0.0102526	-0.60069	0.0956091	3.33e-10	6.25e-09	0.0102526
ENSG00000248333	CDK11B	1:1635227-1659012	protein_coding	0.0106549	0.677919	0.0918596	1.58e-13	8.51e-12	0.0102515	0.616324	0.101564	1.29e-09	2.17e-08	0.0102515	0.733523	0.105982	4.48e-12	1.11e-10	0.0102515
ENSG00000012174	MBTPS2	X:21839617-21885423	protein_coding	0.00890703	0.536036	0.0784236	8.19e-12	3.34e-10	0.0102498	0.562371	0.0745151	4.45e-14	1.46e-12	0.0102498	0.505201	0.0958622	1.36e-07	1.62e-06	0.0102498
ENSG00000027869	SH2D2A	1:156806243-156816862	protein_coding	0.00954164	0.727355	0.207671	0.00046101	0.00332635	0.0102483	0.835991	0.238989	0.00046871	0.00257851	0.0102483	0.608896	0.215015	0.00462767	0.0173996	0.0102483
ENSG00000092841	MYL6	12:56158161-56163496	protein_coding	0.0120855	0.667139	0.110649	1.65e-09	4.46e-08	0.0102474	0.542062	0.106945	4.01e-07	4.39e-06	0.0102474	0.778136	0.108707	8.18e-13	2.26e-11	0.0102474
ENSG00000227671	AL390728.4	1:247189851-247210856	transcribed_unprocessed_pseudogene	0.011159	0.727919	0.106469	8.09e-12	3.32e-10	0.0102408	0.663747	0.1222	5.58e-08	7.13e-07	0.0102408	0.785547	0.121578	1.04e-10	2.11e-09	0.0102408
ENSG00000273559	CWC25	17:38800441-38825355	protein_coding	0.00913213	-0.503839	0.1109	5.54e-06	7e-05	0.0102336	-0.555549	0.133605	3.21e-05	0.00023442	0.0102336	-0.456523	0.0937236	1.11e-06	1.11e-05	0.0102336
ENSG00000185250	PPIL6	6:109390215-109441171	protein_coding	0.0122872	1.5503	0.287457	6.92e-08	1.34e-06	0.0102327	1.55191	0.339535	4.86e-06	4.27e-05	0.0102327	1.54134	0.35226	1.21e-05	9.56e-05	0.0102327
ENSG00000067057	PFKP	10:3066333-3137718	protein_coding	0.0185847	1.03727	0.233818	9.16e-06	0.00010964	0.0102323	0.58643	0.161954	0.0002935	0.00171647	0.0102323	1.37449	0.134296	1.39e-24	1.38e-22	0.0102323
ENSG00000142611	PRDM16	1:3069168-3438621	protein_coding	0.0104979	0.779746	0.167881	3.41e-06	4.55e-05	0.0102296	0.827767	0.202413	4.32e-05	0.00030616	0.0102296	0.728588	0.212716	0.00061443	0.00307125	0.0102296
ENSG00000123201	GUCY1B2	13:50994511-51080862	transcribed_unitary_pseudogene	0.0127507	-1.39211	0.273806	3.69e-07	6.15e-06	0.0102289	-1.34834	0.323589	3.09e-05	0.00022645	0.0102289	-1.43915	0.337207	1.97e-05	0.0001476	0.0102289
ENSG00000080561	MID2	X:107825755-107927193	protein_coding	0.00782467	-0.493625	0.122185	5.35e-05	0.00051879	0.0102247	-0.610539	0.102773	2.84e-09	4.49e-08	0.0102247	-0.388802	0.136199	0.00430817	0.0163848	0.0102247
ENSG00000136504	KAT7	17:49788681-49835026	protein_coding	0.0104368	-0.564555	0.1001	1.7e-08	3.77e-07	0.0102202	-0.541758	0.111932	1.3e-06	1.28e-05	0.0102202	-0.590504	0.0964249	9.13e-10	1.58e-08	0.0102202
ENSG00000146376	ARHGAP18	6:129576132-129710177	protein_coding	0.0104023	0.63667	0.093481	9.71e-12	3.91e-10	0.0102199	0.593942	0.0960073	6.15e-10	1.1e-08	0.0102199	0.67409	0.115862	5.95e-09	9.06e-08	0.0102199
ENSG00000125247	TMTC4	13:100603927-100675093	protein_coding	0.0105308	-0.681058	0.121833	2.27e-08	4.92e-07	0.0102193	-0.631765	0.139212	5.67e-06	4.92e-05	0.0102193	-0.735497	0.124443	3.41e-09	5.35e-08	0.0102193
ENSG00000248508	SRP14-AS1	15:40039242-40076539	lncRNA	0.0119288	0.85808	0.219114	9e-05	0.0008103	0.0102139	0.847793	0.239459	0.00039945	0.0022495	0.0102139	0.861463	0.235251	0.00025037	0.00139971	0.0102139
ENSG00000129244	ATP1B2	17:7646627-7657770	protein_coding	0.0238956	1.71749	0.373551	4.27e-06	5.56e-05	0.0102122	0.904159	0.280755	0.00127987	0.00620723	0.0102122	2.2215	0.230375	5.27e-22	4e-20	0.0102122
ENSG00000049246	PER3	1:7784320-7845177	protein_coding	0.0121766	1.04117	0.199951	1.92e-07	3.39e-06	0.0102099	0.9407	0.246618	0.00013652	0.00086064	0.0102099	1.13057	0.198735	1.28e-08	1.83e-07	0.0102099
ENSG00000142188	TMEM50B	21:33432485-33479974	protein_coding	0.00796696	-0.454056	0.108112	2.67e-05	0.00028356	0.0102	-0.565235	0.0974603	6.65e-09	9.86e-08	0.0102	-0.352595	0.105836	0.00086368	0.00410955	0.0102
ENSG00000072609	CHFR	12:132822187-132956304	protein_coding	0.0078263	-0.524716	0.0952514	3.61e-08	7.44e-07	0.0101994	-0.628615	0.103804	1.4e-09	2.34e-08	0.0101994	-0.432526	0.105543	4.17e-05	0.00028566	0.0101994
ENSG00000013288	MAN2B2	4:6575189-6623362	protein_coding	0.00750472	-0.572681	0.156289	0.00024807	0.00193317	0.0101973	-0.705419	0.163832	1.66e-05	0.00012979	0.0101973	-0.457853	0.160024	0.00422109	0.0160931	0.0101973
ENSG00000198157	HMGN5	X:81113699-81201913	protein_coding	0.00852997	0.568253	0.135341	2.68e-05	0.00028474	0.0101972	0.572039	0.130747	1.21e-05	9.76e-05	0.0101972	0.561495	0.141555	7.29e-05	0.00046665	0.0101972
ENSG00000164920	OSR2	8:98944403-98952104	protein_coding	0.00890126	-0.676593	0.179548	0.00016435	0.0013609	0.0101945	-0.82224	0.191548	1.77e-05	0.00013687	0.0101945	-0.549108	0.204993	0.00739163	0.025962	0.0101945
ENSG00000181222	POLR2A	17:7484366-7514618	protein_coding	0.0121872	-0.598086	0.148209	5.45e-05	0.00052801	0.010194	-0.503649	0.143558	0.00045094	0.00249421	0.010194	-0.702431	0.119733	4.45e-09	6.87e-08	0.010194
ENSG00000103496	STX4	16:31032889-31042975	protein_coding	0.00690395	0.455405	0.116273	8.98e-05	0.00080876	0.0101923	0.593505	0.104357	1.29e-08	1.83e-07	0.0101923	0.299948	0.108677	0.00578045	0.0210202	0.0101923
ENSG00000156170	NDUFAF6	8:94895767-95116455	protein_coding	0.0123285	-0.710718	0.105283	1.47e-11	5.71e-10	0.0101745	-0.60257	0.100389	1.94e-09	3.17e-08	0.0101745	-0.829157	0.119233	3.55e-12	8.95e-11	0.0101745
ENSG00000162444	RBP7	1:9997206-10016021	protein_coding	0.013517	-1.50867	0.305649	7.98e-07	1.24e-05	0.0101744	-1.34032	0.309566	1.49e-05	0.00011753	0.0101744	-1.70864	0.373652	4.81e-06	4.13e-05	0.0101744
ENSG00000116096	SPR	2:72887382-72892158	protein_coding	0.0113171	0.697376	0.124145	1.94e-08	4.23e-07	0.0101726	0.610628	0.121164	4.66e-07	5.06e-06	0.0101726	0.775777	0.136036	1.18e-08	1.69e-07	0.0101726
ENSG00000070886	EPHA8	1:22563489-22603595	protein_coding	0.0149471	1.28627	0.286553	7.16e-06	8.81e-05	0.0101665	1.08062	0.307157	0.00043457	0.00241739	0.0101665	1.46132	0.303202	1.44e-06	1.4e-05	0.0101665
ENSG00000176476	SGF29	16:28553915-28591790	protein_coding	0.0118532	-0.863351	0.147811	5.19e-09	1.3e-07	0.0101636	-0.773527	0.175984	1.11e-05	8.98e-05	0.0101636	-0.962593	0.188559	3.31e-07	3.64e-06	0.0101636
ENSG00000022976	ZNF839	14:102317377-102342702	protein_coding	0.0098446	0.64848	0.134821	1.51e-06	2.19e-05	0.0101472	0.686754	0.159914	1.75e-05	0.00013584	0.0101472	0.606152	0.153409	7.78e-05	0.0004948	0.0101472
ENSG00000198315	ZKSCAN8	6:28141883-28159460	protein_coding	0.00894315	-0.531929	0.0991362	8.07e-08	1.54e-06	0.0101363	-0.550855	0.0779705	1.61e-12	4.32e-11	0.0101363	-0.517123	0.117644	1.1e-05	8.78e-05	0.0101363
ENSG00000249803	AC112178.1	5:136466645-136521432	lncRNA	0.0237644	7.28714	1.12896	1.08e-10	3.64e-09	0.0101295	6.28722	1.1626	6.38e-08	8.08e-07	0.0101295	7.86532	1.05406	8.53e-14	2.68e-12	0.0101295
ENSG00000135045	C9orf40	9:74946583-74952912	protein_coding	0.00824936	0.521731	0.0924097	1.64e-08	3.66e-07	0.0101234	0.57748	0.0869482	3.1e-11	6.89e-10	0.0101234	0.460282	0.113809	5.25e-05	0.00035024	0.0101234
ENSG00000247315	ZCCHC3	20:297570-300321	protein_coding	0.0116427	-0.669947	0.0882361	3.13e-14	1.87e-12	0.0101216	-0.57412	0.0880996	7.19e-11	1.5e-09	0.0101216	-0.776297	0.0926534	5.36e-17	2.47e-15	0.0101216
ENSG00000169231	THBS3	1:155195588-155209051	protein_coding	0.0171022	1.18936	0.296661	6.09e-05	0.00058127	0.010118	0.847652	0.267773	0.00154782	0.00730985	0.010118	1.45292	0.266343	4.89e-08	6.33e-07	0.010118
ENSG00000204287	HLA-DRA	6:32439878-32445046	protein_coding	0.0111568	4.07537	0.926323	1.08e-05	0.00012691	0.0101171	4.39147	0.966854	5.57e-06	4.83e-05	0.0101171	3.67708	1.01163	0.00027818	0.00153262	0.0101171
ENSG00000219545	UMAD1	7:7640711-7968020	protein_coding	0.0121709	0.719616	0.118728	1.35e-09	3.73e-08	0.0101131	0.60484	0.124	1.07e-06	1.08e-05	0.0101131	0.822049	0.125941	6.7e-11	1.39e-09	0.0101131
ENSG00000170899	GSTA4	6:52977948-52995304	protein_coding	0.00978817	0.558076	0.0992327	1.87e-08	4.09e-07	0.0101016	0.561271	0.095679	4.46e-09	6.81e-08	0.0101016	0.550102	0.112871	1.1e-06	1.09e-05	0.0101016
ENSG00000138382	METTL5	2:169810081-169824931	protein_coding	0.00649382	0.424458	0.0978437	1.44e-05	0.00016321	0.0100966	0.562413	0.0719229	5.3e-15	2.03e-13	0.0100966	0.268151	0.0766922	0.00047148	0.00244625	0.0100966
ENSG00000205726	ITSN1	21:33642400-33899861	protein_coding	0.0112495	-0.619416	0.0824923	5.97e-14	3.41e-12	0.0100951	-0.550079	0.0816798	1.64e-11	3.8e-10	0.0100951	-0.695032	0.0894014	7.59e-15	2.74e-13	0.0100951
ENSG00000125977	EIF2S2	20:34088309-34112243	protein_coding	0.0120869	-0.672174	0.105678	2.01e-10	6.46e-09	0.0100948	-0.552096	0.0698015	2.58e-15	1.03e-13	0.0100948	-0.80678	0.0995701	5.38e-16	2.28e-14	0.0100948
ENSG00000272288	AL451165.2	6:34696317-34697470	lncRNA	0.0120845	1.59571	0.380346	2.72e-05	0.00028837	0.010092	1.69314	0.423108	6.29e-05	0.00042776	0.010092	1.48895	0.441169	0.00073814	0.00359747	0.010092
ENSG00000147224	PRPS1	X:107628424-107651026	protein_coding	0.0100064	-0.550323	0.0706031	6.46e-15	4.25e-13	0.0100856	-0.535525	0.0742856	5.64e-13	1.61e-11	0.0100856	-0.568753	0.0813612	2.74e-12	7e-11	0.0100856
ENSG00000154898	CCDC144CP	17:20321164-20403557	transcribed_processed_pseudogene	0.010216	-1.33215	0.314996	2.35e-05	0.00025254	0.0100841	-1.72679	0.38101	5.84e-06	5.04e-05	0.0100841	-1.02747	0.353939	0.00369657	0.0143437	0.0100841
ENSG00000136144	RCBTB1	13:49531946-49585558	protein_coding	0.00887152	-0.537448	0.0910528	3.58e-09	9.14e-08	0.010084	-0.571139	0.0850123	1.84e-11	4.22e-10	0.010084	-0.508451	0.108249	2.64e-06	2.39e-05	0.010084
ENSG00000163541	SUCLG1	2:84423528-84460045	protein_coding	0.00823005	0.5066	0.0704056	6.23e-13	3.09e-11	0.0100792	0.554307	0.0735954	5e-14	1.63e-12	0.0100792	0.45367	0.0842068	7.14e-08	8.97e-07	0.0100792
ENSG00000189195	BTBD8	1:92080305-92184725	protein_coding	0.0129295	0.868216	0.199213	1.31e-05	0.00015062	0.0100713	0.765672	0.20742	0.00022302	0.0013424	0.0100713	0.956583	0.209944	5.2e-06	4.42e-05	0.0100713
ENSG00000230910	AL391807.1	6:68627879-68635161	lncRNA	0.0158199	1.48355	0.286726	2.29e-07	3.96e-06	0.0100683	1.2147	0.300057	5.16e-05	0.00035811	0.0100683	1.70629	0.315539	6.39e-08	8.09e-07	0.0100683
ENSG00000166446	CDYL2	16:80597907-80804598	protein_coding	0.0107644	0.643348	0.115931	2.87e-08	6.07e-07	0.0100681	0.598055	0.126991	2.48e-06	2.31e-05	0.0100681	0.683051	0.128272	1.01e-07	1.23e-06	0.0100681
ENSG00000198668	CALM1	14:90396502-90408268	protein_coding	0.00804531	0.519499	0.0878719	3.38e-09	8.67e-08	0.0100681	0.555034	0.0751405	1.51e-13	4.63e-12	0.0100681	0.479883	0.101357	2.2e-06	2.03e-05	0.0100681
ENSG00000176209	SMIM19	8:42541155-42555193	protein_coding	0.0122617	0.687621	0.2042	0.00075884	0.00503542	0.0100635	0.61898	0.218769	0.00466378	0.0186988	0.0100635	0.748083	0.186988	6.32e-05	0.00041162	0.0100635
ENSG00000132640	BTBD3	20:11890723-11926609	protein_coding	0.00988016	-0.576677	0.0744474	9.48e-15	6.07e-13	0.0100628	-0.554338	0.0765985	4.59e-13	1.33e-11	0.0100628	-0.602963	0.091608	4.64e-11	9.89e-10	0.0100628
ENSG00000180178	FAR2P1	2:130012065-130040560	transcribed_unprocessed_pseudogene	0.0146748	-6.09637	0.83377	2.64e-13	1.38e-11	0.0100623	-5.72392	1.10288	2.1e-07	2.42e-06	0.0100623	-6.47184	1.11744	6.97e-09	1.05e-07	0.0100623
ENSG00000185950	IRS2	13:109752695-109786583	protein_coding	0.012326	-0.823296	0.14566	1.58e-08	3.55e-07	0.0100603	-0.701096	0.153335	4.82e-06	4.25e-05	0.0100603	-0.959945	0.167924	1.09e-08	1.57e-07	0.0100603
ENSG00000095739	BAMBI	10:28677510-28682932	protein_coding	0.00696588	0.546659	0.146954	0.00019929	0.00160664	0.0100499	0.63976	0.141792	6.42e-06	5.48e-05	0.0100499	0.446747	0.144322	0.00196495	0.00837322	0.0100499
ENSG00000064655	EYA2	20:46894624-47188844	protein_coding	0.00769063	0.54949	0.113764	1.36e-06	2e-05	0.0100494	0.658986	0.123018	8.47e-08	1.05e-06	0.0100494	0.427889	0.132164	0.0012056	0.00548545	0.0100494
ENSG00000269993	KC877982.1	X:151182386-151182855	lncRNA	0.0285641	2.1141	0.538471	8.63e-05	0.00078191	0.0100493	0.880876	0.276061	0.0014184	0.00676726	0.0100493	2.75629	0.209589	1.68e-39	4.65e-37	0.0100493
ENSG00000260398	AC068700.1	8:78605952-78609705	lncRNA	0.0136606	-2.35427	0.400988	4.33e-09	1.09e-07	0.0100457	-2.33301	0.473337	8.27e-07	8.52e-06	0.0100457	-2.3804	0.518903	4.49e-06	3.89e-05	0.0100457
ENSG00000125812	GZF1	20:23362182-23373062	protein_coding	0.012063	-0.694663	0.0980486	1.39e-12	6.5e-11	0.0100448	-0.570949	0.0838272	9.69e-12	2.31e-10	0.0100448	-0.834006	0.0960783	3.94e-18	2.02e-16	0.0100448
ENSG00000115380	EFEMP1	2:55865967-55924139	protein_coding	0.0182884	1.10543	0.232454	1.98e-06	2.79e-05	0.0100447	0.64921	0.17486	0.00020502	0.00124172	0.0100447	1.44211	0.127114	7.85e-30	1.12e-27	0.0100447
ENSG00000255517	AP002748.4	11:66473490-66480233	lncRNA	0.0107123	1.51147	0.315747	1.69e-06	2.42e-05	0.0100388	1.64903	0.36634	6.75e-06	5.73e-05	0.0100388	1.35562	0.393687	0.00057444	0.00290036	0.0100388
ENSG00000166189	HPS6	10:102065390-102068038	protein_coding	0.00918728	0.614527	0.165996	0.00021387	0.00170394	0.0100316	0.667932	0.164917	5.12e-05	0.00035561	0.0100316	0.554798	0.191656	0.00379453	0.0146544	0.0100316
ENSG00000162616	DNAJB4	1:77979175-78017964	protein_coding	0.0116748	-0.665166	0.102217	7.65e-11	2.63e-09	0.01003	-0.565836	0.101263	2.3e-08	3.15e-07	0.01003	-0.775487	0.102105	3.08e-14	1.03e-12	0.01003
ENSG00000162757	C1orf74	1:209779208-209784559	protein_coding	0.0116598	0.749125	0.123089	1.16e-09	3.22e-08	0.0100241	0.646032	0.130667	7.65e-07	7.94e-06	0.0100241	0.841155	0.141813	3e-09	4.77e-08	0.0100241
ENSG00000133243	BTBD2	19:1985438-2034881	protein_coding	0.0137033	0.78254	0.246886	0.00152626	0.00903223	0.0100187	0.664056	0.258525	0.01021	0.0363017	0.0100187	0.883517	0.206211	1.83e-05	0.00013816	0.0100187
ENSG00000157870	PRXL2B	1:2586491-2591469	protein_coding	0.0145658	0.971638	0.180866	7.78e-08	1.49e-06	0.0100184	0.741752	0.18076	4.07e-05	0.00028989	0.0100184	1.16494	0.178262	6.36e-11	1.33e-09	0.0100184
ENSG00000244038	DDOST	1:20651767-20661544	protein_coding	0.0111911	0.644932	0.0856208	4.98e-14	2.86e-12	0.0100139	0.544587	0.0804153	1.27e-11	2.96e-10	0.0100139	0.735326	0.0799727	3.76e-20	2.42e-18	0.0100139
ENSG00000007255	TRAPPC6A	19:45162928-45178237	protein_coding	0.0158582	1.31085	0.399203	0.00102467	0.00648776	0.0100081	1.1344	0.460333	0.0137281	0.0462468	0.0100081	1.46117	0.375494	9.97e-05	0.00061944	0.0100081
ENSG00000125703	ATG4C	1:62784132-62865516	protein_coding	0.0120158	-0.687525	0.140734	1.03e-06	1.56e-05	0.0100043	-0.567161	0.103155	3.84e-08	5.04e-07	0.0100043	-0.824347	0.142423	7.12e-09	1.07e-07	0.0100043
ENSG00000162073	PAQR4	16:2969270-2973484	protein_coding	0.0114592	0.733056	0.164073	7.9e-06	9.63e-05	0.00999351	0.6928	0.175139	7.63e-05	0.00051016	0.00999351	0.766981	0.179499	1.93e-05	0.00014472	0.00999351
ENSG00000124496	TRERF1	6:42224931-42452051	protein_coding	0.014233	0.918241	0.163132	1.81e-08	4e-07	0.00999014	0.675449	0.148984	5.8e-06	5.01e-05	0.00999014	1.12474	0.147713	2.65e-14	8.94e-13	0.00999014
ENSG00000001461	NIPAL3	1:24415802-24472976	protein_coding	0.00817083	0.520729	0.105974	8.93e-07	1.37e-05	0.00999003	0.56498	0.0908421	4.99e-10	9.04e-09	0.00999003	0.470506	0.129613	0.00028334	0.00155726	0.00999003
ENSG00000090060	PAPOLA	14:96501433-96567111	protein_coding	0.00685416	0.482611	0.111918	1.62e-05	0.00018017	0.00997699	0.565399	0.10851	1.88e-07	2.19e-06	0.00997699	0.391641	0.0990225	7.65e-05	0.00048779	0.00997699
ENSG00000223756	TSSC2	11:3380961-3408978	transcribed_unprocessed_pseudogene	0.0154592	-2.53451	0.426631	2.84e-09	7.38e-08	0.00997625	-1.99834	0.442574	6.32e-06	5.4e-05	0.00997625	-3.38207	0.575043	4.07e-09	6.32e-08	0.00997625
ENSG00000175727	MLXIP	12:122078756-122147344	protein_coding	0.011769	-0.631261	0.107584	4.42e-09	1.12e-07	0.00997426	-0.536731	0.0953141	1.79e-08	2.48e-07	0.00997426	-0.734044	0.103561	1.36e-12	3.66e-11	0.00997426
ENSG00000054967	RELT	11:73376399-73397474	protein_coding	0.00875386	-0.586719	0.202815	0.00381728	0.0192544	0.00997117	-0.69326	0.230227	0.00260212	0.0114626	0.00997117	-0.492016	0.197146	0.0125711	0.0404074	0.00997117
ENSG00000152520	PAN3	13:28138506-28295335	protein_coding	0.0107972	-0.615364	0.0941645	6.36e-11	2.21e-09	0.00996877	-0.563023	0.109195	2.52e-07	2.87e-06	0.00996877	-0.673175	0.105212	1.57e-10	3.11e-09	0.00996877
ENSG00000135097	MSI1	12:120341330-120369164	protein_coding	0.00812609	-0.608465	0.148196	4.03e-05	0.00040572	0.00996615	-0.678296	0.155646	1.31e-05	0.00010467	0.00996615	-0.548998	0.158909	0.0005507	0.00280052	0.00996615
ENSG00000188760	TMEM198	2:219543663-219550595	protein_coding	0.011411	1.1224	0.230643	1.14e-06	1.7e-05	0.00995952	1.13833	0.276975	3.96e-05	0.00028298	0.00995952	1.10136	0.283674	0.0001034	0.00063972	0.00995952
ENSG00000163607	GTPBP8	3:112990984-113015060	protein_coding	0.00829812	-0.463738	0.107214	1.52e-05	0.00017123	0.00995282	-0.546961	0.117131	3.02e-06	2.78e-05	0.00995282	-0.38723	0.0981434	7.96e-05	0.00050554	0.00995282
ENSG00000214783	POLR2J4	7:43940895-44019175	lncRNA	0.0111674	-1.70586	0.334488	3.4e-07	5.7e-06	0.00995111	-2.077	0.441582	2.56e-06	2.38e-05	0.00995111	-1.41601	0.397498	0.00036761	0.00196455	0.00995111
ENSG00000103942	HOMER2	15:82836946-82986153	protein_coding	0.00614931	-0.419689	0.120719	0.00050784	0.00359375	0.00994706	-0.563478	0.110295	3.24e-07	3.62e-06	0.00994706	-0.293559	0.100734	0.00356591	0.0139052	0.00994706
ENSG00000102753	KPNA3	13:49699320-49792682	protein_coding	0.0124455	-0.612199	0.149937	4.45e-05	0.0004431	0.00994433	-0.506177	0.137776	0.00023886	0.00142732	0.00994433	-0.728504	0.131553	3.06e-08	4.1e-07	0.00994433
ENSG00000163689	C3orf67	3:58717365-59050084	protein_coding	0.0144397	0.961648	0.199703	1.47e-06	2.13e-05	0.00994384	0.751427	0.209986	0.00034563	0.00197868	0.00994384	1.13692	0.185319	8.52e-10	1.48e-08	0.00994384
ENSG00000231925	TAPBP	6:33299694-33314387	protein_coding	0.0087769	0.600123	0.193307	0.00190598	0.0108668	0.00992904	0.723597	0.228529	0.00154381	0.00729573	0.00992904	0.463717	0.178966	0.00956712	0.03219	0.00992904
ENSG00000132792	CTNNBL1	20:37693955-37872129	protein_coding	0.0106339	-0.535405	0.137485	9.85e-05	0.00087459	0.00991963	-0.506204	0.150516	0.00077068	0.00399166	0.00991963	-0.566494	0.110371	2.86e-07	3.19e-06	0.00991963
ENSG00000244968	LIFR-AS1	5:38556765-38671216	lncRNA	0.0151865	1.61123	0.326418	7.97e-07	1.24e-05	0.00991949	1.37239	0.360975	0.00014359	0.00090076	0.00991949	1.8108	0.355844	3.6e-07	3.94e-06	0.00991949
ENSG00000142751	GPN2	1:26876132-26890283	protein_coding	0.00801727	0.56358	0.123111	4.7e-06	6.05e-05	0.00991762	0.607404	0.117118	2.15e-07	2.46e-06	0.00991762	0.515764	0.135974	0.00014877	0.00088332	0.00991762
ENSG00000162407	PLPP3	1:56494761-56645301	protein_coding	0.0111474	-0.643122	0.126339	3.57e-07	5.97e-06	0.00991589	-0.591944	0.142895	3.44e-05	0.00024879	0.00991589	-0.698615	0.133576	1.69e-07	1.98e-06	0.00991589
ENSG00000102781	KATNAL1	13:30202630-30307551	protein_coding	0.0100555	-0.542323	0.140001	0.00010719	0.00094145	0.00990666	-0.540059	0.16811	0.00131568	0.00634931	0.00990666	-0.547716	0.119926	4.94e-06	4.23e-05	0.00990666
ENSG00000064102	INTS13	12:26905181-26938326	protein_coding	0.00651722	0.446023	0.110811	5.7e-05	0.00054785	0.00990477	0.563578	0.103337	4.93e-08	6.37e-07	0.00990477	0.313978	0.0894709	0.00044933	0.00233903	0.00990477
ENSG00000089123	TASP1	20:13389392-13638932	protein_coding	0.0098153	-0.672738	0.114699	4.48e-09	1.13e-07	0.00990384	-0.672926	0.140613	1.7e-06	1.64e-05	0.00990384	-0.674433	0.146471	4.13e-06	3.62e-05	0.00990384
ENSG00000181754	AMIGO1	1:109504178-109509738	protein_coding	0.00717293	-0.489522	0.108689	6.67e-06	8.26e-05	0.00990151	-0.633167	0.116125	4.97e-08	6.41e-07	0.00990151	-0.363076	0.118584	0.00220033	0.00922086	0.00990151
ENSG00000051596	THOC3	5:175917873-176034680	protein_coding	0.00680924	0.43805	0.103209	2.19e-05	0.00023767	0.00989925	0.566962	0.0888899	1.79e-10	3.49e-09	0.00989925	0.292561	0.0978175	0.00278167	0.0112787	0.00989925
ENSG00000132141	CCT6B	17:34927859-34981078	protein_coding	0.0104021	1.28435	0.408115	0.00164943	0.00962397	0.00989837	1.51679	0.469659	0.00123981	0.00603894	0.00989837	1.00693	0.391696	0.0101498	0.0338669	0.00989837
ENSG00000125676	THOC2	X:123600561-123733056	protein_coding	0.00962815	-0.491293	0.123197	6.67e-05	0.00062828	0.00989737	-0.498949	0.137062	0.00027232	0.00160438	0.00989737	-0.486683	0.106099	4.5e-06	3.9e-05	0.00989737
ENSG00000278828	HIST1H3H	6:27810064-27811300	protein_coding	0.0208159	1.77418	0.34972	3.91e-07	6.45e-06	0.00989667	1.74142	0.394134	9.95e-06	8.14e-05	0.00989667	3.06867	0.822462	0.00019066	0.00109736	0.00989667
ENSG00000225210	DUXAP9	14:19062316-19131167	transcribed_processed_pseudogene	0.0102291	-0.685381	0.176722	0.00010519	0.00092719	0.00989623	-0.733633	0.195818	0.00017932	0.00110319	0.00989623	-0.641825	0.207713	0.00200184	0.00851979	0.00989623
ENSG00000049769	PPP1R3F	X:49269793-49301461	protein_coding	0.0118152	1.69022	0.319541	1.23e-07	2.26e-06	0.00989138	1.69223	0.378338	7.72e-06	6.46e-05	0.00989138	1.68225	0.403575	3.07e-05	0.00021829	0.00989138
ENSG00000281026	N4BP2L2-IT2	13:32504506-32509395	lncRNA	0.00859092	-0.847699	0.246827	0.00059392	0.00409481	0.00988701	-1.05537	0.30384	0.00051382	0.00279726	0.00988701	-0.670459	0.276079	0.0151612	0.0470764	0.00988701
ENSG00000120539	MASTL	10:27154824-27186924	protein_coding	0.0105438	0.62679	0.098097	1.66e-10	5.41e-09	0.00988532	0.554332	0.0837671	3.65e-11	8.01e-10	0.00988532	0.691921	0.110565	3.9e-10	7.21e-09	0.00988532
ENSG00000156469	MTERF3	8:96239398-96261610	protein_coding	0.010603	-0.569417	0.116503	1.02e-06	1.54e-05	0.00988474	-0.533658	0.135652	8.35e-05	0.00055405	0.00988474	-0.608276	0.101796	2.3e-09	3.72e-08	0.00988474
ENSG00000127914	AKAP9	7:91940867-92110673	protein_coding	0.0102111	-0.57137	0.105313	5.78e-08	1.14e-06	0.00988323	-0.536956	0.124702	1.66e-05	0.00012972	0.00988323	-0.61025	0.105383	7.01e-09	1.05e-07	0.00988323
ENSG00000125457	MIF4GD	17:75266228-75271227	protein_coding	0.0174856	1.01051	0.248057	4.63e-05	0.00045771	0.00988276	0.624867	0.234029	0.0075843	0.0282853	0.00988276	1.3118	0.177257	1.36e-13	4.17e-12	0.00988276
ENSG00000288009	AL353135.2	6:89130887-89145985	lncRNA	0.0103059	1.24702	0.313261	6.87e-05	0.00064531	0.00988082	1.42149	0.350667	5.04e-05	0.00035102	0.00988082	1.04729	0.365725	0.00418841	0.0159917	0.00988082
ENSG00000258314	AL589182.1	14:19024090-19055551	lncRNA	0.0120649	2.25865	0.495848	5.24e-06	6.66e-05	0.00987929	2.38778	0.582284	4.12e-05	0.00029314	0.00987929	2.12457	0.574116	0.00021509	0.00122559	0.00987929
ENSG00000107897	ACBD5	10:27195214-27242130	protein_coding	0.00932181	0.593251	0.0925712	1.47e-10	4.82e-09	0.00987247	0.585802	0.114988	3.5e-07	3.88e-06	0.00987247	0.596783	0.10087	3.29e-09	5.17e-08	0.00987247
ENSG00000137409	MTCH1	6:36968141-36986298	protein_coding	0.0105236	0.588271	0.0863327	9.49e-12	3.84e-10	0.00986932	0.529201	0.0942477	1.97e-08	2.71e-07	0.00986932	0.640838	0.0931918	6.13e-12	1.48e-10	0.00986932
ENSG00000213462	ERV3-1	7:64990356-65006743	protein_coding	0.00880179	-0.675442	0.169589	6.81e-05	0.00064066	0.0098671	-0.798441	0.188802	2.35e-05	0.00017688	0.0098671	-0.565496	0.201135	0.0049307	0.0183437	0.0098671
ENSG00000123240	OPTN	10:13099449-13138308	protein_coding	0.0218375	1.35383	0.305621	9.43e-06	0.00011217	0.00985946	0.656284	0.195309	0.00077877	0.00402383	0.00985946	1.81159	0.157612	1.41e-30	2.13e-28	0.00985946
ENSG00000140396	NCOA2	8:70109782-70403808	protein_coding	0.0129825	-0.697496	0.129875	7.85e-08	1.51e-06	0.00985187	-0.548769	0.0809668	1.22e-11	2.86e-10	0.00985187	-0.864928	0.128098	1.46e-11	3.31e-10	0.00985187
ENSG00000123243	ITIH5	10:7559270-7666998	protein_coding	0.0115286	1.38061	0.396937	0.00050486	0.00357505	0.00984095	1.51433	0.464903	0.00112476	0.00554153	0.00984095	1.23285	0.402233	0.00217666	0.00915492	0.00984095
ENSG00000133121	STARD13	13:33103137-33350630	protein_coding	0.00854465	-0.63852	0.156479	4.49e-05	0.00044642	0.00983894	-0.696091	0.171044	4.71e-05	0.00033003	0.00983894	-0.589988	0.166137	0.00038346	0.00204235	0.00983894
ENSG00000090432	MUL1	1:20499448-20508151	protein_coding	0.00697495	0.487193	0.127169	0.00012759	0.00109447	0.00983747	0.587638	0.117801	6.09e-07	6.43e-06	0.00983747	0.376874	0.144915	0.00930457	0.0314409	0.00983747
ENSG00000177169	ULK1	12:131894622-131923150	protein_coding	0.00781443	-0.559985	0.125682	8.37e-06	0.00010121	0.0098372	-0.657708	0.133624	8.56e-07	8.8e-06	0.0098372	-0.472555	0.147809	0.00138834	0.00618797	0.0098372
ENSG00000170919	TPT1-AS1	13:45341345-45417975	lncRNA	0.0102686	-0.7192	0.147932	1.16e-06	1.73e-05	0.00983309	-0.71543	0.177331	5.47e-05	0.00037737	0.00983309	-0.726792	0.177886	4.39e-05	0.00029922	0.00983309
ENSG00000150907	FOXO1	13:40469953-40666641	protein_coding	0.0137494	-0.724829	0.149385	1.22e-06	1.81e-05	0.0098319	-0.541408	0.12992	3.08e-05	0.00022614	0.0098319	-0.933364	0.117562	2.03e-15	8.02e-14	0.0098319
ENSG00000286169	AHRR	5:271670-438291	protein_coding	0.00908818	0.646873	0.139485	3.53e-06	4.69e-05	0.00983154	0.681885	0.14862	4.47e-06	3.97e-05	0.00983154	0.605377	0.174813	0.0005342	0.00272748	0.00983154
ENSG00000187676	B3GLCT	13:31199975-31332276	protein_coding	0.0139215	-0.731684	0.146802	6.22e-07	9.88e-06	0.00982949	-0.546485	0.0966781	1.58e-08	2.2e-07	0.00982949	-0.9439	0.132732	1.15e-12	3.11e-11	0.00982949
ENSG00000053254	FOXN3	14:89124871-89619149	protein_coding	0.0096435	0.586892	0.07601	1.15e-14	7.25e-13	0.00982025	0.560305	0.0841388	2.75e-11	6.15e-10	0.00982025	0.609426	0.0979404	4.9e-10	8.89e-09	0.00982025
ENSG00000149115	TNKS1BP1	11:57299638-57324952	protein_coding	0.00666705	-0.459414	0.136593	0.00076992	0.00508387	0.00981046	-0.582054	0.148472	8.84e-05	0.00058258	0.00981046	-0.348986	0.103951	0.00078731	0.00380091	0.00981046
ENSG00000164818	DNAAF5	7:726699-786475	protein_coding	0.00883459	-0.517404	0.0889221	5.93e-09	1.47e-07	0.00980834	-0.554031	0.0762749	3.77e-13	1.1e-11	0.00980834	-0.485447	0.111871	1.43e-05	0.00011113	0.00980834
ENSG00000196584	XRCC2	7:152644776-152676141	protein_coding	0.0134093	-0.698053	0.132051	1.25e-07	2.3e-06	0.00980772	-0.524316	0.0976466	7.89e-08	9.83e-07	0.00980772	-0.897293	0.106649	3.98e-17	1.86e-15	0.00980772
ENSG00000247081	BAALC-AS1	8:103153394-103298772	lncRNA	0.0123569	-1.06857	0.222391	1.55e-06	2.24e-05	0.00979922	-1.02742	0.255469	5.78e-05	0.00039623	0.00979922	-1.11619	0.287925	0.00010589	0.00065354	0.00979922
ENSG00000185608	MRPL40	22:19431902-19436075	protein_coding	0.00659294	0.414382	0.106019	9.29e-05	0.00082992	0.00978714	0.532179	0.0974137	4.68e-08	6.08e-07	0.00978714	0.282839	0.106605	0.00797443	0.0276296	0.00978714
ENSG00000183798	EMILIN3	20:41359962-41366818	protein_coding	0.00863998	0.53924	0.182675	0.00315812	0.016506	0.00978182	0.633974	0.193636	0.00106018	0.00527554	0.00978182	0.4316	0.167532	0.00998851	0.0333939	0.00978182
ENSG00000112394	SLC16A10	6:111087503-111231194	protein_coding	0.00793409	0.542352	0.104754	2.25e-07	3.9e-06	0.00978143	0.577883	0.113058	3.2e-07	3.57e-06	0.00978143	0.503283	0.107647	2.94e-06	2.64e-05	0.00978143
ENSG00000123700	KCNJ2	17:70168673-70180048	protein_coding	0.0128265	1.70986	0.315768	6.13e-08	1.2e-06	0.00978014	1.64039	0.38611	2.15e-05	0.00016388	0.00978014	1.76976	0.38671	4.73e-06	4.07e-05	0.00978014
ENSG00000052841	TTC17	11:43358920-43494933	protein_coding	0.00854834	-0.499589	0.0975524	3.04e-07	5.12e-06	0.00977973	-0.531935	0.0828791	1.38e-10	2.75e-09	0.00977973	-0.471099	0.11184	2.53e-05	0.00018443	0.00977973
ENSG00000086062	B4GALT1	9:33104082-33167356	protein_coding	0.00927716	-0.547552	0.111702	9.49e-07	1.45e-05	0.00977539	-0.55724	0.0909161	8.83e-10	1.53e-08	0.00977539	-0.542405	0.129844	2.95e-05	0.00021115	0.00977539
ENSG00000189007	ADAT2	6:143422832-143450695	protein_coding	0.0141202	-0.756803	0.146927	2.59e-07	4.44e-06	0.00976694	-0.531327	0.0917996	7.13e-09	1.05e-07	0.00976694	-1.03005	0.0921533	5.25e-29	6.98e-27	0.00976694
ENSG00000144736	SHQ1	3:72749277-72861914	protein_coding	0.0127386	-0.610717	0.171339	0.00036471	0.00271634	0.00976208	-0.482923	0.166733	0.00377493	0.0156605	0.00976208	-0.751352	0.130569	8.69e-09	1.28e-07	0.00976208
ENSG00000139722	VPS37B	12:122865330-122896127	protein_coding	0.0109896	-0.671572	0.119193	1.76e-08	3.88e-07	0.00975758	-0.606725	0.132122	4.39e-06	3.89e-05	0.00975758	-0.742295	0.138706	8.72e-08	1.08e-06	0.00975758
ENSG00000028277	POU2F2	19:42086110-42196585	protein_coding	0.012267	-1.92808	0.330334	5.32e-09	1.32e-07	0.0097513	-2.05423	0.429567	1.73e-06	1.67e-05	0.0097513	-1.81796	0.4195	1.47e-05	0.00011381	0.0097513
ENSG00000138111	MFSD13A	10:102461395-102477045	protein_coding	0.00758498	0.5527	0.141765	9.67e-05	0.00085978	0.00975046	0.669148	0.139796	1.7e-06	1.63e-05	0.00975046	0.421602	0.167649	0.0119105	0.0386526	0.00975046
ENSG00000137203	TFAP2A	6:10393186-10419659	protein_coding	0.0100347	-0.593952	0.0796892	9.1e-14	5.03e-12	0.00974856	-0.56262	0.095376	3.66e-09	5.69e-08	0.00974856	-0.629556	0.0976771	1.15e-10	2.33e-09	0.00974856
ENSG00000288398	AL109627.1	1:16228674-16231335	lncRNA	0.0103396	0.861877	0.180153	1.72e-06	2.45e-05	0.00974698	0.854755	0.217124	8.26e-05	0.00054819	0.00974698	0.862466	0.221681	0.0001	0.00062094	0.00974698
ENSG00000176678	FOXL1	16:86576368-86582160	protein_coding	0.0140099	1.78765	0.463178	0.00011361	0.00098899	0.00973041	1.73016	0.538464	0.00131295	0.006339	0.00973041	1.83646	0.450193	4.52e-05	0.00030682	0.00973041
ENSG00000102804	TSC22D1	13:44432143-44577147	protein_coding	0.00792466	-0.476888	0.0756631	2.92e-10	9.21e-09	0.00972627	-0.54443	0.0778995	2.77e-12	7.22e-11	0.00972627	-0.415975	0.0884634	2.57e-06	2.34e-05	0.00972627
ENSG00000117151	CTBS	1:84549611-84574480	protein_coding	0.0100213	0.657127	0.15167	1.47e-05	0.00016622	0.00972451	0.677865	0.172061	8.16e-05	0.00054298	0.00972451	0.632183	0.17113	0.0002206	0.00125384	0.00972451
ENSG00000101350	KIF3B	20:32277651-32335011	protein_coding	0.0116563	-0.604874	0.123791	1.03e-06	1.55e-05	0.00972321	-0.518638	0.116976	9.26e-06	7.63e-05	0.00972321	-0.69832	0.121211	8.35e-09	1.23e-07	0.00972321
ENSG00000179364	PACS2	14:105300563-105398147	protein_coding	0.0110707	0.673977	0.171213	8.27e-05	0.00075524	0.00972175	0.644821	0.195298	0.00096089	0.00484222	0.00972175	0.697862	0.184094	0.00015017	0.00089057	0.00972175
ENSG00000137288	UQCC2	6:33694293-33711727	protein_coding	0.00871734	0.512502	0.0942411	5.38e-08	1.07e-06	0.00971496	0.543119	0.0990316	4.15e-08	5.43e-07	0.00971496	0.477049	0.116247	4.07e-05	0.00027933	0.00971496
ENSG00000119698	PPP4R4	14:94146128-94279734	protein_coding	0.0172838	1.08358	0.224696	1.42e-06	2.06e-05	0.00971004	0.659443	0.168054	8.71e-05	0.00057531	0.00971004	1.40168	0.148361	3.46e-21	2.43e-19	0.00971004
ENSG00000246596	AC139795.1	5:177619059-177672209	transcribed_unprocessed_pseudogene	0.0154234	-0.917771	0.206305	8.64e-06	0.00010425	0.00970691	-0.620726	0.158096	8.63e-05	0.00057026	0.00970691	-1.29009	0.166343	8.79e-15	3.13e-13	0.00970691
ENSG00000075142	SRI	7:88205118-88226993	protein_coding	0.00557154	0.392136	0.105918	0.00021368	0.00170394	0.00970678	0.540058	0.0751985	6.88e-13	1.94e-11	0.00970678	0.225056	0.082862	0.00660686	0.0235981	0.00970678
ENSG00000175183	CSRP2	12:76858709-76879023	protein_coding	0.0114592	0.663694	0.114847	7.52e-09	1.82e-07	0.00970678	0.543188	0.0855013	2.11e-10	4.08e-09	0.00970678	0.771268	0.117716	5.68e-11	1.19e-09	0.00970678
ENSG00000240682	ISY1	3:129127415-129161293	protein_coding	0.00746802	-0.506008	0.10435	1.24e-06	1.83e-05	0.0097058	-0.620782	0.114353	5.68e-08	7.25e-07	0.0097058	-0.404343	0.118459	0.0006417	0.00319196	0.0097058
ENSG00000143147	GPR161	1:168079543-168137667	protein_coding	0.00806862	0.515558	0.102605	5.04e-07	8.13e-06	0.00970555	0.578438	0.115508	5.51e-07	5.88e-06	0.00970555	0.446353	0.116883	0.00013411	0.00080534	0.00970555
ENSG00000119650	IFT43	14:75902136-76084585	protein_coding	0.0116746	0.711254	0.136321	1.81e-07	3.22e-06	0.0097011	0.614362	0.158018	0.00010111	0.00065835	0.0097011	0.798585	0.144026	2.94e-08	3.95e-07	0.0097011
ENSG00000147174	GCNA	X:71578411-71613583	protein_coding	0.0143104	-1.0522	0.196867	9.06e-08	1.71e-06	0.00969969	-0.822594	0.187511	1.15e-05	9.31e-05	0.00969969	-1.32723	0.231439	9.77e-09	1.43e-07	0.00969969
ENSG00000227388	AL133410.1	9:35772163-35790432	lncRNA	0.011922	3.51414	0.699725	5.11e-07	8.22e-06	0.00969948	3.65912	0.753085	1.18e-06	1.17e-05	0.00969948	3.34552	0.797892	2.75e-05	0.00019875	0.00969948
ENSG00000130779	CLIP1	12:122271432-122422632	protein_coding	0.0112198	-0.612711	0.106822	9.7e-09	2.3e-07	0.00969864	-0.533265	0.0808053	4.13e-11	8.99e-10	0.00969864	-0.699273	0.121105	7.74e-09	1.15e-07	0.00969864
ENSG00000257167	TMPO-AS1	12:98512973-98516422	lncRNA	0.010652	0.737986	0.232046	0.00147101	0.0087523	0.00969845	0.744757	0.267385	0.00534722	0.0210528	0.00969845	0.728399	0.234501	0.00189528	0.00810669	0.00969845
ENSG00000145248	SLC10A4	4:48483343-48489526	protein_coding	0.00948279	0.873368	0.193334	6.26e-06	7.78e-05	0.00969805	0.942103	0.222401	2.27e-05	0.00017219	0.00969805	0.794181	0.24879	0.0014121	0.00628676	0.00969805
ENSG00000129167	TPH1	11:18017564-18042426	protein_coding	0.0122205	-1.51807	0.285707	1.08e-07	2.01e-06	0.00969551	-1.55337	0.362651	1.84e-05	0.00014184	0.00969551	-1.4894	0.36422	4.33e-05	0.00029544	0.00969551
ENSG00000016391	CHDH	3:53812335-53846419	protein_coding	0.0100956	0.645646	0.110607	5.31e-09	1.32e-07	0.00969371	0.573316	0.0971869	3.65e-09	5.69e-08	0.00969371	0.710907	0.131909	7.07e-08	8.9e-07	0.00969371
ENSG00000196912	ANKRD36B	2:97492663-97589965	protein_coding	0.00891498	-0.595628	0.154021	0.0001101	0.00096344	0.00969263	-0.664273	0.183859	0.00030273	0.00176172	0.00969263	-0.534126	0.170066	0.00168549	0.00732095	0.00969263
ENSG00000160695	VPS11	11:119067692-119081978	protein_coding	0.00699437	-0.473849	0.124291	0.00013762	0.00116668	0.0096858	-0.566828	0.114626	7.61e-07	7.91e-06	0.0096858	-0.392234	0.123325	0.00147019	0.00650582	0.0096858
ENSG00000140450	ARRDC4	15:97960703-97973833	protein_coding	0.0114339	0.646041	0.156883	3.82e-05	0.00038868	0.00968535	0.535951	0.112554	1.92e-06	1.83e-05	0.00968535	0.743047	0.160614	3.72e-06	3.28e-05	0.00968535
ENSG00000205293	LINC01602	8:57855500-57984126	lncRNA	0.0143169	-3.03377	0.489319	5.65e-10	1.67e-08	0.00968369	-2.62734	0.555044	2.21e-06	2.08e-05	0.00968369	-3.58775	0.686501	1.73e-07	2.02e-06	0.00968369
ENSG00000139168	ZCRB1	12:42312086-42326118	protein_coding	0.00851764	0.508364	0.0772575	4.7e-11	1.66e-09	0.00968232	0.532728	0.0778839	7.92e-12	1.91e-10	0.00968232	0.479558	0.0947209	4.13e-07	4.46e-06	0.00968232
ENSG00000060656	PTPRU	1:29236516-29326813	protein_coding	0.00925398	-0.605797	0.178501	0.0006893	0.00465633	0.00968123	-0.533882	0.183556	0.00363119	0.0151523	0.00968123	-0.688516	0.139362	7.79e-07	8e-06	0.00968123
ENSG00000136048	DRAM1	12:101877580-102012130	protein_coding	0.00985882	-0.794562	0.170623	3.21e-06	4.31e-05	0.00968007	-0.843272	0.208123	5.08e-05	0.00035338	0.00968007	-0.750742	0.202434	0.00020842	0.0011899	0.00968007
ENSG00000182272	B4GALNT4	11:369499-382117	protein_coding	0.00949133	-1.01439	0.314392	0.00125304	0.00765898	0.00967967	-1.05687	0.382036	0.0056678	0.0220876	0.00967967	-0.98599	0.278428	0.00039819	0.00210817	0.00967967
ENSG00000142856	ITGB3BP	1:63440770-63593721	protein_coding	0.0108876	-0.613333	0.0701726	2.32e-18	2.07e-16	0.00967867	-0.530544	0.0660775	9.82e-16	4.09e-14	0.00967867	-0.704361	0.0733996	8.29e-22	6.15e-20	0.00967867
ENSG00000111725	PRKAB1	12:119667864-119681624	protein_coding	0.00848941	-0.50515	0.0814545	5.59e-10	1.66e-08	0.00967639	-0.553164	0.0911157	1.27e-09	2.14e-08	0.00967639	-0.46263	0.100675	4.32e-06	3.77e-05	0.00967639
ENSG00000127084	FGD3	9:92947523-93036236	protein_coding	0.00964504	1.04476	0.278029	0.00017147	0.00141281	0.00967437	1.20833	0.329172	0.00024179	0.00144239	0.00967437	0.856258	0.337475	0.0111728	0.0366749	0.00967437
ENSG00000115137	DNAJC27	2:24943636-24972094	protein_coding	0.00774149	0.556225	0.12142	4.63e-06	5.97e-05	0.0096715	0.65056	0.132552	9.2e-07	9.38e-06	0.0096715	0.452344	0.143252	0.00159028	0.00696353	0.0096715
ENSG00000125744	RTN2	19:45485294-45497055	protein_coding	0.0115415	0.764975	0.195632	9.22e-05	0.0008247	0.00966924	0.731563	0.243121	0.00262065	0.0115371	0.00966924	0.794212	0.206674	0.00012162	0.00073818	0.00966924
ENSG00000065882	TBC1D1	4:37891084-38139175	protein_coding	0.0100973	0.569545	0.104571	5.14e-08	1.03e-06	0.00966793	0.543034	0.109707	7.43e-07	7.73e-06	0.00966793	0.59051	0.106749	3.17e-08	4.22e-07	0.00966793
ENSG00000104205	SGK3	8:66667552-66862022	protein_coding	0.00971163	-0.544709	0.106177	2.89e-07	4.91e-06	0.0096642	-0.547027	0.115336	2.11e-06	2e-05	0.0096642	-0.545116	0.118222	4.01e-06	3.51e-05	0.0096642
ENSG00000134644	PUM1	1:30931506-31065991	protein_coding	0.0108396	-0.585954	0.0828225	1.5e-12	6.96e-11	0.0096603	-0.51261	0.0817348	3.57e-10	6.64e-09	0.0096603	-0.666277	0.0777788	1.07e-17	5.27e-16	0.0096603
ENSG00000124570	SERPINB6	6:2948159-2972165	protein_coding	0.00997869	0.555106	0.112077	7.31e-07	1.14e-05	0.00966017	0.537061	0.132531	5.07e-05	0.00035268	0.00966017	0.568788	0.0957167	2.81e-09	4.48e-08	0.00966017
ENSG00000272583	AL592494.2	1:121518366-121518829	lncRNA	0.0131041	2.19757	0.543707	5.3e-05	0.00051541	0.00966004	2.21853	0.563362	8.22e-05	0.00054541	0.00966004	2.17216	0.643898	0.00074231	0.00361346	0.00966004
ENSG00000137414	FAM8A1	6:17600302-17611715	protein_coding	0.00882809	0.534973	0.0600248	4.99e-19	4.75e-17	0.00965741	0.535627	0.0697355	1.58e-14	5.67e-13	0.00965741	0.530446	0.0763832	3.8e-12	9.52e-11	0.00965741
ENSG00000216895	AC009403.1	7:155611231-155645205	lncRNA	0.012629	-0.880698	0.166815	1.3e-07	2.38e-06	0.00965363	-0.761388	0.174144	1.23e-05	9.88e-05	0.00965363	-1.01235	0.211606	1.72e-06	1.63e-05	0.00965363
ENSG00000156482	RPL30	8:98024851-98046469	protein_coding	0.00792666	-0.4913	0.0825194	2.62e-09	6.85e-08	0.0096486	-0.529394	0.0852414	5.28e-10	9.52e-09	0.0096486	-0.458468	0.095518	1.59e-06	1.53e-05	0.0096486
ENSG00000164076	CAMKV	3:49857988-49869935	protein_coding	0.0174032	1.06246	0.223801	2.06e-06	2.89e-05	0.00964485	0.583328	0.116819	5.93e-07	6.28e-06	0.00964485	1.41458	0.137362	7.18e-25	7.24e-23	0.00964485
ENSG00000124766	SOX4	6:21593751-21598619	protein_coding	0.00944641	0.547889	0.128102	1.89e-05	0.0002088	0.00964394	0.527586	0.0817687	1.1e-10	2.23e-09	0.00964394	0.562659	0.149033	0.00015976	0.00093927	0.00964394
ENSG00000254004	ZNF260	19:36510687-36528271	protein_coding	0.00799583	-0.458373	0.108914	2.57e-05	0.00027456	0.00964273	-0.540057	0.123362	1.2e-05	9.66e-05	0.00964273	-0.383943	0.110756	0.00052717	0.0026976	0.00964273
ENSG00000005249	PRKAR2B	7:107044705-107161811	protein_coding	0.00866295	0.524403	0.0626352	5.65e-17	4.49e-15	0.0096277	0.536829	0.0779593	5.74e-12	1.43e-10	0.0096277	0.508797	0.0843815	1.64e-09	2.74e-08	0.0096277
ENSG00000109046	WSB1	17:27294076-27315926	protein_coding	0.00806057	-0.45606	0.13517	0.0007409	0.0049312	0.0096168	-0.512083	0.0981472	1.81e-07	2.12e-06	0.0096168	-0.406184	0.143775	0.00472597	0.0177042	0.0096168
ENSG00000162572	SCNN1D	1:1280436-1292029	protein_coding	0.0126345	2.03571	0.464543	1.18e-05	0.00013635	0.00961507	2.03384	0.453269	7.22e-06	6.08e-05	0.00961507	2.0345	0.565443	0.00032059	0.0017396	0.00961507
ENSG00000130540	SULT4A1	22:43824509-43862513	protein_coding	0.0100499	-0.67811	0.150803	6.9e-06	8.51e-05	0.00960824	-0.620822	0.139927	9.13e-06	7.54e-05	0.00960824	-0.746702	0.163103	4.69e-06	4.04e-05	0.00960824
ENSG00000099260	PALMD	1:99646113-99694541	protein_coding	0.00977953	1.00044	0.292418	0.00062333	0.00427722	0.00960661	1.0682	0.309112	0.00054884	0.00296154	0.00960661	0.926236	0.32987	0.0049869	0.0185427	0.00960661
ENSG00000083544	TDRD3	13:60396457-60573878	protein_coding	0.0116206	-0.658106	0.106793	7.16e-10	2.09e-08	0.00960458	-0.556422	0.108223	2.73e-07	3.09e-06	0.00960458	-0.768492	0.115982	3.45e-11	7.49e-10	0.00960458
ENSG00000165752	STK32C	10:132207492-132331847	protein_coding	0.0120632	0.709558	0.231809	0.00220633	0.0122699	0.00960445	0.641813	0.230132	0.00528885	0.0208459	0.00960445	0.767251	0.230508	0.00087307	0.00414843	0.00960445
ENSG00000170322	NFRKB	11:129863636-129895590	protein_coding	0.010218	-0.546211	0.106269	2.75e-07	4.69e-06	0.00960267	-0.506436	0.108352	2.95e-06	2.72e-05	0.00960267	-0.589925	0.102333	8.18e-09	1.21e-07	0.00960267
ENSG00000111726	CMAS	12:22046218-22065674	protein_coding	0.00812806	0.504289	0.0750965	1.88e-11	7.14e-10	0.0096021	0.538157	0.0877575	8.66e-10	1.5e-08	0.0096021	0.4657	0.08166	1.18e-08	1.69e-07	0.0096021
ENSG00000104356	POP1	8:98117293-98159835	protein_coding	0.0146784	-0.663565	0.215461	0.00207174	0.0116256	0.00960145	-0.469414	0.170484	0.00589768	0.0228298	0.00960145	-0.8876	0.182706	1.19e-06	1.18e-05	0.00960145
ENSG00000101079	NDRG3	20:36651766-36746090	protein_coding	0.0119626	-0.652676	0.107117	1.11e-09	3.1e-08	0.00960046	-0.5286	0.0896119	3.66e-09	5.69e-08	0.00960046	-0.790531	0.100101	2.85e-15	1.1e-13	0.00960046
ENSG00000105518	TMEM205	19:11342776-11346518	protein_coding	0.0106193	0.60946	0.17007	0.00033891	0.00255225	0.00959603	0.57513	0.187761	0.00219054	0.00986456	0.00959603	0.638396	0.183036	0.00048699	0.00251845	0.00959603
ENSG00000086712	TXLNG	X:16786432-16844519	protein_coding	0.010266	-0.520445	0.121821	1.94e-05	0.00021277	0.00959457	-0.491139	0.123557	7.04e-05	0.00047362	0.00959457	-0.553044	0.116556	2.09e-06	1.94e-05	0.00959457
ENSG00000089091	DZANK1	20:18383367-18467281	protein_coding	0.0122022	-1.02938	0.208741	8.17e-07	1.26e-05	0.00958957	-0.96731	0.245519	8.15e-05	0.00054273	0.00958957	-1.10109	0.272322	5.27e-05	0.00035159	0.00958957
ENSG00000089050	RBBP9	20:18486540-18497225	protein_coding	0.0112798	-0.645735	0.0981607	4.76e-11	1.68e-09	0.0095889	-0.556995	0.0845242	4.41e-11	9.52e-10	0.0095889	-0.743682	0.11269	4.13e-11	8.87e-10	0.0095889
ENSG00000166165	CKB	14:103519667-103522833	protein_coding	0.012693	0.652116	0.192728	0.00071539	0.00479744	0.0095871	0.500034	0.169733	0.00321906	0.0136866	0.0095871	0.784123	0.183085	1.85e-05	0.00013911	0.0095871
ENSG00000171163	ZNF692	1:248850006-248859144	protein_coding	0.00916649	0.596847	0.14037	2.12e-05	0.00023027	0.00958606	0.612872	0.119511	2.93e-07	3.3e-06	0.00958606	0.578217	0.164149	0.00042748	0.00223938	0.00958606
ENSG00000167863	ATP5PD	17:75038863-75046985	protein_coding	0.00787865	0.454216	0.0860788	1.31e-07	2.41e-06	0.00958148	0.5173	0.0847012	1.01e-09	1.73e-08	0.00958148	0.383887	0.0906997	2.31e-05	0.00017035	0.00958148
ENSG00000242372	EIF6	20:35278911-35284985	protein_coding	0.00988539	-0.61558	0.133157	3.78e-06	5e-05	0.00957736	-0.558811	0.144672	0.00011219	0.00072136	0.00957736	-0.679084	0.144775	2.72e-06	2.46e-05	0.00957736
ENSG00000137955	RABGGTB	1:75786197-75795086	protein_coding	0.0115086	-0.558978	0.152837	0.00025483	0.00197877	0.0095724	-0.453704	0.164546	0.00582797	0.022603	0.0095724	-0.676595	0.0913934	1.33e-13	4.09e-12	0.0095724
ENSG00000204792	LINC01291	2:74918148-74938418	lncRNA	0.0137031	-0.899664	0.227101	7.45e-05	0.00069148	0.0095684	-0.734976	0.164271	7.67e-06	6.42e-05	0.0095684	-1.0874	0.268781	5.22e-05	0.00034857	0.0095684
ENSG00000169641	LUZP1	1:23084023-23177808	protein_coding	0.00680539	0.481759	0.117484	4.12e-05	0.00041415	0.00956694	0.567254	0.129972	1.27e-05	0.00010195	0.00956694	0.387427	0.0952687	4.77e-05	0.00032133	0.00956694
ENSG00000133619	KRBA1	7:149714781-149734575	protein_coding	0.00777722	-0.567161	0.138105	4.01e-05	0.00040467	0.00956634	-0.662755	0.143188	3.68e-06	3.32e-05	0.00956634	-0.482075	0.163789	0.00324757	0.0128647	0.00956634
ENSG00000188807	TMEM201	1:9588911-9614877	protein_coding	0.00751948	0.539819	0.146534	0.00022967	0.00180862	0.00956415	0.640761	0.141006	5.51e-06	4.79e-05	0.00956415	0.427	0.177374	0.0160691	0.0494084	0.00956415
ENSG00000165572	KBTBD6	13:41127569-41132802	protein_coding	0.0131176	-0.702301	0.126812	3.06e-08	6.44e-07	0.00956356	-0.523364	0.09741	7.75e-08	9.67e-07	0.00956356	-0.908477	0.0976421	1.35e-20	9.07e-19	0.00956356
ENSG00000103152	MPG	16:77007-85853	protein_coding	0.0112357	0.797833	0.27852	0.00417608	0.0206249	0.00956225	0.770644	0.24784	0.0018744	0.00860924	0.00956225	0.815385	0.305384	0.00758439	0.0265072	0.00956225
ENSG00000133789	SWAP70	11:9664077-9752993	protein_coding	0.00865562	-0.499178	0.0859044	6.22e-09	1.53e-07	0.00955805	-0.534002	0.0874574	1.02e-09	1.74e-08	0.00955805	-0.46854	0.100605	3.2e-06	2.86e-05	0.00955805
ENSG00000176915	ANKLE2	12:132725503-132761832	protein_coding	0.0100924	-0.534013	0.0990771	7.05e-08	1.37e-06	0.00955571	-0.496106	0.110142	6.66e-06	5.66e-05	0.00955571	-0.576216	0.0862405	2.37e-11	5.23e-10	0.00955571
ENSG00000164944	VIRMA	8:94487689-94553529	protein_coding	0.0119182	-0.610515	0.122711	6.52e-07	1.03e-05	0.00955398	-0.491932	0.123327	6.64e-05	0.00044926	0.00955398	-0.742361	0.0890458	7.63e-17	3.48e-15	0.00955398
ENSG00000117758	STX12	1:27773219-27824443	protein_coding	0.00918921	-0.540239	0.0584375	2.36e-20	2.53e-18	0.00955345	-0.533622	0.0707659	4.68e-14	1.53e-12	0.00955345	-0.550677	0.0779215	1.58e-12	4.2e-11	0.00955345
ENSG00000213015	ZNF580	19:55635016-55643470	protein_coding	0.011108	0.705784	0.149222	2.25e-06	3.14e-05	0.0095517	0.645147	0.167451	0.0001168	0.00074825	0.0095517	0.759019	0.157521	1.45e-06	1.4e-05	0.0095517
ENSG00000167216	KATNAL2	18:46917492-47102243	protein_coding	0.0154055	1.33546	0.251637	1.11e-07	2.07e-06	0.00954189	1.02613	0.269625	0.00014138	0.00088845	0.00954189	1.58343	0.253497	4.2e-10	7.7e-09	0.00954189
ENSG00000117614	SYF2	1:25222276-25232502	protein_coding	0.00926549	0.562799	0.0903008	4.59e-10	1.38e-08	0.00953967	0.546778	0.107713	3.85e-07	4.23e-06	0.00953967	0.57456	0.10177	1.65e-08	2.32e-07	0.00953967
ENSG00000139908	TSSK4	14:24205696-24208362	protein_coding	0.00817252	0.781301	0.208702	0.00018139	0.00148667	0.00953868	0.918939	0.237207	0.00010706	0.00069312	0.00953868	0.626078	0.251422	0.0127691	0.0408755	0.00953868
ENSG00000101871	MID1	X:10445310-10833654	protein_coding	0.00789191	0.474775	0.075717	3.6e-10	1.11e-08	0.00953629	0.514926	0.0775888	3.21e-11	7.09e-10	0.00953629	0.429851	0.0900552	1.81e-06	1.71e-05	0.00953629
ENSG00000215374	FAM66B	8:7298744-7355359	lncRNA	0.0112691	1.79835	0.40695	9.91e-06	0.00011715	0.00953169	1.92513	0.489088	8.28e-05	0.00054928	0.00953169	1.66067	0.472149	0.00043604	0.00227967	0.00953169
ENSG00000205659	LIN52	14:74084796-74201235	protein_coding	0.00886876	-0.511435	0.0929371	3.73e-08	7.68e-07	0.00952967	-0.540036	0.107701	5.33e-07	5.7e-06	0.00952967	-0.486326	0.10128	1.57e-06	1.52e-05	0.00952967
ENSG00000169330	MINAR1	15:79432516-79472290	protein_coding	0.00934061	-0.58466	0.120103	1.13e-06	1.68e-05	0.0095244	-0.61771	0.144351	1.88e-05	0.00014437	0.0095244	-0.55634	0.14208	9.01e-05	0.00056608	0.0095244
ENSG00000155495	MAGEC1	X:141903894-141909374	protein_coding	0.013017	-4.37089	0.757181	7.81e-09	1.89e-07	0.00952103	-5.64942	1.12174	4.75e-07	5.13e-06	0.00952103	-3.65938	0.812229	6.63e-06	5.51e-05	0.00952103
ENSG00000244932	AL449212.1	3:129381298-129394149	unprocessed_pseudogene	0.00983352	-0.96397	0.206237	2.95e-06	4e-05	0.00951796	-1.01824	0.254857	6.46e-05	0.00043792	0.00951796	-0.913551	0.25497	0.0003397	0.00183021	0.00951796
ENSG00000161533	ACOX1	17:75941507-75979177	protein_coding	0.0091774	0.585255	0.0845341	4.41e-12	1.92e-10	0.00951713	0.563244	0.0946953	2.72e-09	4.31e-08	0.00951713	0.602852	0.104916	9.14e-09	1.34e-07	0.00951713
ENSG00000163697	APBB2	4:40810027-41216714	protein_coding	0.00757762	0.475025	0.0907735	1.67e-07	2.98e-06	0.00951586	0.540831	0.0914921	3.4e-09	5.31e-08	0.00951586	0.402416	0.103085	9.47e-05	0.0005926	0.00951586
ENSG00000157106	SMG1	16:18804853-18926454	protein_coding	0.00987806	-0.531446	0.110203	1.42e-06	2.06e-05	0.00951535	-0.487909	0.128728	0.0001505	0.00093967	0.00951535	-0.580289	0.0912055	1.99e-10	3.84e-09	0.00951535
ENSG00000258655	ARHGAP5-AS1	14:32074946-32076793	lncRNA	0.00957739	0.816279	0.207959	8.67e-05	0.00078397	0.00950917	0.897977	0.249054	0.00031149	0.00180343	0.00950917	0.732387	0.26214	0.00520812	0.0192395	0.00950917
ENSG00000148175	STOM	9:121338987-121370304	protein_coding	0.00787072	0.510582	0.0762827	2.18e-11	8.15e-10	0.0095044	0.54461	0.0831691	5.82e-11	1.24e-09	0.0095044	0.472404	0.0904749	1.78e-07	2.06e-06	0.0095044
ENSG00000231389	HLA-DPA1	6:33064569-33080775	protein_coding	0.0090721	-0.671879	0.177901	0.00015892	0.00132194	0.00949732	-0.639562	0.221071	0.00381567	0.015795	0.00949732	-0.707729	0.148992	2.03e-06	1.9e-05	0.00949732
ENSG00000157895	C12orf43	12:121000486-121016502	protein_coding	0.0132305	-0.684979	0.164193	3.02e-05	0.00031471	0.00948546	-0.524243	0.107356	1.04e-06	1.05e-05	0.00948546	-0.865371	0.160828	7.42e-08	9.29e-07	0.00948546
ENSG00000116983	HPCAL4	1:39678648-39691485	protein_coding	0.0119898	0.740735	0.156537	2.22e-06	3.11e-05	0.00948355	0.637926	0.170927	0.00018985	0.00116134	0.00948355	0.830146	0.156139	1.06e-07	1.28e-06	0.00948355
ENSG00000163608	NEPRO	3:113002444-113019861	protein_coding	0.00711138	-0.417128	0.0845983	8.19e-07	1.27e-05	0.00947967	-0.517498	0.0813751	2.03e-10	3.92e-09	0.00947967	-0.326394	0.0793837	3.93e-05	0.00027081	0.00947967
ENSG00000123096	SSPN	12:26121991-26299290	protein_coding	0.0139156	1.08346	0.260142	3.12e-05	0.0003236	0.00947732	0.922353	0.301131	0.00219155	0.00986706	0.00947732	1.22162	0.253654	1.46e-06	1.42e-05	0.00947732
ENSG00000197140	ADAM32	8:39106990-39284917	protein_coding	0.011667	-1.93709	0.386185	5.28e-07	8.47e-06	0.0094757	-2.11933	0.49388	1.78e-05	0.00013759	0.0094757	-1.7774	0.480319	0.00021521	0.00122592	0.0094757
ENSG00000267284	AC022031.2	18:55589904-55839184	lncRNA	0.00986263	-1.513	0.383253	7.89e-05	0.00072567	0.0094717	-1.97703	0.4525	1.25e-05	9.99e-05	0.0094717	-1.1702	0.414592	0.00476445	0.0178269	0.0094717
ENSG00000145354	CISD2	4:102868974-102892807	protein_coding	0.0131983	-0.705534	0.12746	3.11e-08	6.52e-07	0.00946953	-0.520034	0.0773716	1.8e-11	4.14e-10	0.00946953	-0.9186	0.0991134	1.89e-20	1.26e-18	0.00946953
ENSG00000198805	PNP	14:20468954-20477094	protein_coding	0.0115049	0.63284	0.121076	1.72e-07	3.08e-06	0.00946824	0.512057	0.0771316	3.16e-11	7.02e-10	0.00946824	0.739272	0.12374	2.31e-09	3.74e-08	0.00946824
ENSG00000224046	AC005076.1	7:87151422-87152420	lncRNA	0.0112454	1.15142	0.287283	6.12e-05	0.00058375	0.00946796	1.19791	0.349206	0.00060274	0.00322474	0.00946796	1.10552	0.329213	0.0007849	0.00379285	0.00946796
ENSG00000121871	SLITRK3	3:165186720-165197109	protein_coding	0.0133888	0.925981	0.196631	2.49e-06	3.43e-05	0.00946752	0.664323	0.159603	3.15e-05	0.00023053	0.00946752	1.14422	0.189163	1.46e-09	2.45e-08	0.00946752
ENSG00000010318	PHF7	3:52410660-52423641	protein_coding	0.0143863	0.914428	0.195838	3.02e-06	4.09e-05	0.00946338	0.651822	0.171877	0.00014921	0.00093218	0.00946338	1.12926	0.180545	3.98e-10	7.34e-09	0.00946338
ENSG00000140986	RPL3L	16:1943974-1957606	protein_coding	0.0112429	1.49523	0.347366	1.67e-05	0.0001863	0.00946303	1.55939	0.363203	1.76e-05	0.0001364	0.00946303	1.42663	0.439272	0.00116334	0.0053168	0.00946303
ENSG00000073417	PDE8A	15:84980440-85139145	protein_coding	0.00654958	-0.393214	0.101818	0.0001125	0.00098209	0.00946278	-0.528276	0.0826933	1.68e-10	3.29e-09	0.00946278	-0.273089	0.0954293	0.00421383	0.0160738	0.00946278
ENSG00000204084	INPP5B	1:37860697-37947057	protein_coding	0.00743415	-0.481749	0.107578	7.53e-06	9.23e-05	0.00945678	-0.559005	0.101705	3.88e-08	5.09e-07	0.00945678	-0.413429	0.116712	0.00039666	0.00210227	0.00945678
ENSG00000120162	MOB3B	9:27325209-27529814	protein_coding	0.00915008	0.598171	0.1155	2.23e-07	3.87e-06	0.00945608	0.577402	0.117543	9e-07	9.2e-06	0.00945608	0.615011	0.144804	2.16e-05	0.00016031	0.00945608
ENSG00000162604	TM2D1	1:61681046-61725423	protein_coding	0.00776275	-0.492139	0.0860065	1.05e-08	2.47e-07	0.00945037	-0.551851	0.0931084	3.09e-09	4.85e-08	0.00945037	-0.438568	0.103713	2.35e-05	0.00017277	0.00945037
ENSG00000141401	IMPA2	18:11981025-12030877	protein_coding	0.0130404	0.851668	0.21528	7.62e-05	0.00070504	0.0094492	0.732379	0.252538	0.00373077	0.0155065	0.0094492	0.9536	0.183965	2.18e-07	2.49e-06	0.0094492
ENSG00000169299	PGM2	4:37826660-37862937	protein_coding	0.00753666	0.494405	0.0964497	2.96e-07	5.01e-06	0.00944825	0.546856	0.107706	3.83e-07	4.21e-06	0.00944825	0.435381	0.0800703	5.4e-08	6.94e-07	0.00944825
ENSG00000164897	TMUB1	7:151081085-151083493	protein_coding	0.00762307	0.499508	0.131758	0.00014997	0.00125718	0.00944402	0.573863	0.124211	3.84e-06	3.45e-05	0.00944402	0.417105	0.152038	0.00608015	0.0219696	0.00944402
ENSG00000280417	AC096887.2	3:53046166-53048122	TEC	0.0111187	1.74204	0.373165	3.04e-06	4.1e-05	0.00944009	1.79126	0.415929	1.66e-05	0.00012939	0.00944009	1.68493	0.456873	0.00022607	0.00128194	0.00944009
ENSG00000178057	NDUFAF3	3:49020459-49023495	protein_coding	0.0132453	0.709789	0.178367	6.91e-05	0.00064885	0.00943515	0.514068	0.167348	0.0021273	0.00961416	0.00943515	0.877072	0.166362	1.35e-07	1.61e-06	0.00943515
ENSG00000175701	MTLN	2:110211529-110245420	protein_coding	0.014669	1.73502	0.372405	3.18e-06	4.27e-05	0.00943418	1.54056	0.420421	0.00024798	0.00147476	0.00943418	1.90104	0.395978	1.58e-06	1.52e-05	0.00943418
ENSG00000103260	METRN	16:715118-719655	protein_coding	0.0127008	1.58914	0.43594	0.00026705	0.00206332	0.00943383	1.57143	0.491853	0.0013987	0.00668366	0.00943383	1.60044	0.462928	0.00054581	0.00277982	0.00943383
ENSG00000105643	ARRDC2	19:18001132-18014102	protein_coding	0.00938433	-0.648999	0.119653	5.83e-08	1.15e-06	0.00942644	-0.654487	0.138589	2.33e-06	2.18e-05	0.00942644	-0.646082	0.156173	3.52e-05	0.00024612	0.00942644
ENSG00000139737	SLAIN1	13:77697687-77764242	protein_coding	0.0117372	0.757651	0.155818	1.16e-06	1.73e-05	0.00942549	0.558526	0.125619	8.74e-06	7.24e-05	0.00942549	0.930757	0.124462	7.53e-14	2.4e-12	0.00942549
ENSG00000100823	APEX1	14:20455191-20457772	protein_coding	0.00613273	0.443274	0.120393	0.00023151	0.00182198	0.00942518	0.536282	0.113361	2.24e-06	2.11e-05	0.00942518	0.340695	0.109712	0.00190053	0.00812573	0.00942518
ENSG00000114491	UMPS	3:124730433-124749273	protein_coding	0.00850835	-0.403869	0.154933	0.00914098	0.0391517	0.00942337	-0.470707	0.142214	0.00093346	0.00471616	0.00942337	-0.341836	0.141135	0.0154333	0.047733	0.00942337
ENSG00000281880	PAUPAR	11:31812307-32002405	lncRNA	0.0124442	1.03937	0.302363	0.00058714	0.00405839	0.00942087	0.989177	0.354351	0.00524619	0.0207045	0.00942087	1.08266	0.294936	0.00024175	0.0013597	0.00942087
ENSG00000270231	NBPF8	1:120419850-120467739	transcribed_unprocessed_pseudogene	0.00755819	-0.472112	0.111483	2.29e-05	0.00024668	0.00941982	-0.564439	0.112129	4.81e-07	5.19e-06	0.00941982	-0.388527	0.12689	0.00219921	0.00921806	0.00941982
ENSG00000013374	NUB1	7:151341699-151378449	protein_coding	0.00898387	-0.463397	0.112791	3.98e-05	0.0004026	0.00941213	-0.476602	0.131579	0.00029213	0.00170937	0.00941213	-0.453175	0.0861994	1.46e-07	1.72e-06	0.00941213
ENSG00000198513	ATL1	14:50532509-50633068	protein_coding	0.00955853	0.755085	0.159155	2.09e-06	2.93e-05	0.00941055	0.7639	0.18527	3.74e-05	0.00026899	0.00941055	0.742241	0.199753	0.00020257	0.00116003	0.00941055
ENSG00000117751	PPP1R8	1:27830782-27851676	protein_coding	0.00953773	-0.504227	0.0973824	2.25e-07	3.89e-06	0.00940507	-0.498101	0.0901347	3.27e-08	4.36e-07	0.00940507	-0.512953	0.106577	1.49e-06	1.44e-05	0.00940507
ENSG00000234684	SDCBP2-AS1	20:1325405-1378735	lncRNA	0.00938478	-0.788978	0.169499	3.24e-06	4.34e-05	0.00940027	-0.836048	0.203628	4.03e-05	0.00028737	0.00940027	-0.744677	0.216725	0.00059027	0.00296497	0.00940027
ENSG00000187118	CMC1	3:28241584-28325142	protein_coding	0.0115568	0.68395	0.119555	1.06e-08	2.49e-07	0.00939747	0.563482	0.130984	1.69e-05	0.00013186	0.00939747	0.789907	0.115979	9.71e-12	2.28e-10	0.00939747
ENSG00000161016	RPL8	8:144789765-144792587	protein_coding	0.00753244	-0.520088	0.186739	0.00535096	0.0253657	0.00939509	-0.52455	0.181456	0.00384293	0.0158925	0.00939509	-0.521237	0.178195	0.00344362	0.0135081	0.00939509
ENSG00000165516	KLHDC2	14:49768130-49786385	protein_coding	0.00643067	0.395639	0.107568	0.00023503	0.00184751	0.00939224	0.520588	0.0864588	1.73e-09	2.84e-08	0.00939224	0.252392	0.0989466	0.0107481	0.0355216	0.00939224
ENSG00000101882	NKAP	X:119920672-119943751	protein_coding	0.00729248	0.465141	0.0860131	6.38e-08	1.25e-06	0.00939157	0.523722	0.0883068	3.02e-09	4.74e-08	0.00939157	0.400598	0.0977796	4.19e-05	0.00028689	0.00939157
ENSG00000176681	LRRC37A	17:46292733-46337794	protein_coding	0.0105517	-0.808689	0.156653	2.44e-07	4.2e-06	0.00939027	-0.798148	0.192844	3.49e-05	0.00025273	0.00939027	-0.822011	0.203687	5.45e-05	0.00036199	0.00939027
ENSG00000166352	C11orf74	11:36594493-36659290	protein_coding	0.00694395	0.44264	0.0935026	2.2e-06	3.08e-05	0.00938558	0.540184	0.094314	1.02e-08	1.46e-07	0.00938558	0.334862	0.100097	0.0008217	0.00394002	0.00938558
ENSG00000182934	SRPRA	11:126262938-126269144	protein_coding	0.00780111	0.503851	0.080408	3.7e-10	1.14e-08	0.00937407	0.532103	0.0883573	1.72e-09	2.83e-08	0.00937407	0.471477	0.0815091	7.28e-09	1.09e-07	0.00937407
ENSG00000111358	GTF2H3	12:123633739-123662604	protein_coding	0.00913023	-0.530445	0.102384	2.21e-07	3.84e-06	0.00937039	-0.520262	0.0825052	2.87e-10	5.4e-09	0.00937039	-0.544688	0.116747	3.08e-06	2.76e-05	0.00937039
ENSG00000136854	STXBP1	9:127579370-127696027	protein_coding	0.0130632	0.745176	0.156335	1.87e-06	2.65e-05	0.00936965	0.550893	0.123225	7.8e-06	6.52e-05	0.00936965	0.908302	0.143699	2.6e-10	4.91e-09	0.00936965
ENSG00000188732	FAM221A	7:23680130-23703249	protein_coding	0.0169365	1.30137	0.268504	1.26e-06	1.85e-05	0.00936281	0.88033	0.249392	0.00041571	0.0023282	0.00936281	1.62116	0.228235	1.22e-12	3.3e-11	0.00936281
ENSG00000064313	TAF2	8:119730774-119832841	protein_coding	0.00965501	-0.517399	0.106515	1.19e-06	1.77e-05	0.00934936	-0.499439	0.112254	8.62e-06	7.15e-05	0.00934936	-0.538525	0.114114	2.37e-06	2.18e-05	0.00934936
ENSG00000162437	RAVER2	1:64745095-64833232	protein_coding	0.0116482	-0.617254	0.108258	1.19e-08	2.76e-07	0.00934486	-0.495695	0.101589	1.06e-06	1.07e-05	0.00934486	-0.752443	0.0828875	1.11e-19	6.83e-18	0.00934486
ENSG00000148450	MSRB2	10:23095579-23122013	protein_coding	0.0142214	0.86351	0.205198	2.57e-05	0.00027492	0.00933929	0.623147	0.217628	0.00419182	0.0171296	0.00933929	1.06349	0.167397	2.11e-10	4.07e-09	0.00933929
ENSG00000137574	TGS1	8:55773446-55826445	protein_coding	0.0129303	-0.641522	0.153219	2.83e-05	0.00029782	0.00933768	-0.482459	0.135286	0.00036219	0.00206354	0.00933768	-0.820718	0.12152	1.44e-11	3.27e-10	0.00933768
ENSG00000132361	CLUH	17:2689386-2712663	protein_coding	0.00787219	-0.493235	0.121866	5.18e-05	0.00050528	0.00933755	-0.539074	0.115198	2.88e-06	2.66e-05	0.00933755	-0.452785	0.144297	0.00170177	0.00737602	0.00933755
ENSG00000130758	MAP3K10	19:40191426-40215575	protein_coding	0.0144695	1.2246	0.288263	2.15e-05	0.00023389	0.00933234	0.994354	0.298813	0.00087573	0.00445072	0.00933234	1.41505	0.315177	7.13e-06	5.89e-05	0.00933234
ENSG00000136014	USP44	12:95516560-95551476	protein_coding	0.0102186	0.64431	0.13675	2.46e-06	3.4e-05	0.00933193	0.591024	0.14764	6.25e-05	0.00042522	0.00933193	0.691847	0.151106	4.68e-06	4.03e-05	0.00933193
ENSG00000124541	RRP36	6:43021623-43034156	protein_coding	0.00589368	0.435112	0.124047	0.00045209	0.00326849	0.00932886	0.534207	0.101114	1.27e-07	1.52e-06	0.00932886	0.326753	0.12434	0.00859161	0.0294053	0.00932886
ENSG00000135821	GLUL	1:182381704-182392206	protein_coding	0.00888181	0.517674	0.0806647	1.38e-10	4.56e-09	0.00932564	0.508517	0.055904	9.35e-20	5.71e-18	0.00932564	0.522613	0.0983011	1.06e-07	1.28e-06	0.00932564
ENSG00000157916	RER1	1:2391775-2405442	protein_coding	0.00919542	0.563127	0.0822476	7.56e-12	3.12e-10	0.00932477	0.523688	0.083824	4.17e-10	7.66e-09	0.00932477	0.598023	0.101846	4.31e-09	6.67e-08	0.00932477
ENSG00000162396	PARS2	1:54756898-54764523	protein_coding	0.00800807	-0.592873	0.140283	2.38e-05	0.00025537	0.00932273	-0.6431	0.173323	0.00020693	0.00125187	0.00932273	-0.547531	0.145224	0.00016308	0.00095579	0.00932273
ENSG00000184916	JAG2	14:105140982-105168824	protein_coding	0.0116524	0.813557	0.144661	1.87e-08	4.09e-07	0.00931424	0.697184	0.162663	1.82e-05	0.00014029	0.00931424	0.918315	0.173719	1.25e-07	1.49e-06	0.00931424
ENSG00000113396	SLC27A6	5:128538013-129033642	protein_coding	0.0110254	0.946344	0.206416	4.55e-06	5.87e-05	0.00930762	0.893351	0.245436	0.00027279	0.00160674	0.00930762	0.990327	0.248929	6.94e-05	0.00044645	0.00930762
ENSG00000089063	TMEM230	20:5068232-5113103	protein_coding	0.0141334	-0.756262	0.146258	2.33e-07	4.02e-06	0.00930264	-0.511594	0.0590309	4.45e-18	2.34e-16	0.00930264	-1.05688	0.0738947	2.11e-46	8.47e-44	0.00930264
ENSG00000130038	CRACR2A	12:3606633-3764819	protein_coding	0.00789656	-0.515601	0.119866	1.7e-05	0.00018841	0.00928818	-0.607236	0.13247	4.56e-06	4.04e-05	0.00928818	-0.433013	0.141447	0.00220372	0.00923319	0.00928818
ENSG00000168906	MAT2A	2:85539168-85545281	protein_coding	0.0117222	-0.585742	0.127897	4.65e-06	6e-05	0.00928462	-0.461604	0.130874	0.00042014	0.00234995	0.00928462	-0.724923	0.0766381	3.11e-21	2.21e-19	0.00928462
ENSG00000121005	CRISPLD1	8:74984505-75034558	protein_coding	0.0120643	-0.69245	0.133259	2.03e-07	3.57e-06	0.00927765	-0.562014	0.100049	1.94e-08	2.68e-07	0.00927765	-0.840386	0.142738	3.92e-09	6.09e-08	0.00927765
ENSG00000154265	ABCA5	17:69244311-69327244	protein_coding	0.00757316	0.455994	0.120717	0.00015849	0.00131959	0.00927441	0.541239	0.119028	5.44e-06	4.73e-05	0.00927441	0.359332	0.123809	0.00370408	0.0143674	0.00927441
ENSG00000245849	RAD51-AS1	15:40686183-40695107	lncRNA	0.00995471	0.657812	0.14416	5.04e-06	6.44e-05	0.00927294	0.647377	0.166343	9.95e-05	0.0006489	0.00927294	0.664976	0.170772	9.86e-05	0.00061296	0.00927294
ENSG00000099330	OCEL1	19:17226213-17229219	protein_coding	0.0128264	0.941354	0.24808	0.00014791	0.0012437	0.0092663	0.825212	0.297843	0.0055948	0.0218618	0.0092663	1.04452	0.260021	5.89e-05	0.0003884	0.0092663
ENSG00000179523	EIF3J-DT	15:44527257-44537046	lncRNA	0.00861827	0.581176	0.13626	2e-05	0.00021858	0.0092642	0.640147	0.167277	0.00012978	0.00082375	0.0092642	0.518534	0.155176	0.000833	0.00398435	0.0092642
ENSG00000131969	ABHD12B	14:50872053-50904970	protein_coding	0.0115107	-1.36478	0.271046	4.77e-07	7.78e-06	0.00925874	-1.35851	0.316987	1.82e-05	0.00014047	0.00925874	-1.37534	0.352969	9.76e-05	0.00060773	0.00925874
ENSG00000255020	AF131216.3	8:11345748-11347502	lncRNA	0.00867867	0.9068	0.228485	7.23e-05	0.00067383	0.00925549	1.03529	0.262771	8.15e-05	0.00054273	0.00925549	0.762929	0.286532	0.00775332	0.0270008	0.00925549
ENSG00000106268	NUDT1	7:2242222-2251146	protein_coding	0.00947896	0.533491	0.205392	0.00939236	0.0400231	0.00925465	0.558077	0.222313	0.0120621	0.0415825	0.00925465	0.503207	0.200207	0.0119563	0.0387767	0.00925465
ENSG00000215883	CYB5RL	1:54169651-54200036	protein_coding	0.00934872	-0.559283	0.101938	4.1e-08	8.36e-07	0.00924728	-0.551422	0.107883	3.2e-07	3.57e-06	0.00924728	-0.570802	0.123739	3.97e-06	3.48e-05	0.00924728
ENSG00000151287	TEX30	13:102765888-102773811	protein_coding	0.0106721	-0.664288	0.114251	6.09e-09	1.5e-07	0.00924151	-0.603232	0.135378	8.35e-06	6.95e-05	0.00924151	-0.731609	0.142222	2.69e-07	3.02e-06	0.00924151
ENSG00000247516	MIR4458HG	5:8450701-8486930	lncRNA	0.0121064	-0.916952	0.165645	3.1e-08	6.52e-07	0.00924148	-0.777885	0.190738	4.54e-05	0.00031937	0.00924148	-1.07354	0.211999	4.11e-07	4.44e-06	0.00924148
ENSG00000267100	ILF3-DT	19:10651862-10653844	lncRNA	0.00678156	0.419858	0.118442	0.00039286	0.00289131	0.00923704	0.53179	0.1086	9.74e-07	9.87e-06	0.00923704	0.2927	0.115716	0.0114236	0.0373863	0.00923704
ENSG00000181690	PLAG1	8:56160909-56211324	protein_coding	0.00887811	-0.551486	0.0998897	3.37e-08	7.01e-07	0.009224	-0.542304	0.0972369	2.45e-08	3.33e-07	0.009224	-0.565397	0.122584	3.98e-06	3.49e-05	0.009224
ENSG00000143303	RRNAD1	1:156728442-156736960	protein_coding	0.0126122	0.704715	0.217226	0.00117797	0.00728424	0.00922203	0.57751	0.216411	0.00761735	0.0283839	0.00922203	0.81492	0.208013	8.94e-05	0.00056205	0.00922203
ENSG00000119547	ONECUT2	18:57435374-57491298	protein_coding	0.0076753	0.455932	0.109521	3.14e-05	0.00032585	0.00922103	0.511284	0.109905	3.29e-06	3e-05	0.00922103	0.394216	0.126428	0.00182017	0.00781478	0.00922103
ENSG00000136811	ODF2	9:128455186-128501292	protein_coding	0.00632663	-0.351999	0.113136	0.00186275	0.0106547	0.00921428	-0.482629	0.116032	3.19e-05	0.00023325	0.00921428	-0.23518	0.0789015	0.00287607	0.0116109	0.00921428
ENSG00000090263	MRPS33	7:141002610-141015228	protein_coding	0.00746544	0.470961	0.0751323	3.65e-10	1.12e-08	0.009213	0.51119	0.0723717	1.62e-12	4.36e-11	0.009213	0.426079	0.094109	5.97e-06	5e-05	0.009213
ENSG00000111058	ACSS3	12:80936414-81261210	protein_coding	0.0101371	0.592803	0.143316	3.53e-05	0.00036227	0.00920949	0.569046	0.164058	0.00052326	0.0028421	0.00920949	0.611266	0.132349	3.86e-06	3.4e-05	0.00920949
ENSG00000169499	PLEKHA2	8:38901235-38973912	protein_coding	0.0180388	1.19854	0.275644	1.37e-05	0.00015687	0.00920244	0.680451	0.183546	0.00020952	0.00126611	0.00920244	1.56885	0.212454	1.53e-13	4.67e-12	0.00920244
ENSG00000078053	AMPH	7:38383704-38631420	protein_coding	0.00760194	0.514919	0.114332	6.68e-06	8.27e-05	0.0091979	0.604809	0.130663	3.68e-06	3.32e-05	0.0091979	0.415951	0.137257	0.00244188	0.0100805	0.0091979
ENSG00000020633	RUNX3	1:24899511-24965121	protein_coding	0.0154738	2.28016	0.401454	1.35e-08	3.09e-07	0.00919782	1.96907	0.447647	1.09e-05	8.86e-05	0.00919782	2.53255	0.442481	1.04e-08	1.51e-07	0.00919782
ENSG00000186184	POLR1D	13:27620742-27744237	protein_coding	0.00867417	-0.531829	0.107786	8.05e-07	1.25e-05	0.00919682	-0.512676	0.0822222	4.51e-10	8.24e-09	0.00919682	-0.556326	0.123372	6.5e-06	5.42e-05	0.00919682
ENSG00000231770	TMEM44-AS1	3:194584004-194590260	lncRNA	0.0103574	0.755485	0.180946	2.98e-05	0.00031092	0.00919086	0.717021	0.214315	0.00082092	0.00420812	0.00919086	0.790388	0.200243	7.91e-05	0.00050251	0.00919086
ENSG00000196814	MVB12B	9:126326829-126507041	protein_coding	0.00702792	-0.489496	0.125224	9.27e-05	0.00082886	0.00918919	-0.628066	0.135479	3.55e-06	3.23e-05	0.00918919	-0.367523	0.141431	0.0093605	0.0315986	0.00918919
ENSG00000101412	E2F1	20:33675477-33686385	protein_coding	0.00661786	-0.448936	0.116171	0.00011134	0.00097315	0.00918691	-0.549858	0.109818	5.53e-07	5.9e-06	0.00918691	-0.359436	0.128394	0.00511854	0.0189702	0.00918691
ENSG00000269113	TRABD2B	1:47760528-47997385	protein_coding	0.00930044	-0.871438	0.200436	1.38e-05	0.00015703	0.00918653	-0.974917	0.250169	9.74e-05	0.00063656	0.00918653	-0.778799	0.243433	0.00137792	0.00615197	0.00918653
ENSG00000278709	NKILA	20:57710156-57712780	lncRNA	0.0108162	1.18485	0.339125	0.00047614	0.00341849	0.00918339	1.26311	0.364128	0.00052268	0.00284037	0.00918339	1.09739	0.386832	0.00455593	0.0171867	0.00918339
ENSG00000071889	FAM3A	X:154506159-154516242	protein_coding	0.0102776	0.592155	0.171892	0.00057121	0.00396361	0.00918169	0.564937	0.175449	0.00128214	0.00621545	0.00918169	0.612357	0.164726	0.00020127	0.00115353	0.00918169
ENSG00000213062	Z99572.1	1:169486076-169500182	lncRNA	0.0137984	0.931734	0.231909	5.88e-05	0.00056244	0.00917778	0.716528	0.21777	0.0010008	0.00501853	0.00917778	1.11033	0.226957	9.97e-07	1e-05	0.00917778
ENSG00000100697	DICER1	14:95086228-95158010	protein_coding	0.00640861	0.447168	0.110208	4.96e-05	0.00048685	0.00917643	0.527547	0.115795	5.22e-06	4.56e-05	0.00917643	0.358816	0.0960743	0.00018788	0.00108256	0.00917643
ENSG00000139187	KLRG1	12:8950044-9010760	protein_coding	0.0113315	0.999825	0.213068	2.7e-06	3.69e-05	0.00917511	0.919658	0.267571	0.00058807	0.003151	0.00917511	1.07516	0.260226	3.6e-05	0.00025138	0.00917511
ENSG00000176261	ZBTB8OS	1:32600172-32650903	protein_coding	0.0107736	-0.602892	0.0910412	3.54e-11	1.28e-09	0.00917151	-0.515454	0.0859557	2.01e-09	3.28e-08	0.00917151	-0.69815	0.0985855	1.42e-12	3.81e-11	0.00917151
ENSG00000168491	CCDC110	4:185445182-185471752	protein_coding	0.00982189	0.838849	0.237867	0.00042102	0.00306839	0.00917037	0.91069	0.285188	0.00140656	0.00671973	0.00917037	0.761858	0.261976	0.00363606	0.0141411	0.00917037
ENSG00000125384	PTGER2	14:52314305-52328598	protein_coding	0.013021	1.38366	0.255858	6.38e-08	1.25e-06	0.00916839	1.16547	0.280326	3.22e-05	0.00023494	0.00916839	1.56653	0.295354	1.13e-07	1.37e-06	0.00916839
ENSG00000048462	TNFRSF17	16:11965210-11968068	protein_coding	0.0133678	-6.2784	0.876646	7.96e-13	3.86e-11	0.00916475	-6.26874	1.13166	3.04e-08	4.07e-07	0.00916475	-6.29378	1.14246	3.61e-08	4.75e-07	0.00916475
ENSG00000151067	CACNA1C	12:1970786-2697950	protein_coding	0.0160434	-1.17689	0.275734	1.97e-05	0.00021629	0.00916075	-0.772494	0.189207	4.45e-05	0.00031387	0.00916075	-1.76587	0.242212	3.09e-13	9.03e-12	0.00916075
ENSG00000177469	CAVIN1	17:42402449-42423256	protein_coding	0.0168241	1.04807	0.230305	5.34e-06	6.78e-05	0.00915417	0.62107	0.192717	0.00126985	0.00617122	0.00915417	1.37455	0.135632	3.89e-24	3.74e-22	0.00915417
ENSG00000108784	NAGLU	17:42536241-42544449	protein_coding	0.0121464	0.684163	0.210715	0.00116686	0.00722584	0.0091516	0.601986	0.238904	0.011743	0.0406788	0.0091516	0.753672	0.149799	4.87e-07	5.2e-06	0.0091516
ENSG00000111676	ATN1	12:6924463-6942321	protein_coding	0.00735377	-0.462082	0.11754	8.45e-05	0.00076982	0.00915135	-0.521597	0.107333	1.18e-06	1.17e-05	0.00915135	-0.409636	0.12486	0.00103523	0.00482496	0.00915135
ENSG00000186063	AIDA	1:222668013-222713210	protein_coding	0.0109501	0.666663	0.101302	4.68e-11	1.66e-09	0.00915126	0.530526	0.0888662	2.37e-09	3.82e-08	0.00915126	0.787847	0.0908819	4.36e-18	2.22e-16	0.00915126
ENSG00000100490	CDKL1	14:50329404-50416461	protein_coding	0.00730672	-0.519094	0.134371	0.00011193	0.00097755	0.00914703	-0.644786	0.150156	1.75e-05	0.00013603	0.00914703	-0.407625	0.15859	0.0101609	0.0338927	0.00914703
ENSG00000115425	PECR	2:215996329-216082955	protein_coding	0.00732236	0.4966	0.103707	1.68e-06	2.41e-05	0.00914207	0.561167	0.112793	6.52e-07	6.84e-06	0.00914207	0.424967	0.129574	0.0010391	0.00483899	0.00914207
ENSG00000108474	PIGL	17:16217191-16351797	protein_coding	0.00760401	-0.518579	0.129778	6.44e-05	0.00060968	0.0091316	-0.568295	0.12204	3.21e-06	2.94e-05	0.0091316	-0.473507	0.157996	0.00272698	0.0110964	0.0091316
ENSG00000132669	RIN2	20:19757606-20002459	protein_coding	0.00922569	-0.814751	0.256879	0.00151536	0.00897992	0.0091271	-0.796321	0.313599	0.0111076	0.0389058	0.0091271	-0.841668	0.221175	0.00014155	0.00084411	0.0091271
ENSG00000277534	AC007996.1	18:26542971-26545791	lncRNA	0.0111251	-0.695269	0.141466	8.89e-07	1.37e-05	0.00911814	-0.617133	0.155511	7.24e-05	0.00048526	0.00911814	-0.780937	0.174791	7.9e-06	6.45e-05	0.00911814
ENSG00000150093	ITGB1	10:32900318-33005792	protein_coding	0.00988398	0.594604	0.0887012	2.04e-11	7.66e-10	0.0091171	0.504135	0.0780191	1.04e-10	2.11e-09	0.0091171	0.676561	0.0912063	1.19e-13	3.68e-12	0.0091171
ENSG00000116688	MFN2	1:11980181-12013514	protein_coding	0.00630863	0.438447	0.0992466	9.97e-06	0.00011768	0.00910838	0.518843	0.0950083	4.73e-08	6.14e-07	0.00910838	0.350474	0.0919861	0.00013893	0.00083112	0.00910838
ENSG00000166169	POLL	10:101578882-101588270	protein_coding	0.00897421	0.507242	0.138569	0.00025165	0.00195895	0.00909932	0.536255	0.166486	0.00127735	0.00619769	0.00909932	0.472778	0.129067	0.00024925	0.00139459	0.00909932
ENSG00000239306	RBM14	11:66616582-66627347	protein_coding	0.0117547	-0.604439	0.132096	4.75e-06	6.1e-05	0.00909457	-0.47747	0.121402	8.39e-05	0.00055611	0.00909457	-0.745056	0.110203	1.37e-11	3.13e-10	0.00909457
ENSG00000147789	ZNF7	8:144827464-144847509	protein_coding	0.0111488	-0.617111	0.107264	8.76e-09	2.09e-07	0.00909274	-0.51329	0.094983	6.52e-08	8.24e-07	0.00909274	-0.73	0.112538	8.78e-11	1.8e-09	0.00909274
ENSG00000052749	RRP12	10:97356358-97426076	protein_coding	0.0083183	-0.461127	0.112911	4.43e-05	0.00044151	0.0090918	-0.503269	0.107857	3.07e-06	2.82e-05	0.0090918	-0.422388	0.126086	0.00080809	0.00388734	0.0090918
ENSG00000249565	SERBP1P5	4:78180866-78182046	processed_pseudogene	0.0104689	-1.13413	0.277187	4.28e-05	0.00042849	0.00909155	-1.25351	0.341547	0.00024246	0.0014456	0.00909155	-1.02913	0.337422	0.00228857	0.00953406	0.00909155
ENSG00000144061	NPHP1	2:110122311-110205066	protein_coding	0.00680171	0.462513	0.116766	7.46e-05	0.00069243	0.00908773	0.56663	0.12784	9.32e-06	7.68e-05	0.00908773	0.346828	0.132888	0.00905623	0.0307285	0.00908773
ENSG00000136098	NEK3	13:52132639-52159861	protein_coding	0.0105224	-0.594964	0.103275	8.36e-09	2.01e-07	0.00908471	-0.520863	0.0913528	1.19e-08	1.69e-07	0.00908471	-0.675693	0.122172	3.19e-08	4.25e-07	0.00908471
ENSG00000014164	ZC3H3	8:143437659-143541447	protein_coding	0.00967711	-0.749829	0.176101	2.06e-05	0.00022453	0.00907826	-0.726341	0.188812	0.00011962	0.00076495	0.00907826	-0.775786	0.224392	0.00054565	0.00277969	0.00907826
ENSG00000126746	ZNF384	12:6666477-6689572	protein_coding	0.00772654	-0.459464	0.118882	0.00011115	0.00097199	0.00907775	-0.514006	0.123264	3.05e-05	0.00022381	0.00907775	-0.410155	0.127173	0.00125899	0.00569422	0.00907775
ENSG00000182648	LINC01006	7:156388922-156640654	lncRNA	0.0146107	-1.38371	0.289432	1.75e-06	2.49e-05	0.00907406	-1.00755	0.268509	0.00017516	0.0010795	0.00907406	-1.89794	0.326506	6.14e-09	9.33e-08	0.00907406
ENSG00000109332	UBE2D3	4:102794383-102868896	protein_coding	0.0129304	-0.662261	0.127393	2.01e-07	3.53e-06	0.00906768	-0.476416	0.0798176	2.39e-09	3.85e-08	0.00906768	-0.878619	0.082459	1.65e-26	1.85e-24	0.00906768
ENSG00000128524	ATP6V1F	7:128862856-128865847	protein_coding	0.0108379	0.572101	0.151752	0.00016326	0.00135342	0.00906636	0.484793	0.157397	0.00206955	0.0093888	0.00906636	0.64958	0.150859	1.66e-05	0.00012733	0.00906636
ENSG00000237457	LINC01351	1:190478551-190480735	lncRNA	0.011691	1.32903	0.272223	1.05e-06	1.58e-05	0.00906615	1.26031	0.330217	0.0001353	0.00085522	0.00906615	1.39683	0.342251	4.48e-05	0.00030448	0.00906615
ENSG00000085872	CHERP	19:16517894-16542437	protein_coding	0.00869376	-0.55778	0.14114	7.75e-05	0.00071456	0.00906434	-0.564942	0.121309	3.21e-06	2.94e-05	0.00906434	-0.554508	0.171036	0.0011867	0.0054103	0.00906434
ENSG00000173660	UQCRH	1:46303698-46316776	protein_coding	0.00635273	0.387885	0.0923352	2.66e-05	0.00028246	0.00906159	0.484833	0.0907993	9.31e-08	1.14e-06	0.00906159	0.279663	0.0931011	0.00266574	0.0108862	0.00906159
ENSG00000166734	CASC4	15:44288719-44415758	protein_coding	0.00744939	0.484727	0.0947885	3.16e-07	5.31e-06	0.00906045	0.513369	0.0848778	1.46e-09	2.44e-08	0.00906045	0.451745	0.11984	0.00016353	0.00095788	0.00906045
ENSG00000203965	EFCAB7	1:63523372-63572693	protein_coding	0.0104566	-0.638461	0.105151	1.26e-09	3.49e-08	0.00905674	-0.543016	0.0987142	3.78e-08	4.97e-07	0.00905674	-0.744638	0.122427	1.18e-09	2.02e-08	0.00905674
ENSG00000166170	BAG5	14:103556544-103562831	protein_coding	0.00527274	0.397131	0.12001	0.0009358	0.00598975	0.00905663	0.527728	0.112405	2.67e-06	2.48e-05	0.00905663	0.250875	0.0972234	0.00986858	0.033054	0.00905663
ENSG00000114166	KAT2B	3:20040446-20154404	protein_coding	0.0147444	0.852189	0.178227	1.74e-06	2.48e-05	0.00905526	0.526088	0.121885	1.59e-05	0.00012429	0.00905526	1.11536	0.117223	1.82e-21	1.31e-19	0.00905526
ENSG00000148225	WDR31	9:113313222-113340298	protein_coding	0.0104365	0.947053	0.343773	0.00587135	0.0273657	0.00905118	1.05867	0.412235	0.0102251	0.0363374	0.00905118	0.825687	0.294096	0.0049921	0.0185553	0.00905118
ENSG00000143314	MRPL24	1:156737303-156741590	protein_coding	0.00794905	0.47133	0.082224	9.91e-09	2.34e-07	0.00904959	0.494612	0.101462	1.09e-06	1.09e-05	0.00904959	0.443105	0.103964	2.03e-05	0.00015107	0.00904959
ENSG00000260063	AL512408.1	1:26692132-26694131	lncRNA	0.0128046	2.41248	0.522845	3.95e-06	5.19e-05	0.00904928	2.32915	0.589342	7.75e-05	0.00051759	0.00904928	2.48774	0.568992	1.23e-05	9.7e-05	0.00904928
ENSG00000141994	DUS3L	19:5784832-5791225	protein_coding	0.00920931	-0.641572	0.131457	1.06e-06	1.59e-05	0.00904643	-0.622952	0.147243	2.33e-05	0.00017565	0.00904643	-0.664394	0.164922	5.61e-05	0.00037219	0.00904643
ENSG00000182621	PLCB1	20:8077251-8968360	protein_coding	0.00855422	-0.528216	0.109957	1.56e-06	2.25e-05	0.00904468	-0.535864	0.115611	3.57e-06	3.24e-05	0.00904468	-0.524146	0.129757	5.36e-05	0.00035677	0.00904468
ENSG00000102897	LYRM1	16:20899868-20925006	protein_coding	0.00980528	0.572288	0.10548	5.78e-08	1.14e-06	0.00904149	0.524484	0.123867	2.29e-05	0.00017345	0.00904149	0.614654	0.119011	2.41e-07	2.73e-06	0.00904149
ENSG00000169991	IFFO2	1:18904280-18956676	protein_coding	0.00871787	0.598913	0.127498	2.63e-06	3.61e-05	0.0090352	0.577118	0.138554	3.11e-05	0.00022788	0.0090352	0.617095	0.149755	3.78e-05	0.00026228	0.0090352
ENSG00000108528	SLC25A11	17:4937130-4940053	protein_coding	0.00822056	0.460844	0.112477	4.18e-05	0.00041971	0.00902145	0.491604	0.128866	0.00013627	0.00085959	0.00902145	0.425524	0.115009	0.00021565	0.00122775	0.00902145
ENSG00000168439	STIP1	11:64185272-64204543	protein_coding	0.00886076	-0.447355	0.124339	0.00032085	0.00243155	0.00901824	-0.460032	0.11269	4.46e-05	0.00031426	0.00901824	-0.437672	0.125391	0.00048219	0.00249547	0.00901824
ENSG00000074621	SLC24A1	15:65611366-65660995	protein_coding	0.0107891	-0.642233	0.114319	1.93e-08	4.23e-07	0.00901738	-0.546791	0.106784	3.05e-07	3.41e-06	0.00901738	-0.747579	0.134775	2.91e-08	3.91e-07	0.00901738
ENSG00000174939	ASPHD1	16:29900375-29919864	protein_coding	0.0106987	1.66106	0.394982	2.61e-05	0.0002775	0.00901709	1.78634	0.435975	4.18e-05	0.00029695	0.00901709	1.52659	0.480704	0.00149451	0.00659634	0.00901709
ENSG00000149531	FRG1BP	20:30377372-30399257	unprocessed_pseudogene	0.00950957	-0.635992	0.119317	9.81e-08	1.84e-06	0.00901572	-0.610391	0.146686	3.17e-05	0.00023161	0.00901572	-0.665426	0.14474	4.28e-06	3.74e-05	0.00901572
ENSG00000165914	TTC7B	14:90524564-90816479	protein_coding	0.0091218	0.509108	0.129791	8.76e-05	0.00079101	0.00901229	0.517874	0.14854	0.00048953	0.00267997	0.00901229	0.495223	0.121472	4.56e-05	0.00030921	0.00901229
ENSG00000186469	GNG2	14:51826195-51979342	protein_coding	0.0149885	0.925246	0.237934	0.0001008	0.00089213	0.0090113	0.645321	0.260505	0.0132419	0.0449552	0.0090113	1.15572	0.158185	2.75e-13	8.15e-12	0.0090113
ENSG00000183018	SPNS2	17:4498881-4539035	protein_coding	0.00926404	1.46971	0.373274	8.24e-05	0.00075348	0.00901097	1.66682	0.406836	4.18e-05	0.00029715	0.00901097	1.23568	0.462351	0.00752659	0.0263321	0.00901097
ENSG00000164951	PDP1	8:93857807-93926068	protein_coding	0.00825125	-0.507647	0.0929201	4.67e-08	9.44e-07	0.0090083	-0.530783	0.106028	5.56e-07	5.93e-06	0.0090083	-0.488386	0.112881	1.51e-05	0.00011734	0.0090083
ENSG00000214194	SMIM30	7:113116718-113118560	protein_coding	0.00663189	0.402796	0.0730661	3.53e-08	7.3e-07	0.00900657	0.489259	0.0672615	3.49e-13	1.02e-11	0.00900657	0.306881	0.0665017	3.94e-06	3.46e-05	0.00900657
ENSG00000255135	AP002360.1	11:76435559-76444687	lncRNA	0.00934582	0.618207	0.208582	0.00303805	0.0159785	0.00900409	0.679701	0.237446	0.00420252	0.0171533	0.00900409	0.54881	0.203703	0.00705663	0.024956	0.00900409
ENSG00000175567	UCP2	11:73974672-73983246	protein_coding	0.0116338	0.658626	0.151365	1.35e-05	0.00015493	0.00900298	0.494394	0.140578	0.00043665	0.0024277	0.00900298	0.802398	0.136694	4.36e-09	6.74e-08	0.00900298
ENSG00000203760	CENPW	6:126340174-126348875	protein_coding	0.00766588	0.464918	0.0594867	5.48e-15	3.65e-13	0.00899737	0.497715	0.067344	1.46e-13	4.51e-12	0.00899737	0.427601	0.0769766	2.78e-08	3.76e-07	0.00899737
ENSG00000197969	VPS13A	9:77177445-77421537	protein_coding	0.007645	-0.419941	0.108852	0.00011436	0.00099437	0.00899695	-0.473457	0.116136	4.57e-05	0.00032132	0.00899695	-0.37147	0.10951	0.00069353	0.00340513	0.00899695
ENSG00000047579	DTNBP1	6:15522801-15663058	protein_coding	0.00860373	-0.506388	0.108045	2.77e-06	3.78e-05	0.00899448	-0.540257	0.114684	2.47e-06	2.3e-05	0.00899448	-0.476624	0.131608	0.00029285	0.00160397	0.00899448
ENSG00000129675	ARHGEF6	X:136665547-136780932	protein_coding	0.0156823	0.866199	0.227436	0.00013979	0.00118319	0.00899203	0.539989	0.20651	0.00892704	0.0324402	0.00899203	1.12685	0.140153	8.97e-16	3.71e-14	0.00899203
ENSG00000170471	RALGAPB	20:38472816-38578859	protein_coding	0.0111965	-0.594388	0.115904	2.92e-07	4.96e-06	0.00898938	-0.487049	0.0842826	7.53e-09	1.11e-07	0.00898938	-0.712316	0.119974	2.9e-09	4.61e-08	0.00898938
ENSG00000001460	STPG1	1:24356999-24416934	protein_coding	0.0109965	0.669859	0.146223	4.63e-06	5.97e-05	0.00898888	0.570416	0.154164	0.00021555	0.00129925	0.00898888	0.759017	0.158333	1.64e-06	1.57e-05	0.00898888
ENSG00000100603	SNW1	14:77717599-77761207	protein_coding	0.00655644	0.448392	0.0992241	6.21e-06	7.73e-05	0.00898679	0.512422	0.103912	8.17e-07	8.43e-06	0.00898679	0.378403	0.0934394	5.13e-05	0.00034322	0.00898679
ENSG00000203705	TATDN3	1:212791828-212816830	protein_coding	0.00834052	0.491448	0.0900309	4.8e-08	9.64e-07	0.00898218	0.501471	0.0987528	3.81e-07	4.2e-06	0.00898218	0.477603	0.10457	4.94e-06	4.23e-05	0.00898218
ENSG00000005020	SKAP2	7:26667068-26995239	protein_coding	0.00925495	0.551522	0.0695486	2.19e-15	1.54e-13	0.00897562	0.500158	0.0723198	4.65e-12	1.17e-10	0.00897562	0.597001	0.0858506	3.55e-12	8.95e-11	0.00897562
ENSG00000101019	UQCC1	20:35302566-35412031	protein_coding	0.0122667	-0.669011	0.138159	1.28e-06	1.88e-05	0.00896603	-0.492242	0.0851494	7.43e-09	1.09e-07	0.00896603	-0.873348	0.122329	9.38e-13	2.57e-11	0.00896603
ENSG00000169756	LIMS1	2:108534355-108687246	protein_coding	0.00585142	0.4319	0.116736	0.00021577	0.00171397	0.0089589	0.516573	0.107085	1.41e-06	1.38e-05	0.0089589	0.339655	0.111618	0.00234216	0.0097237	0.0089589
ENSG00000104967	NOVA2	19:45933734-45973865	protein_coding	0.0265927	2.06038	0.521442	7.77e-05	0.00071626	0.00895601	0.858709	0.265435	0.00121599	0.00593638	0.00895601	2.69157	0.21481	5.12e-36	1.15e-33	0.00895601
ENSG00000152969	JAKMIP1	4:6026199-6200591	protein_coding	0.0100751	2.05591	0.448355	4.53e-06	5.86e-05	0.00895553	2.21103	0.512785	1.62e-05	0.00012659	0.00895553	1.88318	0.558684	0.00074965	0.00364312	0.00895553
ENSG00000253352	TUG1	22:30969245-30979395	lncRNA	0.00976734	-0.550198	0.0883629	4.77e-10	1.43e-08	0.00895547	-0.489041	0.0790177	6.05e-10	1.08e-08	0.00895547	-0.617593	0.102599	1.75e-09	2.9e-08	0.00895547
ENSG00000012963	UBR7	14:93207241-93229215	protein_coding	0.00690192	0.453559	0.0802826	1.61e-08	3.6e-07	0.00894855	0.511988	0.0851134	1.79e-09	2.94e-08	0.00894855	0.389509	0.0827592	2.52e-06	2.29e-05	0.00894855
ENSG00000131171	SH3BGRL	X:81202102-81298547	protein_coding	0.00747024	0.429211	0.08755	9.46e-07	1.44e-05	0.00894476	0.487106	0.100772	1.34e-06	1.32e-05	0.00894476	0.365037	0.0711213	2.86e-07	3.19e-06	0.00894476
ENSG00000143630	HCN3	1:155277463-155289848	protein_coding	0.00986049	0.699019	0.160199	1.28e-05	0.00014723	0.00894021	0.679622	0.160121	2.19e-05	0.00016654	0.00894021	0.717047	0.200875	0.00035751	0.00191259	0.00894021
ENSG00000047578	KIAA0556	16:27550133-27780369	protein_coding	0.00693173	-0.447166	0.130175	0.00059228	0.0040874	0.00893719	-0.557544	0.130888	2.05e-05	0.00015645	0.00893719	-0.347935	0.138697	0.0121209	0.0392049	0.00893719
ENSG00000147642	SYBU	8:109573978-109691791	protein_coding	0.00745359	-0.485772	0.123588	8.47e-05	0.00076992	0.00892557	-0.581167	0.127248	4.94e-06	4.33e-05	0.00892557	-0.399922	0.147143	0.00656952	0.0235016	0.00892557
ENSG00000117632	STMN1	1:25884181-25906991	protein_coding	0.0085329	0.500657	0.0598344	5.89e-17	4.65e-15	0.0089249	0.483306	0.0665086	3.68e-13	1.07e-11	0.0089249	0.513962	0.0751431	7.93e-12	1.89e-10	0.0089249
ENSG00000138696	BMPR1B	4:94757955-95158448	protein_coding	0.0134052	-0.78936	0.167789	2.55e-06	3.51e-05	0.00892034	-0.58077	0.140795	3.71e-05	0.00026713	0.00892034	-1.03103	0.167884	8.18e-10	1.43e-08	0.00892034
[truncated: 1,600 more rows]
