# Supplementary material for: Identification and single-base gene-editing functional validation of a cis-EPO variant as a genetic predictor for EPO-increasing therapies
Source: Am J Hum Genet. 2022 Sep 1;109(9):1638–52. doi: 10.1016/j.ajhg.2022.08.004 (PMC9502050; doi:10.1016/j.ajhg.2022.08.004)
Supplement: Table S11. Gene Ontology analysis of the 3,501 DEGs identified through differential expression analysis of wild-type cells versus EPO knockout [file mmc3.xlsx]

## Sheet: Sheet1
Table S11. Gene Ontology analysis of the 3,501 DEGs identified through differential expression analysis of wild-type cells vs EPO knock-out.
Results passing p value threshold of 0.05 are shown. BP = Biological Process. MF = Molecular Function. KEGG = KEGG Pathways 2021.
Ontology	Term	p value	Adjusted p value	Odds Ratio	Combined Score	Genes
BP	DNA repair (GO:0006281)	1.44825e-05	0.0664497	1.79291	19.9777	DCLRE1B;DCLRE1A;DCLRE1C;MPG;NUDT1;PARK7;ALKBH2;BABAM2;TRIM28;ALKBH1;CHEK2;CHEK1;TNKS1BP1;POLL;NBN;POLE;RFC5;WDHD1;UPF1;RMI2;SLC30A9;RFC3;PARP1;LIG1;DTX3L;ACTR5;USP45;NSMCE1;RECQL;COMMD1;CHD1L;PARP9;SMC1A;SIRT1;RAD23B;DDB2;RAD51B;TIMELESS;UBE2V1;ASF1A;EXD2;BLM;VCP;PCNA;RNASEH2A;PRKDC;CDCA5;RNF8;PDS5B;FAAP20;UNG;RECQL4;POLD3;ATXN3;MTA1;RAD21;NSD2;USP1;FANCI;UVRAG;KDM4A;MGME1;EYA1;GADD45A;ASCC1;XRCC…
BP	double-strand break repair (GO:0006302)	2.57457e-05	0.0664497	2.10081	22.1997	DCLRE1B;DCLRE1A;DCLRE1C;MCM8;MCM9;TONSL;HMGB2;SMC5;HMGB1;PRPF19;BABAM2;CHEK2;TNKS1BP1;POLL;NBN;AP5S1;KDM2A;DTX3L;PARP1;ACTR5;NSMCE1;RECQL;PARP9;RAD51B;EXD2;BLM;VCP;PAXIP1;PRKDC;ATP23;CDCA5;RNF8;SAMHD1;RAD54B;RECQL4;MTA1;RNF138;RAD21;NSD2;KDM4A;EYA1;XRCC2;XRCC1;RPA2;MAD2L2;ERCC4;TDP1;RPA3;NABP2;NABP1
BP	mRNA 3'-end processing (GO:0031124)	8.87427e-05	0.141289	2.62297	24.4717	SLBP;ZNF473;AHCYL1;CSTF2;CASC3;SCAF8;LSM11;PAPOLA;DHX38;RPRD1B;MTPAP;SRSF11;CPSF7;CPSF6;CPSF1;CPSF2;SSU72;THOC3;THOC2;RPRD2;THOC5;THOC7;SRRM1;THOC6;SRSF4;PABPC1;SRSF5;SRSF9
BP	DNA metabolic process (GO:0006259)	0.000109484	0.141289	1.71613	15.6507	DCLRE1B;SMARCB1;MPG;MCM8;NUDT1;HMGB2;PARK7;HMGB1;TRIM28;ALKBH1;TOP1MT;CHEK1;POLL;NBN;NUDT15;POLE;RAG1;RFC5;WDHD1;DFFB;UPF1;RMI2;RFC3;PARP1;LIG1;TINF2;USP45;RECQL;CHD1L;GLRX2;TERF1;SMC1A;DDB2;RAD51B;TIMELESS;POT1;ASF1A;DNASE1L1;MCM2;EXD2;BLM;DNMT1;VCP;PCNA;RNASEH2A;PRKDC;UHRF1;PRIM1;PDS5B;TYMS;SAMHD1;UNG;RECQL4;POLD3;TERT;RAD21;UVRAG;GADD45A;XRCC2;CNBP;FANCA;XRCC1;RPA2;FANCC;GTF2H3;TICRR;ERCC4;TDP…
BP	negative regulation of ubiquitin-protein transferase activity (GO:0051444)	0.000260727	0.250159	7.14652	58.9734	MAD2L2;BAG5;DTX3L;BAG2;USP44;RPL11;PARK7;FBXO5;SMAD7
BP	negative regulation of intrinsic apoptotic signaling pathway (GO:2001243)	0.00029077	0.250159	2.67783	21.8055	XBP1;SRC;LRRK2;RTKN2;SYVN1;ENO1;PARK7;NME5;NOC2L;CLU;SIRT1;HERPUD1;PINK1;SFRP2;BAG5;MAPK7;CXCL12;AKT1;HYOU1;MAGEA3;BCL2L2;TPT1;BCL2L1
MF	ATPase regulator activity (GO:0060590)	0.000309157	0.17731	3.46863	28.0323	DNAJC19;TOR1AIP2;AHSA1;ATP1B3;TSC1;ATP1B2;DNAJC15;TOR1AIP1;ATP5IF1;BAG5;HSPH1;BAG2;DNAJB6;BAG3;DNAJB4;DNAJC10
MF	nuclear receptor coactivator activity (GO:0030374)	0.0003387	0.17731	2.89194	23.1077	NCOA2;RBM14;SLC30A9;ENY2;NCOA6;PRKCB;ACTN1;USP22;ACTN4;MED4;TRERF1;MED12;PSMC3IP;MED13;ZMIZ1;THRAP3;TACC1;BRD8;PPARGC1A;CCDC62
BP	mRNA processing (GO:0006397)	0.000505661	0.372889	1.59747	12.1242	ISY1;GEMIN2;CWC25;CASC3;YBX1;PRPF19;PTBP1;RBM4;SART3;SNRPD2;RAVER2;PAPOLA;CMTR1;CTNNBL1;RBM14;METTL3;THOC3;THOC2;ZCRB1;THOC5;CRNKL1;GTF2F2;THOC7;SRRM1;THOC6;GCFC2;SYF2;SRSF4;PABPC1;SRSF5;DNAJC8;AURKAIP1;SNRNP200;SNRPC;SF1;SNRPB;SRSF9;SF3B4;ZCCHC8;DHX8;CSTF2;WBP4;RBM4B;PRPF8;RBM15B;RNF113A;POLR2A;PUF60;DHX35;ZMAT5;DHX38;RPRD1B;RALY;SNRPB2;PPARGC1A;SRSF11;POLR2K;CPSF7;PPIL1;CPSF6;CPSF1;CPSF2;RPRD2;…
BP	mitochondrion organization (GO:0007005)	0.000594319	0.383484	1.80784	13.4288	ATP23;LRRK2;COX7A2;MTFR1L;PARK7;OMA1;HIGD1A;IFIT2;CHCHD4;CHCHD2;CHCHD3;ATP5F1B;TERT;TIMM17A;MYH14;MFN2;MPV17;PPARGC1A;RAB5IF;MEF2A;DNAJC19;BCAP31;TIMM8B;MGME1;CLUH;PARP1;MTX2;NUBPL;MTX3;VPS13D;MUL1;CHCHD10;TFB2M;GDAP1;NIPSNAP2;SIRT3;COX7A2L;PINK1;FMC1;TOMM7;YME1L1;RAB38;MTFR1;MGARP;SLIRP;SPATA18;BCL2L1;ATPAF1
MF	ATPase activator activity (GO:0001671)	0.000838367	0.259635	4.76457	33.7525	DNAJC19;DNAJB6;DNAJB4;DNAJC10;AHSA1;TOR1AIP2;ATP1B3;ATP1B2;DNAJC15;TOR1AIP1
MF	RNA binding (GO:0003723)	0.00099192	0.259635	1.24487	8.60932	RPL30;TES;POP1;NUDT1;IFIT5;CISD2;ENO1;NOC2L;RPL8;IFIT1;RPL9;RPL7;IFIT2;SNRPD2;TRIM28;ALKBH1;ZC3H12B;RAVER2;TRIM25;DENR;RPL37;DDX17;MBNL2;RPL21;ACTN1;RPL22;METTL3;DICER1;ACTN4;FNDC3A;CRNKL1;SRRM1;EWSR1;SUB1;XRN2;SUCLG1;KCTD12;EZR;DUS3L;SF1;SLBP;DHX8;PRKDC;STXBP1;RPN1;CSTF2;NOLC1;MRPL13;MTDH;MRPL20;TERT;DHX35;PRDX1;DHX37;SERPINH1;DHX38;RBM12;PPARGC1A;TRMT1L;HEXIM1;TOE1;APOBEC3C;JUN;ZRANB2;NR0B1;CCD…
BP	regulation of macroautophagy (GO:0016241)	0.00109749	0.520183	1.99519	13.5967	USP36;SMG1;PRKAA2;LRRK2;PRKAG1;PRKAG2;RPTOR;UCHL1;TBK1;SESN3;RB1CC1;SESN2;ATP6V0A2;AKT1;ATP6V1H;ATP6V1E1;ATP6V1D;ATP6V1C1;SNX5;ATP6V0E1;TSC2;TSC1;PRKAB1;SIRT1;MTOR;RRAGA;PINK1;RHEB;RRAGD;TRIM13;EXOC4;WAC;ULK1
BP	positive regulation of protein binding (GO:0032092)	0.00128168	0.520183	2.51066	16.72	RALB;DTX3L;RIPK2;EPB41;HFE;LRRK2;RPL11;IDE;PSEN1;SPPL3;ADD1;ADD2;STK3;FKBP1A;TIAM1;TERT;BAMBI;B2M;MARK3;RAN
BP	base-excision repair, gap-filling (GO:0006287)	0.0013336	0.520183	3.17793	21.0375	RFC5;RFC3;PCNA;LIG1;PARP1;MPG;RPA2;XRCC1;UNG;POLD3;APEX1;RPA3;POLL;POLE
BP	fatty acid oxidation (GO:0019395)	0.0016266	0.520183	2.44614	15.7073	PECR;ABCD2;PHYH;ACAA2;MECR;ECI2;PEX2;ADIPOR1;MTLN;PEX13;ACAT1;HADHA;CPT2;ACOX1;CYP4V2;EHHADH;ABCD1;ACAD10;PPARGC1A;DECR1
BP	regulation of aerobic respiration (GO:1903715)	0.00166277	0.520183	5.44307	34.8317	VCP;COX7A2L;PINK1;UQCC2;AK4;COX7A2;IDE;ABCD1
BP	positive regulation of fatty acid oxidation (GO:0046321)	0.0016656	0.520183	6.66665	42.6504	ABCD2;IRS1;IRS2;MLYCD;ABCD1;MTLN;PPARGC1A
BP	pyrimidine nucleobase metabolic process (GO:0006206)	0.0016656	0.520183	6.66665	42.6504	ALDH6A1;DPYSL4;DPYSL2;DPYD;DPYSL3;CTPS1;UMPS
BP	mitotic sister chromatid segregation (GO:0000070)	0.00185806	0.520183	1.98926	12.5089	SET;CDCA5;NCAPG2;PDS5B;SMC4;NCAPH;NSL1;PHF8;TTN;DSN1;RAD21;CHMP1B;NUP62;ZNF207;KMT5A;CSNK2A1;SPAG5;KLHL22;KIF23;SMC1A;TUBG1;PSRC1;ESPL1;CHMP2B;CHMP4C;CHMP4B;PHF13;KIF2C;RAN;CHMP5
BP	Notch signaling pathway (GO:0007219)	0.00204718	0.520183	2.38484	14.7652	JAG2;GALNT11;DTX3L;SORBS2;YBX1;DTX3;PSEN1;DTX4;NLE1;PBX1;MIB1;APH1A;KAT2B;NCSTN;ITCH;APH1B;SNW1;HEY1;POFUT1;HES1
BP	positive regulation of binding (GO:0051099)	0.00223745	0.520183	2.04544	12.4821	RALB;EPB41;HFE;LRRK2;RPL11;HMGB2;HMGB1;IDE;PSEN1;SPPL3;ADD1;ADD2;STK3;TERT;STMN1;HES1;B2M;MARK3;DTX3L;RIPK2;PARP9;FKBP1A;SKI;TIAM1;BAMBI;PPARG;RAN
BP	ephrin receptor signaling pathway (GO:0048013)	0.002509	0.520183	2.09283	12.5316	EPHB6;SRC;SDC2;ITSN1;PSEN1;APH1A;CDC42;EFNB2;SDCBP;NCSTN;SIPA1L1;APH1B;NCK2;PAK3;ANKS1B;ACTR2;EPHA6;EPHA8;ARPC5;PTK2;VAV2;EFNA1;TIAM1;ARPC3;ARHGEF7
BP	negative regulation of macroautophagy (GO:0016242)	0.0025575	0.520183	3.49397	20.8545	USP36;SMG1;PINK1;LRRK2;FEZ2;AKT1;TSC2;CHMP4B;TSC1;NUPR1;MTOR
BP	regulation of oxidative phosphorylation (GO:0002082)	0.00282153	0.520183	4.7624	27.9576	VCP;COX7A2L;PINK1;UQCC2;AK4;COX7A2;NUPR1;ABCD1
BP	regulation of protein binding (GO:0043393)	0.00282417	0.520183	1.85367	10.8802	LRPAP1;RALB;EPB41;HFE;LRRK2;CTSZ;RPL11;PARK7;PSEN1;IDE;IFIT1;SPPL3;ADD1;IFIT2;STK3;ADD2;BAG2;TERT;AKT1;LDLRAP1;B2M;MARK3;SNAPIN;DTX3L;RIPK2;CTNNBIP1;STYX;TLE5;FKBP1A;TIAM1;DAB2;BAMBI;RAN
BP	fatty acid catabolic process (GO:0009062)	0.00291933	0.520183	2.18631	12.7602	PECR;ABCD2;ACOT8;PHYH;ACBD5;ACAA2;MECR;ECI2;PEX2;AIG1;MTLN;PEX13;ACAT1;HADHA;NUDT7;CPT2;ACOX1;EHHADH;MMUT;ABCD1;ACAD10;DECR1
BP	nucleotide-excision repair (GO:0006289)	0.00302143	0.520183	1.90934	11.0781	ISY1;PCNA;COPS7A;PRPF19;POLD3;ATXN3;POLR2A;POLL;POLE;POLR2K;RFC5;SLC30A9;RFC3;LIG1;PARP1;USP45;XRCC1;RPA2;FANCC;CHD1L;COMMD1;GTF2H3;RAD23B;SIRT1;DDB2;CUL4A;COPS6;ERCC4;RPA3;TCEA1
BP	cellular response to leucine (GO:0071233)	0.00303979	0.520183	7.14121	41.3902	RPTOR;SESN3;RRAGD;SESN2;KLHL22;MTOR
BP	response to leucine (GO:0043201)	0.00303979	0.520183	7.14121	41.3902	RPTOR;SESN3;RRAGD;SESN2;KLHL22;MTOR
BP	regulation of retrograde protein transport, ER to cytosol (GO:1904152)	0.00306906	0.520183	5.5552	32.1445	BCAP31;ERLEC1;EDEM2;YOD1;UBE2G2;SVIP;UBAC2
BP	reticulophagy (GO:0061709)	0.00306906	0.520183	5.5552	32.1445	UFM1;DDRGK1;UBA5;RB1CC1;UFC1;ULK1;ATG2B
BP	cellular response to amino acid stimulus (GO:0071230)	0.00315813	0.520183	2.95008	16.9859	XBP1;KLHL22;MTOR;IPO5;RPTOR;RRAGA;SESN3;CASTOR2;SESN2;RRAGD;NSMF;CPEB3;CPEB4
BP	organelle disassembly (GO:1903008)	0.00315813	0.520183	2.95008	16.9859	VCP;UBA5;VRK1;MTIF3;ZFAND1;KLC1;UFM1;DDRGK1;RB1CC1;UFC1;DENR;ULK1;ATG2B
BP	recombinational repair (GO:0000725)	0.00318679	0.520183	2.08183	11.9679	EXD2;BLM;PARP1;MCM8;MCM9;XRCC2;TONSL;NSMCE1;RECQL;RPA2;XRCC1;SMC5;SAMHD1;RAD54B;RAD51B;RECQL4;RNF138;ERCC4;RPA3;NABP2;NABP1;POLL;NBN;AP5S1
BP	RNA splicing, via transesterification reactions with bulged adenosine as nucleophile (GO:0000377)	0.00322469	0.520183	1.5356	8.80961	ISY1;CWC25;CASC3;YBX1;PRPF19;PTBP1;RBM4;SART3;SNRPD2;RAVER2;PAPOLA;CTNNBL1;RBM14;METTL3;ZCRB1;CRNKL1;GTF2F2;SRRM1;GCFC2;SYF2;SRSF4;PABPC1;SRSF5;DNAJC8;SNRNP200;SNRPC;SF1;SNRPB;SRSF9;SF3B4;ZCCHC8;DHX8;CSTF2;WBP4;RBM4B;PRPF8;RBM15B;RNF113A;POLR2A;PUF60;DHX35;ZMAT5;DHX38;RALY;SNRPB2;SRSF11;POLR2K;CPSF7;PPIL1;CPSF1;CPSF2;LSM4;LSM3;U2SURP;CHERP;SNRNP40;SNW1;NOVA1;NOVA2;HNRNPD;RBMX
MF	antiporter activity (GO:0015297)	0.00380159	0.796052	3.89692	21.715	CLCN4;SLC35D1;SLC35E1;SLC35C2;SLC25A30;ATP1A3;SLC25A11;SLC35E2B;SLC35E2A
BP	mRNA 3'-end processing by stem-loop binding and cleavage (GO:0006398)	0.00392277	0.571194	19.0357	105.476	SLBP;ZNF473;LSM11;CPSF2
BP	protein K69-linked ufmylation (GO:1990592)	0.00392277	0.571194	19.0357	105.476	UFM1;DDRGK1;UBA5;UFC1
BP	protein polyufmylation (GO:1990564)	0.00392277	0.571194	19.0357	105.476	UFM1;DDRGK1;UBA5;UFC1
BP	negative regulation of proteasomal ubiquitin-dependent protein catabolic process (GO:0032435)	0.00400538	0.571194	3.0093	16.6117	SDCBP;HSP90AB1;BAG5;RYBP;DDRGK1;HFE;RPL11;STYX;WAC;PARK7;SVIP;OGT
BP	negative regulation of organelle assembly (GO:1902116)	0.00423626	0.571194	2.81582	15.3858	RBM14;CAV3;LRRK2;STYXL1;KAT2B;ODF2L;KAT2A;PINK1;TBC1D30;FEZ2;CHMP4B;NUPR1;CDK5RAP2
BP	regulation of mitotic spindle organization (GO:0060236)	0.00423626	0.571194	2.81582	15.3858	GPSM2;DYNC1H1;BORA;NUMA1;TPX2;PSRC1;CHMP1B;NUP62;CHMP2B;CHMP4C;CHMP4B;FSD1;CHMP5
BP	telomere organization (GO:0032200)	0.00437783	0.571194	2.46026	13.3622	DCLRE1B;BLM;PCNA;PARP1;PRKDC;TINF2;RPA2;TERF1;POLD3;RECQL4;TERT;ERCC4;APEX1;RPA3;POT1;NBN
BP	mRNA splicing, via spliceosome (GO:0000398)	0.00442615	0.571194	1.48755	8.06287	ISY1;GEMIN2;CWC25;CASC3;YBX1;PRPF19;PTBP1;RBM4;SART3;SNRPD2;RAVER2;PAPOLA;CTNNBL1;DDX17;RBM14;METTL3;ZCRB1;CRNKL1;GTF2F2;SRRM1;GCFC2;SYF2;SRSF4;PABPC1;SRSF5;DNAJC8;SNRNP200;SNRPC;SF1;SNRPB;SRSF9;SF3B4;ZCCHC8;DHX8;CSTF2;WBP4;RBM4B;PRPF8;RBM15B;RNF113A;POLR2A;PUF60;DHX35;TGS1;ZMAT5;DHX38;RALY;SNRPB2;SRSF11;POLR2K;CPSF7;PPIL1;CPSF1;CPSF2;LSM4;LSM3;U2SURP;SRPK1;CHERP;SNRNP40;SNW1;NOVA1;NOVA2;HNRNPD;R…
BP	telomere maintenance (GO:0000723)	0.00519157	0.593984	2.25829	11.8802	DCLRE1B;BLM;PCNA;PARP1;PRKDC;TINF2;ZBTB48;RPA2;SMC5;TERF1;POLD3;RECQL4;TERT;ERCC4;APEX1;RPA3;POT1;NBN
BP	regulation of fatty acid beta-oxidation (GO:0031998)	0.00522311	0.593984	4.76131	25.0191	ABCD2;IRS1;TYSND1;AKT1;IRS2;MTLN;ABCD1
BP	fatty acid beta-oxidation (GO:0006635)	0.00537667	0.593984	2.31539	12.0995	ABCD2;ACOT8;ACAA2;MECR;ECI2;PEX2;ETFB;MTLN;ACAT1;HADHA;CPT2;ACOX1;EHHADH;ACOX3;ABCD1;ACAD10;DECR1
BP	RNA 3'-end processing (GO:0031123)	0.00545762	0.593984	2.08632	10.8713	CPSF7;CPSF1;TUT4;CSTF2;CPSF2;THOC3;CASC3;THOC2;RPRD2;THOC5;THOC7;SRRM1;THOC6;PAPOLA;DHX38;SRSF4;RPRD1B;SRSF5;MTPAP;SRSF11;SRSF9
BP	protein localization to microtubule cytoskeleton (GO:0072698)	0.00555749	0.593984	7.93287	41.1923	CHAMP1;FAM83D;MAPRE1;MID1;MID2
BP	pyrimidine nucleobase catabolic process (GO:0006208)	0.00555749	0.593984	7.93287	41.1923	ALDH6A1;DPYSL4;DPYSL2;DPYD;DPYSL3
BP	translocation of molecules into host (GO:0044417)	0.00555749	0.593984	7.93287	41.1923	THOC3;THOC2;THOC5;THOC7;THOC6
BP	viral mRNA export from host cell nucleus (GO:0046784)	0.00555749	0.593984	7.93287	41.1923	THOC3;THOC2;THOC5;THOC7;THOC6
MF	damaged DNA binding (GO:0003684)	0.00562465	0.852204	2.46515	12.771	DCLRE1B;DCLRE1A;DCLRE1C;PCNA;MPG;HMGB2;RPA2;XRCC1;HMGB1;UNG;DDB2;ERCC4;APEX1;RPA3;NBN
BP	anterior/posterior axis specification (GO:0009948)	0.00563836	0.593984	3.57196	18.4962	SKI;MESP1;RIPPLY2;CDX2;LHX1;TASOR;TBX3;HOXD8;WLS
MF	ubiquitin-like protein ligase binding (GO:0044389)	0.00576578	0.852204	1.46129	7.53414	CD40;HSP90AB1;CASC3;CLU;SMG5;MC4R;LAPTM4B;UCHL1;TRIM28;CHEK2;DBT;JAK1;GPR37;DTX3L;ARRDC1;MUL1;YOD1;PARP9;MID1;YWHAZ;RRAGA;TRIB1;TRIB2;VCL;VCP;TSG101;RALB;HM13;RPL11;CUL2;CUL1;RNF8;NEDD8;UBE2J2;ACVR1B;FOXO1;ATXN3;BAG5;POLR2A;PRKAR2B;DDRGK1;ZNF746;MFN2;CKB;PATZ1;PPARGC1A;MOAP1;KDM4A;USP25;JUN;NEK6;FZD6;FZD8;RPA2;SMAD6;SMAD7;SPART;SKI;NFKBIA;CUL4A;UBE2W;ITCH;PINK1;NPLOC4;ABI2;LTBR
BP	endosome transport via multivesicular body sorting pathway (GO:0032509)	0.00641687	0.626518	3.17542	16.0321	LAPTM4B;VCP;TMEM50A;CHMP1B;TMEM50B;DENND10;CHMP2B;CHMP4C;CHMP4B;CHMP5
BP	positive regulation of macroautophagy (GO:0016239)	0.0066583	0.626518	2.25094	11.2815	UVRAG;PRKAA2;RALB;HSPB8;VPS13D;TSC2;ADRB2;SIRT1;PINK1;TBK1;SESN3;BAG3;SESN2;TRIM13;WAC;RAB3GAP2;OPTN
BP	hydrogen peroxide metabolic process (GO:0042743)	0.00691099	0.626518	2.91111	14.4817	PRDX5;PRDX4;GPX3;ACOX1;PRDX1;CAT;PXDN;CYBA;PXDNL;PARK7;SOD1
BP	negative regulation of epithelial to mesenchymal transition (GO:0010719)	0.00691099	0.626518	2.91111	14.4817	FOXA1;EFNA1;MAD2L2;SPRED2;SFRP1;SFRP2;SPRY2;ADIPOR1;BMP5;OVOL2;SMAD7
BP	regulation of early endosome to late endosome transport (GO:2000641)	0.00691604	0.626518	3.80946	18.9479	DAB2;SRC;DENND10;SNX12;VPS11;MSN;DNAJC13;EZR
BP	regulation of membrane depolarization (GO:0003254)	0.00691604	0.626518	3.80946	18.9479	CAV3;LRRK2;FHL1;GPD1L;SCN3B;ABCD1;SMAD7;SCN2B
BP	regulation of spindle organization (GO:0090224)	0.00691604	0.626518	3.80946	18.9479	DYNC1H1;GPSM2;TPX2;BORA;PSRC1;NUMA1;NUP62;FSD1
BP	cellular response to nutrient levels (GO:0031669)	0.00695373	0.626518	2.07302	10.2997	KLF10;SREBF1;XBP1;PRKAA2;RALB;EHMT2;LRRK2;LPL;TSC1;ATG14;SIRT1;FOXO1;MTOR;RPTOR;RRAGA;SFRP1;STK24;RRAGD;ULK1;FADS1
BP	macroautophagy (GO:0016236)	0.00703953	0.626518	1.7354	8.60103	ILRUN;VCP;TSG101;PRKAA2;SRC;PRKAG1;PRKAG2;RB1CC1;MFN2;VPS36;UVRAG;ACBD5;CSNK2A1;MTERF3;VPS33A;LIX1L;YOD1;VPS37B;ATG14;PRKAB1;PINK1;CHMP2B;CHMP4C;RUBCNL;ULK3;TOMM7;CHMP4B;ATG4B;ULK1;PGAM5;VIPAS39;ARL8B
MF	telomeric DNA binding (GO:0042162)	0.00717909	0.852204	2.72237	13.4392	UPF1;BLM;SMG1;TERT;APEX1;ZBTB48;TINF2;HNRNPD;POT1;UPF3A;TERF1;SMG5
MF	ubiquitin protein ligase binding (GO:0031625)	0.00732554	0.852204	1.46009	7.17836	CD40;HSP90AB1;CASC3;CLU;SMG5;MC4R;LAPTM4B;UCHL1;TRIM28;CHEK2;DBT;JAK1;GPR37;ARRDC1;MUL1;YOD1;MID1;YWHAZ;RRAGA;TRIB1;TRIB2;VCL;VCP;TSG101;RALB;HM13;RPL11;CUL2;CUL1;RNF8;NEDD8;UBE2J2;ACVR1B;FOXO1;ATXN3;BAG5;POLR2A;PRKAR2B;ZNF746;MFN2;CKB;PATZ1;PPARGC1A;MOAP1;KDM4A;USP25;JUN;NEK6;FZD6;FZD8;RPA2;SMAD6;SMAD7;SPART;SKI;NFKBIA;CUL4A;UBE2W;PINK1;NPLOC4;ABI2;LTBR
BP	G2/M transition of mitotic cell cycle (GO:0000086)	0.00768844	0.636192	1.69037	8.22878	KHDRBS1;CUL1;ARPP19;TUBA1A;PRKAR2B;CHEK2;CEP250;PCNT;NINL;LCMT1;CDK5RAP2;PLK4;OFD1;DYNC1H1;BORA;ODF2;CCDC57;HAUS4;HAUS3;MASTL;TUBG1;TPD52L1;CDC25B;CCNY;AKAP9;FBXL3;CEP41;MAPRE1;PLCB1;PPP1R12B;AJUBA;OPTN;FBXL7;TAF2
BP	negative regulation of endoplasmic reticulum stress-induced intrinsic apoptotic signaling pathway (GO:1902236)	0.00833841	0.636192	4.1659	19.9417	XBP1;LRRK2;SYVN1;PARK7;MAGEA3;HERPUD1;BCL2L1
BP	RNA transport (GO:0050658)	0.00862453	0.636192	1.94268	9.23382	SLBP;POM121;THOC3;CASC3;YBX1;THOC2;THOC5;THOC7;SRRM1;TGFBR2;THOC6;NXF1;TST;POM121C;KIF5C;NUP62;DHX38;SRSF4;SRSF5;SRSF11;SIDT2;SRSF9
BP	cell cycle G2/M phase transition (GO:0044839)	0.00868888	0.636192	1.67284	7.93882	KHDRBS1;CUL1;ARPP19;TUBA1A;PRKAR2B;CHEK2;CEP250;PCNT;NINL;LCMT1;CDK5RAP2;PLK4;OFD1;DYNC1H1;BORA;ODF2;CCDC57;HAUS4;HAUS3;MASTL;TUBG1;TPD52L1;CDC25B;CCNY;AKAP9;FBXL3;CEP41;MAPRE1;PLCB1;PPP1R12B;AJUBA;OPTN;FBXL7;TAF2
BP	regulation of DNA metabolic process (GO:0051052)	0.00888419	0.636192	2.30583	10.8916	UPF1;SMG1;KDM1B;RADX;YLPM1;SMG5;TICRR;SUB1;USP1;HNRNPD;KAT7;MPV17;NBN;UBE2V1;KPNA1
BP	cellular respiration (GO:0045333)	0.00915415	0.636192	2.38244	11.1821	UQCRB;NDUFA5;ETFB;MTFR1L;UQCR10;MTLN;SDHB;UQCRH;COQ10A;SIRT3;ETFRF1;MTFR1;SDHAF4;PPARGC1A
BP	microtubule polymerization (GO:0046785)	0.00922795	0.636192	2.75773	12.9214	TPX2;CCDC57;TRPV4;AKAP9;ZNF207;SLAIN2;TUBGCP3;TUBGCP4;TUBG1;FGF13;CLASP2
MF	protein serine/threonine kinase inhibitor activity (GO:0030291)	0.00922795	0.92801	2.75773	12.9214	RPTOR;HEXIM1;SPRED2;KAT2B;PKIB;PRKAR2B;PKIA;PRKAG2;SPRY2;INKA2;CIT
BP	sister chromatid segregation (GO:0000819)	0.00937235	0.636192	2.59847	12.1348	DSN1;SPAG5;ESPL1;NCAPG2;CHAMP1;ZNF207;KLHL22;SMC1A;TUBG1;SMC4;NSL1;RAN
BP	organelle organization (GO:0006996)	0.00937663	0.636192	1.34243	6.26852	PI4K2B;ABCD2;NUMA1;UBXN2B;SH3KBP1;LRRK2;PARK7;SEC61A1;CHCHD2;SMPD4;GOLGA5;PCLO;CAPZB;ZMYM3;KIF5C;DPYSL2;CHMP1B;TMED2;ABCD1;TMED5;RAB2A;CLUH;SEMA6A;PARP1;VPS13D;COG3;ZFP69B;COG1;PEX2;WDR73;TFB2M;IQCG;SIRT3;NIPSNAP2;GOLGA8B;PEX7;RAB30;TMEM135;FAM161A;TBC1D20;PALLD;PEX6;CHMP4C;YME1L1;CHMP4B;RAB38;MTFR1;MNS1;ARHGEF7;AJUBA;OPTN;CHMP5;TMED10;ATL3;ATL1;TOR1AIP2;FGD3;CDC42;CNN2;STRIP1;ARHGAP21;BAG5;ATP5F…
BP	mitotic cell cycle phase transition (GO:0044772)	0.00970447	0.636192	1.50211	6.96253	PHF8;TUBA1A;CCND2;CHEK2;RCC1;CEP250;NINL;POLE;CDK5RAP2;OFD1;BORA;HAUS4;HAUS3;TUBG1;MASTL;CDC25B;CCNY;CCNE2;AKAP9;CHMP4B;MAPRE1;PLCB1;PPP1R12B;CACUL1;AJUBA;OPTN;KHDRBS1;MAX;CUL2;CUL1;ACVR1B;ARPP19;PRKAR2B;E2F1;PCNT;LCMT1;CLASP2;PLK4;DYNC1H1;ODF2;CCDC57;TPD52L1;CUL4A;CDC16;CCNG1;FBXL3;CEP41;FBXL7;TAF2;CDKN3
MF	exodeoxyribonuclease activity, producing 5'-phosphomonoesters (GO:0016895)	0.00974987	0.92801	4.76023	22.0423	DCLRE1B;DCLRE1A;EXD2;MGME1;DCLRE1C;APEX1
BP	regulation of cellular response to stress (GO:0080135)	0.00988797	0.636192	1.70011	7.84843	POM121;SMG1;HSP90AB1;HSPB8;CASP9;RPTOR;CHCHD2;BAG5;HSPH1;BAG2;POM121C;DNAJB6;BAG3;NUP85;NUP62;HSF1;SLC38A2;ABCD1;NEK4;NEK6;RPA2;VASH1;SIRT1;MTOR;PINK1;RPA3;NUP54;NUPR1;FKBP4;AJUBA;MBTPS2
BP	regulation of signal transduction by p53 class mediator (GO:1901796)	0.0100474	0.636192	1.59121	7.32028	L3MBTL1;BLM;PRKAA2;MEAF6;PHF20;HDAC1;EHMT2;RPL11;PRKAG1;EHMT1;PRKAG2;NOC2L;RBBP4;CHEK2;CHEK1;AKT1;KMT5A;NBN;RPL37;HEXIM1;RFC5;RFC3;RMI2;CSNK2A1;TAF12;TAF11;RPA2;PPP2R5C;MAPK14;PRKAB1;MTOR;TPX2;BOP1;TTC5;RPA3;CCNG1;RPS20;TAF4;TAF2
BP	cellular response to iron ion (GO:0071281)	0.0101446	0.636192	9.51728	43.6921	TFAP2A;HFE;B2M;BMP6
BP	cerebral cortex cell migration (GO:0021795)	0.0101446	0.636192	9.51728	43.6921	HTR6;RELN;FGF13;PEX13
BP	galactose catabolic process (GO:0019388)	0.0101446	0.636192	9.51728	43.6921	GALE;PGM2;PGM2L1;GALK1
BP	negative regulation of glial cell proliferation (GO:0060253)	0.0101446	0.636192	9.51728	43.6921	SKI;RNF10;HES1;DICER1
BP	protein ufmylation (GO:0071569)	0.0101446	0.636192	9.51728	43.6921	UFM1;DDRGK1;UBA5;UFC1
BP	regulation of ventricular cardiac muscle cell membrane depolarization (GO:0060373)	0.0101446	0.636192	9.51728	43.6921	CAV3;GPD1L;SCN3B;SMAD7
BP	signal complex assembly (GO:0007172)	0.0101446	0.636192	9.51728	43.6921	SRC;PXN;NCK2;MAPK8IP2
BP	telencephalon cell migration (GO:0022029)	0.0101446	0.636192	9.51728	43.6921	HTR6;LRRK2;FGF13;PEX13
BP	diol metabolic process (GO:0034311)	0.0101509	0.636192	3.46293	15.8955	SPR;NAAA;AKT1;PRKG2;CALM1;PLPP3;PLPP2;PTS
BP	telomere capping (GO:0016233)	0.0101509	0.636192	3.46293	15.8955	DCLRE1B;DCLRE1A;DCLRE1C;PRKDC;TINF2;POT1;NBN;TERF1
BP	amyloid-beta formation (GO:0034205)	0.0107223	0.636192	5.94929	26.9826	APH1A;BACE1;NCSTN;APH1B;PSEN1
BP	basement membrane assembly (GO:0070831)	0.0107223	0.636192	5.94929	26.9826	RAMP2;LAMB4;PXDN;NTN4;LAMB1
BP	galactose metabolic process (GO:0006012)	0.0107223	0.636192	5.94929	26.9826	GALE;PGM2;GALK2;PGM2L1;GALK1
BP	negative regulation of retrograde protein transport, ER to cytosol (GO:1904153)	0.0107223	0.636192	5.94929	26.9826	ERLEC1;YOD1;UBE2G2;SVIP;UBAC2
BP	negative regulation of ubiquitin protein ligase activity (GO:1904667)	0.0107223	0.636192	5.94929	26.9826	MAD2L2;BAG2;USP44;RPL11;FBXO5
BP	Notch receptor processing (GO:0007220)	0.0107223	0.636192	5.94929	26.9826	APH1A;GALNT11;NCSTN;APH1B;PSEN1
BP	positive regulation of fatty acid beta-oxidation (GO:0032000)	0.0107223	0.636192	5.94929	26.9826	ABCD2;IRS1;IRS2;ABCD1;MTLN
MF	ATPase binding (GO:0051117)	0.0109115	0.952027	1.92537	8.6987	USP25;NUFIP1;RALB;SRC;SLC2A13;TRPC1;SYVN1;TOR1AIP2;ATP1B3;ATP1B2;PSEN1;SVIP;TOR1AIP1;TMTC4;ATP5IF1;ATXN3;NCSTN;DNAJC10;ATP6V0A2;ATP6V1E1;EZR
BP	membrane protein ectodomain proteolysis (GO:0006509)	0.0112753	0.661401	3.06131	13.7304	APH1A;BACE1;NCSTN;HM13;MYH9;PRKCQ;PSEN1;SPPL3;RBMX
BP	regulation of autophagy (GO:0010506)	0.01187	0.671635	1.4574	6.46174	VPS29;USP36;LRRK2;PRKAG1;CISD2;PRKAG2;HMGB1;RPTOR;UCHL1;RB1CC1;AKT1;ATP6V1E1;MAGEA6;RNF152;TRIM65;MAGEA3;RAB8A;SREBF1;ATP6V0E1;PRKAB1;MID2;RRAGA;CPTP;RRAGD;EXOC4;TRIM14;ULK1;NUPR1;OPTN;PRKAA2;USP10;FOXO1;DEPP1;MTDH;DRAM1;ATP6V0A2;ABL2;ATP6V1H;DRAM2;ATP6V1D;DCAF12;ATP6V1C1;SNX5;KDM4A;OSBPL7;KLHL22;SVIP;MTOR;TPCN1;TMEM59;PINK1;RHEB;TAB3;EIF4G3
BP	mitotic chromosome condensation (GO:0007076)	0.0118779	0.671635	2.8015	12.4193	SET;CSNK2A1;CDCA5;NCAPG2;PHF13;KMT5A;SMC4;NCAPH;PHF8;TTN
BP	regulation of ATP metabolic process (GO:1903578)	0.0120361	0.671635	2.07741	9.18185	POM121;UQCC2;PGAM1;PRKAG1;PRKAG2;AK4;COX7A2;ATP5IF1;COX7A2L;PINK1;POM121C;EIF6;NUP85;NUP62;NUP54;ABCD1;OGT
BP	negative regulation of DNA binding (GO:0043392)	0.0121004	0.671635	2.61968	11.5646	ILRUN;MAD2L2;NFKBIA;JUN;TFAP4;HEY1;MSX2;SIN3A;LEF1;CPNE1;E2F1
BP	regulation of cellular senescence (GO:2000772)	0.0121004	0.671635	2.61968	11.5646	ARG2;RBL1;TERT;NEK4;NEK6;YBX1;FBXO5;VASH1;EEF1E1;B2M;SIRT1
BP	nucleotide catabolic process (GO:0009166)	0.0126293	0.681144	3.7028	16.1876	VCP;PNP;SAMHD1;NUDT15;DNPH1;ITPA;DERA
BP	regulation of activin receptor signaling pathway (GO:0032925)	0.0126293	0.681144	3.7028	16.1876	FKBP1A;SKI;IGSF1;MAGI2;ACVR1B;ACVR2B;SMAD7
BP	regulation of cell cycle process (GO:0010564)	0.0127317	0.681144	1.71221	7.47149	L3MBTL1;AHCTF1;NUMA1;TXLNG;DBF4B;CDC42;CHEK1;KIF13A;CEP250;RCC1;RPRD1B;FBXO5;FSD1;RAB11FIP4;BBS4;PLK4;UVRAG;DYNC1H1;RMI2;BORA;YTHDF2;CSNK2A1;SPAG5;KLHL21;SFRP1;CCDC8;CALM1;BCL2L1
BP	mitotic nuclear division (GO:0140014)	0.0127995	0.681144	1.88893	8.23261	OFD1;SPAG5;NCAPG2;KLHL22;SMC1A;TUBG1;SMC4;NSL1;TPX2;DSN1;STAG1;ESPL1;KIF3B;CHEK2;NUP62;ZNF207;CHMP4B;FLNA;LSM14A;RAN;CLASP2
BP	double-strand break repair via homologous recombination (GO:0000724)	0.0132068	0.69565	1.74639	7.55666	EXD2;BLM;MCM8;MCM9;TONSL;SMC5;SAMHD1;RAD54B;RECQL4;RNF138;RAD21;POLL;NBN;AP5S1;PARP1;XRCC2;NSMCE1;RECQL;XRCC1;RPA2;RAD51B;ERCC4;RPA3;NABP2;NABP1;MCM2
BP	regulation of primary metabolic process (GO:0080090)	0.0134621	0.701933	1.62317	6.99241	IRS2;HMGCR;ADIPOR1;TM7SF2;LACTB;PSMD9;PSMB5;SIN3B;PSMD5;SIN3A;TGS1;PMVK;SC5D;TNFAIP8L3;PSMF1;BBS4;FDPS;NCOA2;SREBF1;NQO1;NCOA6;NFYC;PRKAB1;AZIN1;NCOR2;SQLE;PSMA4;PSMA1;PSMC1;PSME1;RUBCNL;PSME2;PPARG
BP	central nervous system development (GO:0007417)	0.01397	0.72113	1.40802	6.01344	ANKLE2;CHD7;ATN1;GRIK1;SMG9;CELSR1;PHF8;AFF2;SOX3;CDH2;ZIC3;CDK5RAP1;SOX4;CDK5RAP2;SZT2;NCOA6;SHROOM2;LSR;SOX12;PROX1;EML1;HPCAL4;POU3F3;SHROOM4;THOC6;TGFBR2;ALDH5A1;COL4A1;UFC1;DLX2;NDRG4;AMIGO1;AMIGO2;CAPG;PTS;NHLH2;ACAN;RELN;ATXN1;SCIN;UGP2;PTPRZ1;DHX37;ATOH1;MARCKSL1;EIF2B2;POU6F2;WWP1;SYNJ2;ZIC5;MEIS2;DCLK1;PBX1;TBX3;UFM1;PPT1;RAB18;TPP1;SERPINI1;ZNF335;MDGA1
BP	cardiac ventricle morphogenesis (GO:0003208)	0.0141657	0.723994	2.22334	9.4646	MESP1;TGFB2;NPY5R;FOXF1;PROX1;SMAD7;TGFBR2;FKBP1A;SFRP2;HEY1;HAND1;MYL3;CPE;SOX4
BP	microtubule nucleation (GO:0007020)	0.0143838	0.7245	3.17416	13.4637	TPX2;CCDC57;AKAP9;SLAIN2;TUBGCP3;TUBGCP4;TUBG1;CLASP2
MF	protein phosphatase regulator activity (GO:0019888)	0.0144405	0.974992	2.02535	8.58289	PPP1R15B;ANKLE2;SET;PPP2R5B;PPP2R3B;PPP2R5C;ARPP19;STYXL1;CABIN1;RCAN1;PPP4R2;PPP2R2B;PPP4R4;PPP6R3;RCAN3;CALM1;PHACTR4
BP	mRNA export from nucleus (GO:0006406)	0.0144563	0.7245	1.69043	7.16172	SLBP;ENY2;POM121;SMG1;NXT1;CASC3;SMG5;NXF1;RBM15B;POM121C;NUP85;NUP62;DHX38;SRSF11;UPF1;PCID2;CPSF1;CPSF2;THOC3;THOC2;THOC5;THOC7;SRRM1;THOC6;SRSF4;NUP54;SRSF5;SRSF9
BP	nucleotide-excision repair, DNA gap filling (GO:0006297)	0.0153111	0.734774	2.85705	11.9401	RFC5;POLD3;RFC3;PCNA;LIG1;RPA3;RPA2;XRCC1;POLE
BP	ribonucleoprotein complex assembly (GO:0022618)	0.0154319	0.734774	1.59035	6.63387	ISY1;HSP90AB1;PRKDC;GEMIN2;RPL10L;RPLP0;RPL11;PRPF19;MRPL20;SART3;SNRPD2;PUF60;TGS1;DENR;CPSF7;CPSF6;DICER1;EIF2S2;CRNKL1;LSM4;RPL3L;NLE1;SRPK1;GCFC2;BOP1;SHQ1;EIF6;SRSF5;SNRNP200;SNRPC;LUC7L2;SF1;SNRPB;SRSF9
BP	positive regulation of protein localization to cell surface (GO:2000010)	0.0154763	0.734774	4.07995	17.0071	HSP90AB1;STX4;GPD1L;STX3;TM9SF4;TMEM35A
BP	pteridine-containing compound metabolic process (GO:0042558)	0.0154763	0.734774	4.07995	17.0071	MTHFD1L;SPR;AKT1;PRKG2;CALM1;PTS
BP	response to amino acid (GO:0043200)	0.0156048	0.734774	2.49478	10.3787	RPTOR;XBP1;RRAGA;GLRB;SESN2;RRAGD;NSMF;CPEB3;MTOR;IPO5;CPEB4
BP	cellular response to acid chemical (GO:0071229)	0.0156577	0.734774	2.6457	10.9976	RPTOR;XBP1;RRAGA;SESN2;RRAGD;NSMF;CPEB3;MTOR;IPO5;CPEB4
BP	negative regulation of oxidative stress-induced cell death (GO:1903202)	0.0156577	0.734774	2.6457	10.9976	PINK1;BAG5;MAPK7;GPR37;LRRK2;AKT1;PARK7;NME5;PDE8A;SIRT1
BP	double-strand break repair via nonhomologous end joining (GO:0006303)	0.0160095	0.736267	1.94963	8.06088	DCLRE1B;DCLRE1A;UVRAG;DCLRE1C;KDM2A;PAXIP1;ATP23;PRKDC;HMGB2;RNF8;SMC5;HMGB1;PRPF19;BABAM2;ERCC4;NSD2;POLL;NBN
BP	mRNA-containing ribonucleoprotein complex export from nucleus (GO:0071427)	0.0171564	0.736267	1.69834	6.90439	SLBP;POM121;SMG1;NXT1;CASC3;SMG5;NXF1;RBM15B;POM121C;NUP85;NUP62;DHX38;SRSF11;UPF1;CPSF1;CPSF2;THOC3;THOC2;THOC5;THOC7;SRRM1;THOC6;SRSF4;NUP54;SRSF5;SRSF9
BP	regulation of epithelial to mesenchymal transition (GO:0010717)	0.0173488	0.736267	1.82002	7.37878	FOXA1;TGFB2;LEF1;ADIPOR1;MTOR;OVOL2;TGFBR2;BMP5;SMAD7;EFNA1;MAD2L2;SPRED2;TIAM1;SDCBP;SFRP1;DAB2;SFRP2;BAMBI;SPRY2;CLASP2;EZH2
BP	organelle assembly (GO:0070925)	0.0174914	0.736267	1.30312	5.27247	SPAG16;ARF4;GALNT11;UBXN2B;TRAF3IP1;CEP19;LMOD1;CDC14A;TCTN2;CHMP1B;RB1CC1;NUP62;CEP250;RCC1;TEKT3;PGM5;VPS36;CD34;BBS4;RAB8A;CFAP44;OFD1;ACTR2;ABCC4;RBM14;IST1;HAUS4;HAUS3;VPS37B;ATG14;GOLGA8B;TRAPPC6A;IFT43;PACS2;FAM161A;TMEM216;EXOC4;CHMP4C;CHMP4B;RAB38;ULK1;MAPRE1;IFT46;CHMP5;UNC119B;STX12;TSG101;ARL6;ARL3;ASAP1;CENPC;ABLIM1;CFAP298;KIF3B;TMEM67;DHX37;PDE6D;FLNA;POC1B;E2F4;PCNT;ATP6V1D;PLK4;D…
MF	cadherin binding (GO:0045296)	0.0176446	0.974992	1.35187	5.45794	ITGB1;TES;HSP90AB1;DOCK9;ENO1;PARK7;CDH7;BAIAP2L1;CDH2;CAPZB;TRIM25;TNKS1BP1;ANXA1;IST1;SWAP70;AHSA1;SCRIB;EPS15L1;YWHAZ;PLCB3;CDH12;NUMB;CDC42EP1;CHMP4B;MYH9;EZR;TLN1;MAPRE1;DBN1;VCL;CHMP5;SRC;ARHGAP18;CAPG;ASAP1;SLC3A2;PSEN1;ADD1;CNN2;LDHA;PUF60;BAG3;CDH20;PRDX1;CTNNA1;RPL14;FLNA;STXBP6;CDH26;ARGLU1;WASF2;SNX5;GCN1;NOP56;PTPN1;PARVA;BAIAP2;MPP7;AFDN;KRT18;DIAPH3;STK24;SERBP1;CHMP2B;PI4KA;DCHS1;…
BP	mRNA transport (GO:0051028)	0.0178393	0.736267	1.67212	6.73253	SLBP;POM121;SMG1;NXT1;CASC3;SMG5;NXF1;RBM15B;POM121C;KIF5C;NUP85;NUP62;DHX38;SRSF11;UPF1;CPSF1;CPSF2;THOC3;THOC2;THOC5;THOC7;SRRM1;THOC6;SRSF4;NUP54;SRSF5;SRSF9
BP	positive regulation of autophagy (GO:0010508)	0.0178687	0.736267	1.7337	6.97763	PRKAA2;LRRK2;TSC2;HMGB1;PARK7;SIRT1;SVIP;MID2;FOXO1;CAMKK2;MTDH;TPCN1;TMEM59;PINK1;TBK1;SESN3;SESN2;TRIM13;WAC;TRIM14;ULK1;RNF152;TRIM65;OPTN
BP	regulation of mRNA splicing, via spliceosome (GO:0048024)	0.0178687	0.736267	1.7337	6.97763	DDX17;SF3B4;KHDRBS1;RBM39;DAZAP1;MBNL2;SFSWAP;SRPK1;PTBP1;RBM4;RBM15B;SNW1;SON;PUF60;THRAP3;NOVA1;NOVA2;SRSF4;NSRP1;MBNL3;RBM24;RBMX;SF1;SRSF9
BP	nucleobase-containing compound catabolic process (GO:0034655)	0.0182826	0.736267	2.21162	8.85049	DFFB;ENTPD1;RNASEH2A;PABPC4;ENTPD6;NUDT1;PPP1R8;XRN2;HNRNPD;NUDT15;ADPRM;DNASE1L1;SIDT2
BP	DNA biosynthetic process (GO:0071897)	0.018303	0.736267	3.33231	13.3316	POLD3;RFC3;TERT;POLL;TYMS;SIRT1;POLE
BP	gliogenesis (GO:0042063)	0.018303	0.736267	3.33231	13.3316	GCM1;TGFB2;ANXA1;RELN;CDH2;METRN;METTL3
BP	cellular response to leucine starvation (GO:1990253)	0.0184049	0.736267	4.75915	19.0134	SESN3;RRAGD;SESN2;GCN1;MTOR
BP	histone H3-K36 demethylation (GO:0070544)	0.0184049	0.736267	4.75915	19.0134	KDM4A;KDM2A;KDM2B;RIOX1;PHF8
BP	myelin maintenance (GO:0043217)	0.0184049	0.736267	4.75915	19.0134	ABCD2;EPB41L3;ABCD1;CLU;SOD1
BP	negative regulation of protein exit from endoplasmic reticulum (GO:0070862)	0.0184049	0.736267	4.75915	19.0134	ERLEC1;YOD1;UBE2G2;SVIP;UBAC2
BP	neuron projection maintenance (GO:1990535)	0.0184049	0.736267	4.75915	19.0134	PRNP;ABCD2;ATP1A3;PSEN1;ABCD1
MF	cAMP-dependent protein kinase regulator activity (GO:0008603)	0.0184049	0.974992	4.75915	19.0134	PKIB;PRKAR2B;PKIA;PRKAG1;PRKAG2
MF	endopeptidase activator activity (GO:0061133)	0.0184049	0.974992	4.75915	19.0134	APH1A;APH1B;ADRM1;PSME1;PSME2
MF	histone demethylase activity (H3-K36 specific) (GO:0051864)	0.0184049	0.974992	4.75915	19.0134	KDM4A;KDM2A;KDM2B;RIOX1;PHF8
BP	cell morphogenesis involved in differentiation (GO:0000904)	0.0188151	0.736267	1.83316	7.2833	YTHDF2;ITGA4;LAMC3;ATRNL1;ACTN1;METTL3;PXN;LAMB4;NTN4;LAMB1;PARVA;PROX1;EFNA1;ATRN;TMEFF2;RELN;ABI2;PEAK1;BVES;VAMP3
BP	nucleotide-excision repair, DNA incision, 5'-to lesion (GO:0006296)	0.0191259	0.736267	2.28624	9.04597	POLD3;RFC5;CUL4A;RFC3;PCNA;PARP1;ERCC4;RPA3;RPA2;CHD1L;GTF2H3;DDB2
BP	nucleotide-excision repair, DNA incision, 3'-to lesion (GO:0006295)	0.0197655	0.736267	2.92982	11.4961	CUL4A;PARP1;ERCC4;RPA3;RPA2;CHD1L;GTF2H3;DDB2
BP	nucleotide-excision repair, preincision complex stabilization (GO:0006293)	0.0197655	0.736267	2.92982	11.4961	CUL4A;PARP1;ERCC4;RPA3;RPA2;CHD1L;GTF2H3;DDB2
BP	actin filament bundle organization (GO:0061572)	0.0198177	0.736267	2.38124	9.33727	BAIAP2L1;DPYSL3;RFLNB;SHROOM2;PLS3;SHROOM1;LCP1;BAIAP2;EZR;ADD1;ADD2
BP	mismatch repair (GO:0006298)	0.0202613	0.736267	2.5063	9.77218	POLD3;PCNA;RNASEH2A;LIG1;MCM9;MSH4;RPA3;MSH5;RPA2;MLH1
BP	negative regulation of transferase activity (GO:0051348)	0.0202613	0.736267	2.5063	9.77218	BAG5;DTX3L;SRC;ERCC4;POT1;IRS2;PARK7;FBXO5;TERF1;SMAD7
BP	negative regulation of response to endoplasmic reticulum stress (GO:1903573)	0.0203142	0.736267	2.67832	10.4359	USP25;XBP1;LRRK2;SYVN1;PARK7;CLU;MAGEA3;HERPUD1;BCL2L1
BP	regulation of spindle assembly (GO:0090169)	0.0203142	0.736267	2.67832	10.4359	GPSM2;DYNC1H1;NUMA1;SPAG5;CHMP1B;CHMP2B;CHMP4C;CHMP4B;CHMP5
BP	cellular response to prostaglandin E stimulus (GO:0071380)	0.0204273	0.736267	6.34447	24.6856	SFRP1;GNG2;PTGER2;GNB1
BP	detection of muscle stretch (GO:0035995)	0.0204273	0.736267	6.34447	24.6856	CAV3;CDH2;PTK2;TTN
BP	hexose catabolic process (GO:0019320)	0.0204273	0.736267	6.34447	24.6856	GALE;PGM2;PGM2L1;GALK1
BP	negative regulation of centriole replication (GO:0046600)	0.0204273	0.736267	6.34447	24.6856	KAT2B;KAT2A;RBM14;CDK5RAP2
BP	Notch receptor processing, ligand-dependent (GO:0035333)	0.0204273	0.736267	6.34447	24.6856	APH1A;NCSTN;APH1B;PSEN1
BP	nucleobase catabolic process (GO:0046113)	0.0204273	0.736267	6.34447	24.6856	DPYSL4;DPYSL2;DPYD;DPYSL3
BP	positive regulation of mitophagy in response to mitochondrial depolarization (GO:0098779)	0.0204273	0.736267	6.34447	24.6856	PINK1;TOMM7;MFN2;OPTN
BP	protein localization to endoplasmic reticulum exit site (GO:0070973)	0.0204273	0.736267	6.34447	24.6856	BCAP31;LRRK2;SEC16A;BCAP29
BP	ribonucleoprotein complex disassembly (GO:0032988)	0.0204273	0.736267	6.34447	24.6856	VCP;DHX8;ZFAND1;KLC1
MF	mannosyl-oligosaccharide 1,2-alpha-mannosidase activity (GO:0004571)	0.0204273	0.974992	6.34447	24.6856	EDEM3;EDEM2;MAN1C1;MAN1A1
MF	mannosyl-oligosaccharide mannosidase activity (GO:0015924)	0.0204273	0.974992	6.34447	24.6856	EDEM3;EDEM2;MAN1C1;MAN1A1
BP	cellular protein-containing complex assembly (GO:0034622)	0.020539	0.736267	1.4912	5.79394	CHRNA3;AHCTF1;HSP90AB1;ARL6;SRC;GTF2B;STXBP1;PXN;POMP;CLTB;SRP54;COX7A2;ADRB2;OMA1;HIGD1A;CLU;CENPC;CHCHD4;OTUD6B;HSF1;NCK2;STXBP6;RAB5IF;UVRAG;CENPW;DNAAF3;ANGPT1;ADRM1;DNAJB12;CYBA;MAPK8IP2;HOPX;FKBP1A;TIAM1;COX7A2L;SHQ1;SPAG1;CHMP4B;TMEM35A;VAMP3
MF	DNA-binding transcription factor binding (GO:0140297)	0.0211243	0.974992	1.43209	5.52404	RERE;BEX1;CRTC3;HDAC1;ZMYND8;ATN1;CREM;TXLNG;PARK7;FOXO4;HMGB1;NOC2L;MTDH;PSMD9;NHLH2;CHCHD2;MTA1;DDRGK1;SIN3A;MIER1;PRDM16;ANKRD1;HES1;NBN;DMAP1;BBS4;RUNX1T1;NKX3-1;MEF2A;TLE4;TLE3;ZBTB17;JUN;PRRX1;NEK6;TCF12;SIRT1;YWHAZ;TBX3;TLE5;MAD2L2;SKI;TTC8;RBL1;HAND1;MAP3K10;PPARG;ZFPM2
BP	transcription by RNA polymerase II (GO:0006366)	0.0217132	0.7474	1.33785	5.12375	INTS11;INTS13;CCNT2;THRA;GTF2B;RORB;NR3C2;LSM11;PAPOLA;ELOA;ELOC;NELFA;PCID2;PARP1;TSC22D1;SSU72;MED4;GTF2F2;NRBP1;MED23;NCOR2;KAT2B;TFDP1;PPARG;SNRPB;SLBP;ZNF473;GCM1;GTF2A1;HDAC1;CSTF2;MLLT3;NR2C1;SCAF8;POLR2A;TAF1C;E2F2;RPRD1B;PPARGC1A;RXRG;ATOH1;POLR2K;XBP1;CPSF7;INTS1;CPSF1;PRRX1;TAF12;MBD1;CPSF2;ADRM1;TAF11;NR0B1;ESRRG;DEK;RPRD2;GTF2H3;POU2F2;NFKB1;SNW1;LHX1;NABP2;PIR;TCEA1;TRIP11;NABP1;INT…
BP	regulation of G2/M transition of mitotic cell cycle (GO:0010389)	0.0217506	0.7474	1.51985	5.81816	FHL1;CUL1;HMMR;DBF4B;MECP2;PSMD9;TUBA1A;PSMB5;PSMD5;PRKAR2B;CEP250;FBXO5;PSMF1;PCNT;NINL;CDK5RAP2;BRD4;PLK4;OFD1;DYNC1H1;ODF2;HAUS4;HAUS3;TUBG1;CDC25B;RAD51B;TPX2;PSMA4;PSMA1;PSMC1;AKAP9;PSME1;PSME2;CEP41;MAPRE1;FBXL7
BP	ubiquitin-dependent ERAD pathway (GO:0030433)	0.0217976	0.7474	1.79846	6.88082	VCP;EDEM2;DNAJB12;ERLIN1;SYVN1;TMUB1;YOD1;UBE2G2;UBE2J2;FBXO44;HERPUD1;FOXRED2;NPLOC4;TMEM67;DNAJC10;TRIM13;TRIM25;MAN1A1;RNF175;FAM8A1
BP	interstrand cross-link repair (GO:0036297)	0.0219356	0.7474	1.95465	7.46605	DCLRE1B;FANCI;DCLRE1A;VCP;DCLRE1C;MCM8;MCM9;RNF8;FANCA;RPA2;FANCC;FANCE;FAAP20;ERCC4;RPA3;USP1
BP	negative regulation of cell cycle process (GO:0010948)	0.022102	0.7474	1.86464	7.10816	MAX;EHMT2;EHMT1;FOXO4;TERF1;TFDP1;RYBP;ESPL1;TFDP2;RBBP4;CHEK1;CHMP4C;E2F1;FBXO5;AURKAIP1;E2F6;E2F8;EZH2
BP	RNA export from nucleus (GO:0006405)	0.0226794	0.7474	1.62959	6.1701	SLBP;POM121;SMG1;NXT1;CASC3;SMG5;NXF1;RBM15B;POM121C;NUP85;NUP62;DHX38;SRSF11;UPF1;CPSF1;CPSF2;THOC3;THOC2;THOC5;THOC7;SRRM1;THOC6;SRSF4;NUP54;SRSF5;RAN;SRSF9
BP	negative regulation of multicellular organismal process (GO:0051241)	0.0228958	0.7474	1.4176	5.35401	FOXA1;DOCK7;ADM;ROBO1;SLC6A4;SPRED2;GJA1;RPS6KA5;HEY1;WWC3;TIMP1;NKX3-1;TLE3;ACOT13;OVOL2;SFRP1;SFRP2;TNNT1;ALDH1A1;PGAM5;EVL;GAS6;LRPAP1;DLX2;LAMA4;NPR3;STC1;LRP4;HMGCR;ADIPOR1;RAB11FIP1;ZNF706;CHSY1;MARVELD3;IP6K1;BTN2A2;TRPV3;MCC;SMAD6;ACVR2B;BMP5;SMAD7;MAD2L2;EFNA1;RHEB;NOVA1;NOVA2;ID1;SPRY2
BP	protein modification process (GO:0036211)	0.0230727	0.7474	1.75594	6.61834	USP25;MANBA;ICMT;PARP1;RPN2;PRKDC;ST8SIA2;UBE2D3;RPN1;NEDD8;RABGGTB;PHKA2;PHEX;DUSP12;PPP4R2;ST8SIA4;UBA3;ABL2;CPE;LCMT1;ST3GAL1
BP	regulation of lipid metabolic process (GO:0019216)	0.0231555	0.7474	1.6825	6.3355	NCOA2;SREBF1;FDPS;PANK2;NCOA6;NFYC;PRKAG2;IRS2;HMGCR;ADIPOR1;TM7SF2;NCOR2;LACTB;SQLE;SIN3B;SIN3A;TGS1;PMVK;RUBCNL;SC5D;TNFAIP8L3;PPARG;CCDC3;BBS4
BP	2-oxoglutarate metabolic process (GO:0006103)	0.0231662	0.7474	3.56974	13.4403	PHYH;AADAT;GOT2;IDH2;OGDH;DLST
BP	cardiac left ventricle morphogenesis (GO:0003214)	0.0231662	0.7474	3.56974	13.4403	SFRP2;NPY5R;FOXF1;HAND1;CPE;TGFBR2
BP	dicarboxylic acid catabolic process (GO:0043649)	0.0231662	0.7474	3.56974	13.4403	PM20D2;ACOT8;GAD1;GOT2;QPRT;GLUL
BP	polarized epithelial cell differentiation (GO:0030859)	0.0231662	0.7474	3.56974	13.4403	CDC42;RAP2A;MSN;SCRIB;ZDHHC7;EZR
BP	positive regulation of glucose metabolic process (GO:0010907)	0.0231662	0.7474	3.56974	13.4403	IRS1;AKT1;IRS2;ARPP19;SIRT1;PPARGC1A
BP	respiratory electron transport chain (GO:0022904)	0.0231662	0.7474	3.56974	13.4403	NDUFA5;GPD2;ETFRF1;ETFB;SDHB;PPARGC1A
BP	sodium-independent organic anion transport (GO:0043252)	0.0231662	0.7474	3.56974	13.4403	SLCO1B1;SLCO3A1;SLCO1A2;SLCO5A1;SLCO6A1;SLC16A2
MF	vitamin D receptor binding (GO:0042809)	0.0231662	0.974992	3.56974	13.4403	MED12;MED13;SNW1;THRAP3;TAF11;MED4
BP	negative regulation of G0 to G1 transition (GO:0070317)	0.023647	0.753494	2.19817	8.23109	RYBP;TFDP1;RBBP4;TFDP2;MAX;EHMT2;CHEK1;E2F1;EHMT1;FOXO4;E2F6;EZH2
BP	negative regulation of proteasomal protein catabolic process (GO:1901799)	0.023647	0.753494	2.19817	8.23109	SDCBP;USP25;HSP90AB1;BAG5;RYBP;DDRGK1;HFE;RPL11;WAC;PARK7;PSMF1;OGT
BP	regulation of glucose metabolic process (GO:0010906)	0.0248133	0.775038	2.27757	8.41875	ZNF692;IRS1;SDHAF3;RUBCNL;AKT1;PDK3;IRS2;MLYCD;ADIPOR1;SIRT1;OGT
BP	termination of RNA polymerase II transcription (GO:0006369)	0.0248133	0.775038	2.27757	8.41875	SLBP;ZNF473;SCAF8;CPSF7;LSM11;CPSF1;CSTF2;CPSF2;PAPOLA;SSU72;SNRPB
BP	glycosphingolipid metabolic process (GO:0006687)	0.0253283	0.775038	2.02085	7.42831	B3GALNT1;CLN6;SUMF1;GALC;SMPD4;GM2A;CPTP;NEU1;ST8SIA5;B4GALNT1;ESYT2;B4GALT6;GLA;ST6GALNAC5
BP	embryonic axis specification (GO:0000578)	0.0255493	0.775038	3.02919	11.1085	MESP1;RIPPLY2;TASOR;SMAD6;CXXC4;TBX3;HOXD8
BP	regulation of chromosome segregation (GO:0051983)	0.0255493	0.775038	3.02919	11.1085	RMI2;CSNK2A1;NUMA1;ZNF207;SMC5;KIF2C;PUM1
BP	negative regulation of metabolic process (GO:0009892)	0.0258954	0.775038	1.90566	6.96271	TLE3;BTN2A2;LAMA4;DOCK7;NPR3;ACOT13;ZDHHC7;ACVR2B;NOVA1;RHEB;NOVA2;ALDH1A1;ID1;PGAM5;CCDC3;IP6K1
MF	secondary active transmembrane transporter activity (GO:0015291)	0.0258954	0.974992	1.90566	6.96271	SLC35D1;SLC35E1;SLC35C2;SLCO5A1;SLC16A10;SLCO6A1;SLC7A5;SLCO1B1;CLCN4;SLCO3A1;SLCO1A2;SLC25A30;SLC16A2;SLC25A11;SLC35E2B;SLC35E2A
BP	DNA geometric change (GO:0032392)	0.0263946	0.775038	2.52062	9.16145	RECQL4;BLM;ANXA1;MCM9;HMGB2;RECQL;POT1;HMGB1;NBN
BP	positive regulation of microtubule polymerization or depolymerization (GO:0031112)	0.0263946	0.775038	2.52062	9.16145	CLIP1;PSRC1;NUMA1;CAV3;TRPV4;AKAP9;SLAIN2;MAPRE1;CDK5RAP2
BP	regulation of cellular response to heat (GO:1900034)	0.0264294	0.775038	1.72557	6.26946	POM121;HSP90AB1;HSPB8;RPA2;SIRT1;MTOR;RPTOR;BAG5;HSPH1;BAG2;DNAJB6;POM121C;BAG3;NUP85;RPA3;NUP62;HSF1;NUP54;FKBP4;CD34;IER5
BP	positive regulation of peptidase activity (GO:0010952)	0.0264369	0.775038	2.72038	9.88313	APH1A;VCP;NCSTN;PINK1;APH1B;DDRGK1;PSME1;PSME2
MF	peptidase activator activity (GO:0016504)	0.0264369	0.974992	2.72038	9.88313	APH1A;VCP;PINK1;APH1B;PCOLCE2;ADRM1;PSME1;PSME2
BP	negative regulation of cell differentiation (GO:0045596)	0.0270577	0.775038	1.42831	5.15589	FOXA1;CITED1;RORB;ADIPOR1;GATA2;FOXO1;SOX3;PTBP1;SPRED2;EFEMP1;HEY1;E2F1;ENPP1;HES1;NEPRO;RUNX1T1;ANKRD26;ADGRV1;YTHDF2;ABCA5;WNT5A;TMEM64;SMAD6;SIRT1;MEIS2;HOPX;TBX3;OVOL2;BMP5;SMAD7;EFNA1;NFKBIA;ASXL1;MAD2L2;SKI;SFRP1;SFRP2;RIOX1;BAMBI;COL5A2;SPRY2;PPARG;ZFPM2;TRIB2
MF	protein kinase inhibitor activity (GO:0004860)	0.0271095	0.974992	2.06393	7.4464	HEXIM1;DUSP19;GSKIP;PARVA;CIT;RPTOR;DNAJC3;SPRED2;SH3BP5L;CAMK2N1;SPRY2;TRIB1;INKA2
BP	negative regulation of protein-containing complex assembly (GO:0031333)	0.0279876	0.775038	1.93121	6.90599	THRA;TRAF3IP1;SRC;HMGB1;PARK7;SMAD6;CLU;SVIP;CDC42;CPTP;HSF1;ULK1;AIDA;LCMT1;JAM3
BP	membrane protein proteolysis (GO:0033619)	0.0289059	0.775038	2.11663	7.50072	APH1A;BACE1;NCSTN;APH1B;HM13;MYH9;PRKCQ;PSEN1;SPPL3;RBMX;NFKB1;MBTPS2
BP	nucleotide-excision repair, DNA incision (GO:0033683)	0.0289059	0.775038	2.11663	7.50072	POLD3;RFC5;CUL4A;RFC3;PCNA;PARP1;ERCC4;RPA3;RPA2;CHD1L;GTF2H3;DDB2
BP	protein acylation (GO:0043543)	0.0289059	0.775038	2.11663	7.50072	KAT2B;HHAT;KAT2A;NAA10;GTF2B;ZDHHC7;ZDHHC22;ZDHHC8;ZDHHC2;GLUL;ZDHHC17;FOXO1
BP	protein monoubiquitination (GO:0006513)	0.0289059	0.775038	2.11663	7.50072	UBE2W;DTX3L;MGRN1;UHRF1;UBE2D3;WAC;TRIM25;KLHL22;UBE2O;KLHL12;RAG1;OBI1
BP	chromatin-mediated maintenance of transcription (GO:0048096)	0.0289859	0.775038	3.96572	14.0424	SMARCD1;CDCA4;ZMIZ1;CHEK1;ARID1A
BP	glutathione biosynthetic process (GO:0006750)	0.0289859	0.775038	3.96572	14.0424	GGCT;GCLC;GSS;CHAC2;GCLM
BP	hematopoietic stem cell proliferation (GO:0071425)	0.0289859	0.775038	3.96572	14.0424	SFRP2;YTHDF2;WNT5A;CD34;ETV6
BP	insulin-like growth factor receptor signaling pathway (GO:0048009)	0.0289859	0.775038	3.96572	14.0424	GIGYF1;IRS1;AKT1;TSC2;PLCB1
BP	negative regulation of centrosome duplication (GO:0010826)	0.0289859	0.775038	3.96572	14.0424	KAT2B;KAT2A;RBM14;TMEM67;CDK5RAP2
BP	negative regulation of defense response to virus (GO:0050687)	0.0289859	0.775038	3.96572	14.0424	ILRUN;ITCH;PPM1B;TRAF3IP1;MUL1
BP	negative regulation of protein maturation (GO:1903318)	0.0289859	0.775038	3.96572	14.0424	PRNP;TMEM59;LRRK2;SNX12;MAGEA3
BP	positive regulation of actin nucleation (GO:0051127)	0.0289859	0.775038	3.96572	14.0424	FCHSD2;SCIN;ABI2;BRK1;WASF2
BP	positive regulation of cellular respiration (GO:1901857)	0.0289859	0.775038	3.96572	14.0424	PINK1;VCP;NUPR1;PARK7;IFNAR1
BP	proteasome assembly (GO:0043248)	0.0289859	0.775038	3.96572	14.0424	PSMD9;PSMD5;OTUD6B;ADRM1;POMP
BP	tetrahydrobiopterin metabolic process (GO:0046146)	0.0289859	0.775038	3.96572	14.0424	SPR;AKT1;PRKG2;CALM1;PTS
BP	V(D)J recombination (GO:0033151)	0.0289859	0.775038	3.96572	14.0424	LIG1;PRKDC;HMGB2;HMGB1;RAG1
BP	regulation of fat cell differentiation (GO:0045598)	0.0301443	0.775038	1.69622	5.93974	ANKRD26;XBP1;LMO3;WNT5A;LPL;TMEM64;GATA2;SIRT1;FOXO1;ASXL1;SFRP1;SFRP2;E2F1;AKT1;ENPP1;PPARG;WDFY2;ZFPM2;TRIB2;AAMDC;RUNX1T1
BP	base-excision repair (GO:0006284)	0.0302057	0.775038	1.96129	6.86399	RFC5;RFC3;PCNA;LIG1;PARP1;MPG;RPA2;XRCC1;UNG;POLD3;APEX1;RPA3;POLL;POLE
BP	cellular response to interleukin-12 (GO:0071349)	0.0302057	0.775038	1.96129	6.86399	GSTO1;RPLP0;MSN;LMNB1;SOD1;CDC42;CNN2;HNRNPDL;STAT4;SIRPA;PSME2;LCP1;PLCB1;JAK1
BP	substrate adhesion-dependent cell spreading (GO:0034446)	0.0302057	0.775038	1.96129	6.86399	ITGA4;LAMC3;ATRNL1;PXN;LAMB4;NTN4;LAMB1;PARVA;EFNA1;ATRN;TMEFF2;PEAK1;BVES;VAMP3
BP	dicarboxylic acid metabolic process (GO:0043648)	0.0303657	0.775038	1.85907	6.49642	ACOT8;PHYH;FH;AADAT;GOT2;IDH2;DLST;MTHFR;GCLC;ALDH5A1;MTHFD1L;SDHAF3;OGDH;SLC25A32;ME2;GCLM
BP	positive regulation of cell cycle G1/S phase transition (GO:1902808)	0.0306623	0.775038	2.18254	7.60554	PAGR1;RPTOR;CCND2;LSM11;ANXA1;TFDP1;DDRGK1;AKT1;FAM83D;PLCB1;EZH2
BP	myeloid leukocyte differentiation (GO:0002573)	0.0314708	0.775038	1.74099	6.02156	CSF1;PARP1;LEF1;SRP54;PIK3CD;DEK;THOC5;MAPK14;SIRT1;FOXP1;TGFBR2;CDC42;OSTM1;KIT;E2F1;PIR;MYH9;F2RL1;PPARG
BP	positive regulation of cellular protein localization (GO:1903829)	0.0314708	0.775038	1.74099	6.02156	HSP90AB1;PRKAA2;NUMA1;DTX3L;PARK7;PARP9;SLC5A3;TM9SF4;DDRGK1;NUP62;SESN2;AKT1;CEP250;KAT7;STX4;STX3;GPD1L;GTSE1;TMEM35A
BP	mitochondrial respiratory chain complex assembly (GO:0033108)	0.0323421	0.775038	1.63609	5.61405	NDUFA9;NDUFA8;NDUFA6;DMAC1;NDUFA5;NDUFB5;NUBPL;UQCC2;UQCC1;ACAD9;NDUFB3;NDUFB1;OMA1;PET117;CHCHD4;NDUFAF6;SDHAF3;NDUFS5;NDUFAF3;SDHAF4;COX14;NDUFV3;SMIM20
BP	fatty acid beta-oxidation using acyl-CoA oxidase (GO:0033540)	0.0330514	0.775038	3.17291	10.8186	ACOT8;ACOX1;EHHADH;ECI2;ACOX3;ABCD1
BP	ganglioside biosynthetic process (GO:0001574)	0.0330514	0.775038	3.17291	10.8186	ST8SIA2;ST8SIA4;B4GALNT1;B4GALT6;ST3GAL1;ST6GALNAC5
BP	glucan catabolic process (GO:0009251)	0.0330514	0.775038	3.17291	10.8186	PYGB;MGAM;PGM2;CALM1;PHKA2;PGM2L1
BP	glycogen catabolic process (GO:0005980)	0.0330514	0.775038	3.17291	10.8186	PYGB;RB1CC1;PGM2;CALM1;PHKA2;PGM2L1
BP	histone H4-K5 acetylation (GO:0043981)	0.0330514	0.775038	3.17291	10.8186	MEAF6;KANSL1;PHF20;KANSL3;KAT7;OGT
BP	histone H4-K8 acetylation (GO:0043982)	0.0330514	0.775038	3.17291	10.8186	MEAF6;KANSL1;PHF20;KANSL3;KAT7;OGT
BP	negative regulation of androgen receptor signaling pathway (GO:0060766)	0.0330514	0.775038	3.17291	10.8186	NCOR2;DAB2;SFRP1;HDAC1;SIRT1;FOXP1
BP	negative regulation of protein processing (GO:0010955)	0.0330514	0.775038	3.17291	10.8186	PRNP;TMEM59;LRRK2;CTSZ;SNX12;MAGEA3
BP	nitric oxide biosynthetic process (GO:0006809)	0.0330514	0.775038	3.17291	10.8186	NQO1;ARG2;NOS2;SPR;AKT1;CYP1B1
BP	placenta development (GO:0001890)	0.0330514	0.775038	3.17291	10.8186	CITED1;ANG;PPARG;PTK2;SOD1;E2F8
MF	lysophosphatidic acid acyltransferase activity (GO:0042171)	0.0330514	0.974992	3.17291	10.8186	ABHD4;LPCAT2;PNPLA3;GPAT3;AGPAT1;AGPAT4
MF	Wnt-activated receptor activity (GO:0042813)	0.0330514	0.974992	3.17291	10.8186	FZD3;FZD6;FZD8;ROR1;FZD10;TSPAN12
BP	calcium-ion regulated exocytosis (GO:0017156)	0.0336529	0.775038	2.38044	8.07365	RIMS2;SCIN;SYT2;SDF4;ARHGAP17;DOC2B;SYT9;SYT6;ARL8B
BP	peroxisomal membrane transport (GO:0015919)	0.0336529	0.775038	2.38044	8.07365	PEX7;ABCD2;ACBD5;PEX6;PEX10;PEX2;ABCD1;GDAP1;PEX13
BP	vascular endothelial growth factor receptor signaling pathway (GO:0048010)	0.0343548	0.775038	1.75016	5.8998	CYFIP2;SRC;SH2D2A;PXN;VEGFB;BRK1;CYBA;VEGFD;BAIAP2;MAPK14;SULF1;PTK2;VAV2;CDC42;NCK2;ELMO2;DOCK1;WASF2
BP	negative regulation of extrinsic apoptotic signaling pathway in absence of ligand (GO:2001240)	0.0345231	0.775038	2.53887	8.54615	MAPK7;EYA1;TERT;EYA2;UNC5B;IFI6;AKT1;BCL2L1
BP	negative regulation of signal transduction in absence of ligand (GO:1901099)	0.0345231	0.775038	2.53887	8.54615	MAPK7;EYA1;TERT;EYA2;UNC5B;IFI6;AKT1;BCL2L1
BP	negative regulation of smoothened signaling pathway (GO:0045879)	0.0345231	0.775038	2.53887	8.54615	VCP;MGRN1;HHIP;GPR161;ULK3;TULP3;ENPP1;KIF7
BP	ATP synthesis coupled proton transport (GO:0015986)	0.0345317	0.775038	2.77659	9.34567	ATP5PF;ATP5PD;VPS9D1;ATP5F1B;ATP5F1C;ATP5MG;ATP5MC1
BP	carbohydrate derivative catabolic process (GO:1901136)	0.0345317	0.775038	2.77659	9.34567	MANBA;FUCA1;BPGM;SAMHD1;FBXO44;ADAMTS9;DERA
BP	N-glycan processing (GO:0006491)	0.0345317	0.775038	2.77659	9.34567	GANAB;ST8SIA2;MGAT4A;MAN1C1;ST8SIA4;ST8SIA5;MAN1A1
BP	negative regulation of oxidative stress-induced intrinsic apoptotic signaling pathway (GO:1902176)	0.0345317	0.775038	2.77659	9.34567	PINK1;BAG5;MAPK7;AKT1;NME5;PARK7;SIRT1
BP	RNA processing (GO:0006396)	0.0347077	0.775038	1.41726	4.76313	ZCCHC8;SF3B4;RNASEL;NUFIP1;DHX8;GEMIN2;TUT4;WBP4;PRPF8;PTBP1;RBM4;ATXN1;SNRPD2;KHSRP;ZMAT5;MTPAP;PPARGC1A;SRSF11;DDX17;IVNS1ABP;RBM39;CPSF6;PABPC4;METTL3;DICER1;ZCRB1;LSM4;LSM3;SRRM1;SRPK1;SNRNP40;SON;NOVA1;XRN2;HNRNPD;SRSF4;SRSF5;AURKAIP1;RBMS2;SNRPB;SRSF9
BP	bone development (GO:0060348)	0.0349596	0.775038	2.04091	6.84432	TFAP2A;VKORC1;SKI;AKAP13;OSR2;GJA1;GNAS;STC1;PLS3;SULF1;FGFR3;MBTPS2
BP	glycoside catabolic process (GO:0016139)	0.0352971	0.775038	4.75806	15.9107	FUCA1;FUCA2;GUSB;GLA
BP	internal protein amino acid acetylation (GO:0006475)	0.0352971	0.775038	4.75806	15.9107	KAT2B;KAT2A;NAA10;KAT7
BP	negative regulation of cAMP-dependent protein kinase activity (GO:2000480)	0.0352971	0.775038	4.75806	15.9107	PKIB;PRKAR2B;PKIA;SIRT1
BP	negative regulation of neural precursor cell proliferation (GO:2000178)	0.0352971	0.775038	4.75806	15.9107	KDM2B;WNT5A;GATA2;SLC16A2
BP	negative regulation of response to reactive oxygen species (GO:1901032)	0.0352971	0.775038	4.75806	15.9107	GPR37;LRRK2;PARK7;PDE8A
BP	positive regulation of Arp2/3 complex-mediated actin nucleation (GO:2000601)	0.0352971	0.775038	4.75806	15.9107	FCHSD2;ABI2;BRK1;WASF2
BP	positive regulation of early endosome to late endosome transport (GO:2000643)	0.0352971	0.775038	4.75806	15.9107	DAB2;VPS11;MSN;EZR
BP	protein localization to microtubule (GO:0035372)	0.0352971	0.775038	4.75806	15.9107	CHAMP1;MAPRE1;MID1;MID2
BP	protein retention in ER lumen (GO:0006621)	0.0352971	0.775038	4.75806	15.9107	ANKRD13C;RER1;GPAA1;KDELR3
BP	regulation of acetyl-CoA biosynthetic process from pyruvate (GO:0010510)	0.0352971	0.775038	4.75806	15.9107	GSTZ1;PDP1;PDPR;PDK3
BP	regulation of acyl-CoA biosynthetic process (GO:0050812)	0.0352971	0.775038	4.75806	15.9107	GSTZ1;PDP1;PDPR;PDK3
BP	telomeric D-loop disassembly (GO:0061820)	0.0352971	0.775038	4.75806	15.9107	RECQL4;BLM;POT1;TERF1
MF	cAMP-dependent protein kinase inhibitor activity (GO:0004862)	0.0352971	0.974992	4.75806	15.9107	PKIB;PRKAR2B;PKIA;PRKAG2
MF	disulfide oxidoreductase activity (GO:0015036)	0.0352971	0.974992	4.75806	15.9107	PDIA3;DNAJC10;GLRX;GLRX2
MF	ubiquitin ligase inhibitor activity (GO:1990948)	0.0352971	0.974992	4.75806	15.9107	RPL11;RPS20;FBXO5;RPL37
BP	eye development (GO:0001654)	0.0353799	0.775038	1.8147	6.06402	FBN2;TGFB2;SHROOM2;SMG9;CACNA1C;CHRDL1;MEIS2;PBX1;SKI;EFEMP1;SALL2;ADAMTS18;COL5A2;RAB18;BMPR1B;FBN1
BP	positive regulation of mitotic cell cycle phase transition (GO:1901992)	0.0353799	0.775038	1.8147	6.06402	ANXA1;CDCA5;DBF4B;CDC25B;MECP2;RPTOR;RAD51B;CCND2;LSM11;TFDP1;ESPL1;CDC16;AKT1;FBXO5;PLCB1;BRD4
MF	oxidoreduction-driven active transmembrane transporter activity (GO:0015453)	0.0353799	0.974992	1.8147	6.06402	COX8A;NDUFA9;NDUFA8;NDUFA6;NDUFA5;NDUFB5;COX4I1;NDUFB3;NDUFB1;CYBRD1;UQCR11;UQCR10;UQCRH;COX7A2L;NDUFS5;NDUFV3
BP	adherens junction organization (GO:0034332)	0.035734	0.775038	1.90514	6.34727	RAMP2;PVR;CDH7;SMAD7;AFDN;CDH2;CDH20;CDH12;CTNNA1;ANG;CSK;DCHS1;VCL;JAM3
BP	inner mitochondrial membrane organization (GO:0007007)	0.035734	0.775038	1.90514	6.34727	TIMM8B;ATP5PF;ATP5PD;MTX2;MTX3;GHITM;MICOS13;MICOS10;ATP5F1C;ATP5MC1;APOO;CHCHD3;ATP5F1B;ATP5MG
BP	response to hydrogen peroxide (GO:0042542)	0.035734	0.775038	1.90514	6.34727	ANXA1;PLEKHA1;ZNF580;PARK7;GLRX2;SIRT1;RHOB;SOD1;MAPK7;STK24;CAT;CYP1B1;SIRPA;HMOX1
MF	nuclear receptor binding (GO:0016922)	0.0363379	0.974992	1.51926	5.03619	GTF2B;LEF1;PARK7;RERG;MED12;PAGR1;MED13;BRD8;PPARGC1A;DCAF13;NKX3-1;NCOA2;PRKCB;NCOA6;TAF11;NR0B1;ACTN4;PROX1;MED4;ARID1A;TRERF1;SIRT1;FOXP1;NCOR2;ASXL1;SNW1;THRAP3;TACC1;CCDC62
BP	negative regulation of fat cell differentiation (GO:0045599)	0.0374296	0.782656	2.09511	6.88305	ASXL1;ANKRD26;WNT5A;E2F1;ENPP1;GATA2;ZFPM2;SIRT1;TRIB2;FOXO1;RUNX1T1
BP	regulation of protein import into nucleus (GO:0042306)	0.0374296	0.782656	2.09511	6.88305	UFM1;TRIM28;BAG3;UBR5;FLNA;CABP1;PSEN1;DMAP1;EFCAB7;RAN;IPO5
BP	telomere maintenance via telomere lengthening (GO:0010833)	0.0374296	0.782656	2.09511	6.88305	DCLRE1B;HSP90AB1;SHQ1;TERT;ZBTB48;PPP6R3;TINF2;TNKS1BP1;POT1;TERF1;NOP10
MF	NADP binding (GO:0050661)	0.0374296	0.974992	2.09511	6.88305	TP53I3;SPR;NOS2;NNT;CAT;CRYZL1;DPYD;HMGCR;PGD;TM7SF2;DECR1
BP	regulation of DNA repair (GO:0006282)	0.038706	0.782656	1.9347	6.29119	PCNA;EYA1;EYA2;RADX;RNF8;DEK;SIRT1;BABAM2;TRIM28;UBR5;USP1;KAT7;UBE2V1
BP	cell-cell adhesion mediated by integrin (GO:0033631)	0.0397434	0.782656	7.13591	23.0155	ITGB1;ITGA4;PLPP3
BP	centriole assembly (GO:0098534)	0.0397434	0.782656	7.13591	23.0155	RBM14;NUP62;E2F4
BP	DNA protection (GO:0042262)	0.0397434	0.782656	7.13591	23.0155	NUDT1;GLRX2;NUDT15
BP	dorsal/ventral axis specification (GO:0009950)	0.0397434	0.782656	7.13591	23.0155	SFRP1;SMAD6;CXXC4
BP	establishment of protein localization to telomere (GO:0070200)	0.0397434	0.782656	7.13591	23.0155	TERT;NABP2;POT1
BP	gamma-aminobutyric acid metabolic process (GO:0009448)	0.0397434	0.782656	7.13591	23.0155	ALDH5A1;GAD1;ALDH1A1
BP	hematopoietic stem cell migration (GO:0035701)	0.0397434	0.782656	7.13591	23.0155	BCL11B;GAS6;JAM3
BP	immature B cell differentiation (GO:0002327)	0.0397434	0.782656	7.13591	23.0155	KIT;SYVN1;LRRC8A
BP	mannose trimming involved in glycoprotein ERAD pathway (GO:1904382)	0.0397434	0.782656	7.13591	23.0155	EDEM3;EDEM2;MAN1A1
BP	positive regulation of protein localization to cell cortex (GO:1904778)	0.0397434	0.782656	7.13591	23.0155	GPSM2;NUMA1;EPB41
BP	prostaglandin transport (GO:0015732)	0.0397434	0.782656	7.13591	23.0155	ABCC4;NOS2;SLCO3A1
BP	protein deglycosylation involved in glycoprotein catabolic process (GO:0035977)	0.0397434	0.782656	7.13591	23.0155	EDEM3;EDEM2;MAN1A1
BP	regulation of metaphase plate congression (GO:0090235)	0.0397434	0.782656	7.13591	23.0155	DYNC1H1;NUMA1;SPAG5
BP	regulation of receptor catabolic process (GO:2000644)	0.0397434	0.782656	7.13591	23.0155	PTPN1;ITCH;DTX3L
BP	spliceosomal conformational changes to generate catalytic conformation (GO:0000393)	0.0397434	0.782656	7.13591	23.0155	ISY1;PRPF19;SNRNP200
BP	stress granule disassembly (GO:0035617)	0.0397434	0.782656	7.13591	23.0155	VCP;ZFAND1;KLC1
BP	succinyl-CoA metabolic process (GO:0006104)	0.0397434	0.782656	7.13591	23.0155	SUCLA2;OGDH;DLST
BP	trophoblast giant cell differentiation (GO:0060707)	0.0397434	0.782656	7.13591	23.0155	PLK4;HAND1;E2F8
BP	ubiquitin-dependent glycoprotein ERAD pathway (GO:0097466)	0.0397434	0.782656	7.13591	23.0155	EDEM3;EDEM2;MAN1A1
MF	C-acetyltransferase activity (GO:0016453)	0.0397434	0.974992	7.13591	23.0155	HADHA;ACAA2;ACAT1
MF	D-loop DNA binding (GO:0062037)	0.0397434	0.974992	7.13591	23.0155	RECQL4;BLM;POT1
MF	glutathione transmembrane transporter activity (GO:0034634)	0.0397434	0.974992	7.13591	23.0155	ABCC4;GJA1;SLC13A3
MF	L-leucine transmembrane transporter activity (GO:0015190)	0.0397434	0.974992	7.13591	23.0155	SLC7A5;SLC38A7;SLC3A2
MF	phosphatidylserine flippase activity (GO:0140346)	0.0397434	0.974992	7.13591	23.0155	ATP8A1;ATP11C;ATP11A
MF	syndecan binding (GO:0045545)	0.0397434	0.974992	7.13591	23.0155	SDCBP;TNC;HPSE
BP	ERAD pathway (GO:0036503)	0.0398397	0.782656	1.61284	5.198	VCP;DNAJB12;ERLIN1;SYVN1;TMUB1;YOD1;UBE2G2;UBE2J2;FBXO44;HERPUD1;ATXN3;ERLEC1;FOXRED2;NPLOC4;TMEM67;DNAJC10;TRIM13;TRIM25;MAN1A1;RNF175;UGGT2;FAM8A1
BP	cellular response to topologically incorrect protein (GO:0035967)	0.0398757	0.782656	2.16414	6.97283	ATXN3;PTPN1;UBE2W;BAG3;HSPB8;HSF1;DNAJB12;HSPA14;TM7SF3;OPTN
BP	negative regulation of autophagy (GO:0010507)	0.0409698	0.783007	1.77239	5.66264	USP36;KDM4A;SMG1;LRRK2;KLHL22;TSC1;MTOR;RRAGA;PINK1;CPTP;AKT1;TAB3;NUPR1;MAGEA6;EIF4G3;MAGEA3
BP	carboxylic acid transmembrane transport (GO:1905039)	0.0418604	0.783007	1.97041	6.25294	SLC23A2;SLC7A5;SLC13A3;SLC16A1;SLC38A7;SLC25A30;SLC38A10;SLC16A7;SLC7A11;SLC38A2;SLC25A11;SLC38A4
BP	regulation of G0 to G1 transition (GO:0070316)	0.0418604	0.783007	1.97041	6.25294	RYBP;TFDP1;RBBP4;TFDP2;MAX;EHMT2;CHEK1;E2F1;EHMT1;FOXO4;E2F6;EZH2
BP	regulation of mitochondrial membrane potential (GO:0051881)	0.0418604	0.783007	1.97041	6.25294	ATP5IF1;SPART;VCP;PINK1;LRRK2;ARL6IP5;AKT1;PARK7;MTLN;ABCD1;SOD1;BCL2L1
BP	cristae formation (GO:0042407)	0.042177	0.783007	2.25502	7.13913	APOO;ATP5PF;ATP5F1B;CHCHD3;ATP5PD;MICOS13;ATP5F1C;ATP5MG;ATP5MC1
BP	positive regulation of microtubule polymerization (GO:0031116)	0.042177	0.783007	2.25502	7.13913	MECP2;CLIP1;PSRC1;NUMA1;CAV3;AKAP9;SLAIN2;MAPRE1;CDK5RAP2
BP	positive regulation of protein import into nucleus (GO:0042307)	0.042177	0.783007	2.25502	7.13913	TRIM28;BAG3;UBR5;FLNA;PSEN1;DMAP1;EFCAB7;RAN;IPO5
BP	ventricular septum morphogenesis (GO:0060412)	0.042177	0.783007	2.25502	7.13913	TGFB2;HEY1;HES1;PROX1;ZFPM2;SOX4;ROBO1;SMAD7;TGFBR2
MF	thyroid hormone receptor binding (GO:0046966)	0.042177	0.974992	2.25502	7.13913	MED12;MED13;NCOA6;THRAP3;GTF2B;TAF11;TACC1;BRD8;MED4
BP	positive regulation of cellular protein metabolic process (GO:0032270)	0.0423318	0.783007	1.54736	4.89308	CYFIP2;CSF1;PRKDC;UHRF1;PLD1;CLN6;VPS11;AKT1;METTL5;SOX4;NIBAN1;IST1;METTL3;MSN;UPF3A;MTOR;NFKBIA;EIF6;ASPH;HNRNPD;EIF3E;AURKAIP1;EZR;CPEB3;OGT
BP	regulation of proteasomal ubiquitin-dependent protein catabolic process (GO:0032434)	0.0423318	0.783007	1.54736	4.89308	VCP;HSP90AB1;HFE;LRRK2;RPL11;RNF19B;PARK7;CLU;HERPUD1;SDCBP;NUB1;BAG5;BAG2;DDRGK1;RNF19A;COMMD1;RAD23B;SMAD7;RNF144A;DAB2;RYBP;WAC;TRIB1;TRIB2;OGT
BP	actin crosslink formation (GO:0051764)	0.042726	0.783007	3.39898	10.7168	BAIAP2L1;DPYSL3;FLNA;LCP1;BAIAP2
BP	energy coupled proton transport, down electrochemical gradient (GO:0015985)	0.042726	0.783007	3.39898	10.7168	ATP5PD;VPS9D1;ATP5F1C;ATP5MG;ATP5MC1
BP	morphogenesis of a polarized epithelium (GO:0001738)	0.042726	0.783007	3.39898	10.7168	TRAF3IP1;LAMA3;SCRIB;ZDHHC7;CELSR1
BP	nonribosomal peptide biosynthetic process (GO:0019184)	0.042726	0.783007	3.39898	10.7168	GGCT;GCLC;GSS;CHAC2;GCLM
BP	protein import into peroxisome matrix (GO:0016558)	0.042726	0.783007	3.39898	10.7168	PEX7;PEX6;PEX10;PEX2;PEX13
BP	regulation of glycogen metabolic process (GO:0070873)	0.042726	0.783007	3.39898	10.7168	PPP1R3F;PPP1R3E;PPP1R3D;RUBCNL;AKT1
BP	cilium organization (GO:0044782)	0.0443231	0.783007	1.34021	4.17644	SPAG16;ARF4;GALNT11;TRAF3IP1;CEP19;CDC14A;TCTN2;CEP250;TEKT3;BBS4;RAB8A;CFAP44;OFD1;ABCC4;ACTR2;IQCG;IFT43;FAM161A;TMEM216;EXOC4;MNS1;IFT46;UNC119B;ARL6;ARL3;ASAP1;CFAP298;ABLIM1;KIF3B;TMEM67;PDE6D;FLNA;POC1B;PCNT;ATP6V1D;PLK4;ODF2;CCDC57;SEPTIN6;PARVA;BBIP1;TTC39C;TTC17;EHD3;TTC8;TMEM237;B9D1;CEP41;DZIP1;CEP89
MF	hydro-lyase activity (GO:0016836)	0.0447553	0.974992	1.78604	5.54843	FH;TGDS;UROS;ENO1;PARK7;HACD3;HADHA;CA2;ENOSF1;EHHADH;CYP2S1;TBXAS1;CA8;NAXD;CA13
BP	actin filament organization (GO:0007015)	0.0448394	0.783007	1.42635	4.42835	RHOBTB3;LMOD1;ARHGAP17;CAPG;RND2;RHOBTB1;ARHGAP12;TTN;CDC42;BAIAP2L1;SCIN;DPYSL3;PLS3;FLNA;MARCKSL1;ACTN1;SHROOM2;RFLNB;DSTN;NEB;PROX1;SHROOM1;BAIAP2;SHROOM4;RHOB;MAD2L2;MYO1D;ABI2;TRPV4;MYO5C;SPIRE2;ELMO2;EVL;LCP1;DBN1
MF	core promoter sequence-specific DNA binding (GO:0001046)	0.0451735	0.974992	2.01441	6.23911	KLF10;GTF2A1;ZBTB17;SMARCB1;TAF1B;HDAC1;TAF1C;GTF2B;PARK7;TAF4;FOXP1
BP	basement membrane organization (GO:0071711)	0.0453047	0.783007	2.85545	8.83574	RAMP2;COL4A1;LAMB4;PXDN;NTN4;LAMB1
BP	cellular polysaccharide catabolic process (GO:0044247)	0.0453047	0.783007	2.85545	8.83574	PYGB;MGAM;PGM2;CALM1;PHKA2;PGM2L1
BP	glycosphingolipid biosynthetic process (GO:0006688)	0.0453047	0.783007	2.85545	8.83574	ST8SIA2;ST8SIA4;ST8SIA5;B4GALNT1;B4GALT6;ST6GALNAC5
BP	histone H2A acetylation (GO:0043968)	0.0453047	0.783007	2.85545	8.83574	NAA40;ING3;MEAF6;EP400;BRD8;DMAP1
BP	late endosome to vacuole transport via multivesicular body sorting pathway (GO:0032511)	0.0453047	0.783007	2.85545	8.83574	TMEM50A;TMEM50B;CHMP4C;CHMP4B;VPS36;CHMP5
BP	negative regulation of transcription regulatory region DNA binding (GO:2000678)	0.0453047	0.783007	2.85545	8.83574	MAD2L2;MSX2;HEY1;SIN3A;HAND1;PSEN1
BP	nitric oxide metabolic process (GO:0046209)	0.0453047	0.783007	2.85545	8.83574	NQO1;ARG2;NOS2;SPR;AKT1;CYP1B1
BP	positive regulation by host of viral transcription (GO:0043923)	0.0453047	0.783007	2.85545	8.83574	JUN;SMARCB1;SNW1;TFAP4;LEF1;TAF11
BP	positive regulation of small molecule metabolic process (GO:0062013)	0.0453047	0.783007	2.85545	8.83574	IRS1;AKT1;ADM;IRS2;PPARG;LDLRAP1
BP	protein localization to endoplasmic reticulum (GO:0070972)	0.0453047	0.783007	2.85545	8.83574	BCAP31;DDRGK1;LRRK2;SEC16A;BCAP29;UBAC2
BP	regulation of ATP biosynthetic process (GO:2001169)	0.0453047	0.783007	2.85545	8.83574	VCP;PINK1;PARP1;AK4;ENO1;PPARGC1A
BP	regulation of interleukin-1 production (GO:0032652)	0.0453047	0.783007	2.85545	8.83574	ANXA1;TMED10;SIRPA;HMGB1;GAS6;FOXP1
BP	regulation of intrinsic apoptotic signaling pathway in response to DNA damage (GO:1902229)	0.0453047	0.783007	2.85545	8.83574	CXCL12;SFRP2;NACC2;CLU;TPT1;BCL2L1
MF	CoA hydrolase activity (GO:0016289)	0.0453047	0.974992	2.85545	8.83574	ACOT8;NUDT7;ACAA2;ACOT7;ACOT13;ABCD1
BP	establishment of epithelial cell polarity (GO:0090162)	0.0453807	0.783007	2.56285	7.92606	CDC42;FERMT1;RAP2A;PARD3;MSN;EZR;CYTH1
BP	ganglioside metabolic process (GO:0001573)	0.0453807	0.783007	2.56285	7.92606	GM2A;ST8SIA2;NEU1;ST8SIA4;B4GALNT1;CLN6;ST6GALNAC5
BP	miRNA metabolic process (GO:0010586)	0.0453807	0.783007	2.56285	7.92606	DDX17;TUT4;KHSRP;BCDIN3D;DGCR8;DICER1;RAN
BP	nucleobase-containing compound biosynthetic process (GO:0034654)	0.0453807	0.783007	2.56285	7.92606	POLD3;PNP;TERT;GMPR2;AMPD2;POLL;TYMS
BP	interleukin-12-mediated signaling pathway (GO:0035722)	0.0456577	0.783007	1.87596	5.79031	GSTO1;RPLP0;MSN;LMNB1;SOD1;CDC42;CNN2;HNRNPDL;STAT4;PSME2;LCP1;PLCB1;JAK1
BP	positive regulation of nucleocytoplasmic transport (GO:0046824)	0.0456577	0.783007	1.87596	5.79031	KHDRBS1;CPSF6;PSEN1;EFCAB7;IPO5;TRIM28;BAG3;UBR5;FLNA;DMAP1;GAS6;GTSE1;RAN
BP	positive regulation of organelle assembly (GO:1902117)	0.0456577	0.783007	1.87596	5.79031	PLK4;GPSM2;DYNC1H1;RALB;NUMA1;SPAG5;ASAP1;CAPG;SDCBP;NUP62;RAB3GAP2;LCP1;BBS4
BP	ribonucleoprotein complex biogenesis (GO:0022613)	0.0471647	0.806174	1.732	5.28972	NOM1;NOP14;RPL11;GTF3A;NOC2L;RPL7;CUL4A;BOP1;SHQ1;PES1;TGS1;DHX37;RPL14;RRP36;RBIS;GLUL
BP	actin filament bundle assembly (GO:0051017)	0.0485966	0.825184	2.06992	6.25986	BAIAP2L1;DPYSL3;SHROOM2;PLS3;SHROOM1;LCP1;BAIAP2;EZR;ADD1;ADD2
BP	regulation of protein localization to cell surface (GO:2000008)	0.0485966	0.825184	2.06992	6.25986	HSP90AB1;CAV3;HFE;STX4;STX3;COMMD1;GPD1L;TM9SF4;GPM6B;TMEM35A
MF	2-oxoglutarate-dependent dioxygenase activity (GO:0016706)	0.0485966	0.974992	2.06992	6.25986	ALKBH2;KDM4A;EGLN3;PHYH;KDM2A;KDM2B;RIOX1;ALKBH1;HSPBAP1;PHF8
BP	DNA duplex unwinding (GO:0032508)	0.0488986	0.827589	1.80194	5.43827	BLM;ANXA1;PARP1;MCM9;RECQL;CHD1L;GTF2H3;RAD23B;DDB2;RECQL4;CUL4A;POT1;NBN;MCM2
BP	regulation of cellular catabolic process (GO:0031329)	0.0492287	0.830453	1.68698	5.07995	VPS29;OSBPL7;USP10;LRRK2;CISD2;TYSND1;DEPP1;RPTOR;RRAGA;DRAM1;RRAGD;ABL2;NUPR1;DRAM2;ABCD1;DCAF12;RAB8A
BP	translesion synthesis (GO:0019985)	0.0496548	0.833469	1.90462	5.71893	POLD3;RFC5;MAD2L2;VCP;RFC3;PCNA;NPLOC4;USP10;RPA3;TRIM25;RPA2;FAAP20
MF	active ion transmembrane transporter activity (GO:0022853)	0.0496548	0.974992	1.90462	5.71893	COX8A;SLCO1B1;COX7A2L;SLCO3A1;COX4I1;SLCO1A2;SLC16A7;SLCO5A1;UQCR11;SLCO6A1;UQCR10;UQCRH
MF	signal sequence binding (GO:0005048)	0.0496548	0.974992	1.90462	5.71893	NFKBIA;BABAM2;SEC61A1;POM121;POM121C;CAT;SRP54;CABP1;KDELR3;KPNA3;IPO5;KPNA1
KEGG	Propanoate metabolism	0.00027685	0.069892	3.73352	30.5851	ACSS3;BCKDHB;ACAT1;HADHA;LDHA;ALDH6A1;SUCLA2;ACOX1;EHHADH;DBT;SUCLG1;MLYCD;MMUT;ACOX3;ACSS1
KEGG	Longevity regulating pathway	0.000443759	0.069892	2.16576	16.7202	PRKAA2;IRS1;HDAC1;EHMT2;PRKAG1;EHMT1;PIK3CD;PRKAG2;ADCY3;IRS2;ADCY1;ADIPOR1;FOXO1;CAMKK2;RPTOR;SESN3;RB1CC1;SESN2;AKT1;PPARGC1A;APPL1;TSC2;TSC1;PRKAB1;SIRT1;NFKB1;MTOR;SOD1;RHEB;CAT;ULK1;PPARG
KEGG	AMPK signaling pathway	0.00109425	0.114896	1.95068	13.2992	PRKAA2;IRS1;CAB39L;PRKAG1;PIK3CD;PRKAG2;IRS2;HMGCR;ADIPOR1;FOXO1;CAMKK2;RPTOR;AKT1;MLYCD;PPARGC1A;RAB8A;RAB2A;SREBF1;STRADB;PPP2R5B;TSC2;TSC1;PPP2R3B;PPP2R5C;CPT1C;PRKAB1;SIRT1;MTOR;TBC1D1;RHEB;PPP2R2B;ULK1;PPARG;PFKM;PFKP
KEGG	Peroxisome	0.00276154	0.217471	2.07535	12.2279	PECR;ABCD2;ECI2;PRDX5;PRDX1;PMVK;MLYCD;MPV17;ABCD1;ACOT8;PHYH;NOS2;IDH2;ACSL4;PEX2;PEX10;PEX13;SOD1;PEX7;NUDT7;ACOX1;EHHADH;PEX6;CAT;ACOX3
KEGG	Notch signaling pathway	0.00438212	0.276074	2.24605	12.1965	TLE4;JAG2;TLE3;DTX3L;HDAC1;DTX3;PSEN1;DTX4;NCOR2;APH1A;KAT2B;KAT2A;NCSTN;APH1B;ATXN1;SNW1;HEY1;NUMB;HES1
KEGG	Protein processing in endoplasmic reticulum	0.00725611	0.340143	1.59097	7.83696	VCP;TRAM1;SEC23A;HSP90AB1;RPN2;TUSC3;UBE2D3;RPN1;CUL1;RRBP1;UBE2J2;HERPUD1;ATXN3;SEC61A1;ERLEC1;GANAB;HSPH1;BAG2;MAN1C1;MAN1A1;UGGT2;SEC23B;PDIA3;EDEM3;BCAP31;XBP1;SSR2;EDEM2;SSR3;DNAJB12;SYVN1;YOD1;UBE2G2;RAD23B;SVIP;DDOST;DNAJC3;NSFL1C;NPLOC4;DAD1;DNAJC10;HYOU1;MBTPS2
KEGG	Thyroid hormone signaling pathway	0.00886003	0.340143	1.70144	8.04134	THRA;HDAC1;SRC;PIK3CD;ATP1A3;FOXO1;CASP9;MED12;MED13;SIN3A;AKT1;SLC16A2;RXRG;NCOA2;PRKCB;TSC2;ATP1B3;SLC16A10;ATP1B2;MED4;MTOR;MED13L;RCAN1;KAT2B;KAT2A;PLCB3;PLCB4;TBC1D4;RHEB;PLCB1;PFKM;PFKP
KEGG	Thermogenesis	0.00964686	0.340143	1.47231	6.83319	SMARCB1;COX4I1;PRKAG1;PRKAG2;RPTOR;CPT2;PRKG2;COX8A;TSC2;ACSL4;TSC1;CPT1C;ARID1A;PRKAB1;SDHB;COX7A2L;NDUFS5;PPARG;SMARCD1;SMARCD2;PRKAA2;UQCRB;NPR1;NDUFB5;NDUFB3;ADCY3;NDUFB1;UQCR11;COX7A2;ADCY1;UQCR10;UQCRH;ATP5MC1;ATP5F1B;PRDM16;COX14;NDUFV3;SLC25A20;PPARGC1A;ATP5MG;COA4;NDUFA9;ATP5PF;NDUFA8;ATP5PD;NDUFA6;NDUFA5;ATP5F1C;COX6C;MAPK14;MTOR;NDUFAF6;RHEB;GNAS;NDUFAF3
KEGG	Pentose phosphate pathway	0.00971836	0.340143	2.73478	12.6722	PRPS2;PRPS1;H6PD;GLYCTK;PGM2;ALDOC;PGD;TKT;PFKM;PFKP;DERA
KEGG	Lysine degradation	0.0201444	0.595532	1.89029	7.38127	COLGALT2;AADAT;EHMT2;KMT2C;SETD1B;EHMT1;DLST;PRDM2;DHTKD1;ACAT1;HADHA;ALDH2;EHHADH;NSD2;PRDM16;KMT5A;SMYD3;EZH2
KEGG	Base excision repair	0.0207964	0.595532	2.36142	9.14573	POLD3;PCNA;LIG1;PARP1;MPG;APEX1;XRCC1;POLL;HMGB1;POLE;UNG
KEGG	Small cell lung cancer	0.0249756	0.599431	1.66845	6.15634	ITGB1;ZBTB17;NOS2;LAMC3;MAX;GADD45A;LAMA4;LAMA3;LAMB4;PIK3CD;LAMB1;NFKB1;PTK2;DDB2;CASP9;NFKBIA;CCNE2;COL4A2;COL4A1;E2F1;AKT1;E2F2;RXRG;BCL2L1
KEGG	Non-alcoholic fatty liver disease	0.0266236	0.599431	1.48332	5.37844	PRKAA2;UQCRB;IRS1;NDUFB5;COX4I1;NDUFB3;PRKAG1;PIK3CD;PRKAG2;NDUFB1;IRS2;COX7A2;UQCR11;UQCR10;ADIPOR1;UQCRH;CDC42;AKT1;NDUFV3;COX8A;MLXIP;NDUFA9;SREBF1;NDUFA8;JUN;XBP1;NDUFA6;NDUFA5;COX6C;MAPK14;PRKAB1;SDHB;NFKB1;COX7A2L;ITCH;NDUFS5;PPARG
KEGG	beta-Alanine metabolism	0.0269405	0.599431	2.36103	8.53306	HADHA;ALDH6A1;ALDH2;SMOX;ACOX1;GAD1;EHHADH;DPYD;MLYCD;ACOX3
KEGG	Fatty acid degradation	0.0285443	0.599431	2.04675	7.27883	ACAA2;ECI2;ACSL4;CPT1C;ACADSB;ACAT1;HADHA;ALDH2;CPT2;CYP2U1;ACOX1;EHHADH;ACOX3
KEGG	Glutathione metabolism	0.0321658	0.605706	1.84358	6.3361	GSTM3;GGT7;GSTO2;GPX3;GSTO1;MGST3;GSS;IDH2;MGST1;PGD;SRM;GGCT;GCLC;GSTA4;CHAC2;GCLM
KEGG	Oxidative phosphorylation	0.0335536	0.605706	1.49819	5.08577	UQCRB;NDUFB5;COX4I1;NDUFB3;NDUFB1;COX7A2;UQCR11;UQCR10;UQCRH;ATP5MC1;ATP5F1B;ATP6V0A2;ATP6V1H;NDUFV3;ATP6V1E1;ATP5MG;ATP6V1D;ATP6V1C1;ATP6V1F;COX8A;NDUFA9;ATP5PF;NDUFA8;ATP6V0E1;ATP5PD;NDUFA6;NDUFA5;ATP5F1C;COX6C;SDHB;COX7A2L;NDUFS5
KEGG	Mismatch repair	0.0358251	0.605706	2.51775	8.38187	RFC5;POLD3;RFC3;PCNA;LIG1;RPA3;RPA2;MLH1
KEGG	Purine metabolism	0.0365347	0.605706	1.49564	4.94982	PRPS2;PRPS1;PDE1C;NPR1;NPR2;GMPR2;AK2;NUDT2;ADCY3;AK4;NTPCR;ADCY1;AK7;PDE11A;PNP;PDE6D;ENPP1;PGM2;PDE8A;GUCY1A2;ENTPD1;GUCY1A1;ENTPD6;AMPD2;NT5C3B;IMPDH2;PDE5A;ADPRM;PDE7A;GART;ITPA
KEGG	DNA replication	0.0391407	0.616465	2.07767	6.73289	POLD3;RFC5;RFC3;PCNA;RNASEH2A;LIG1;PRIM1;RPA3;RPA2;POLE;MCM2
KEGG	Cysteine and methionine metabolism	0.0441423	0.622467	1.83668	5.73106	DNMT1;AHCYL1;AHCY;GSS;GOT2;SRM;LDHA;GCLC;TST;MAT2A;DNMT3B;KYAT3;CDO1;GCLM
KEGG	N-Glycan biosynthesis	0.0441423	0.622467	1.83668	5.73106	DPAGT1;B4GALT1;ALG6;RPN2;TUSC3;ALG5;RPN1;ALG11;DDOST;GANAB;DAD1;MGAT4A;MAN1C1;MAN1A1
KEGG	Amoebiasis	0.0454499	0.622467	1.53443	4.74314	LAMC3;LAMA4;LAMA3;PIK3CD;ADCY1;PRDX1;TGFB2;ARG2;NOS2;PRKCB;ACTN1;LAMB4;SERPINB9;LAMB1;ACTN4;NFKB1;PTK2;SERPINB6;PLCB3;PLCB4;COL4A2;COL4A1;GNAS;PLCB1;VCL
KEGG	mRNA surveillance pathway	0.0496332	0.629972	1.53261	4.60257	UPF1;CPSF7;DAZAP1;SMG1;CPSF6;NXT1;CPSF1;PABPC4;CSTF2;CPSF2;SSU72;PPP2R5B;MSI1;UPF3A;PPP2R3B;CASC3;PPP2R5C;SMG5;SRRM1;NXF1;PPP2R2B;PAPOLA;PABPC1;BCL2L2-PABPN1
